# Supplementary material for: A Metatranscriptomics Survey of Microbial Diversity on Surfaces Post-Intervention of cleanSURFACES® Technology in an Intensive Care Unit
Source: Front Cell Infect Microbiol. 2021 Jul 20;11:705593. doi: 10.3389/fcimb.2021.705593 (PMC8330600; doi:10.3389/fcimb.2021.705593)
Supplement: Supplementary file 2 [file Table_1.csv]

Time	Pre AIONX� cleanSURFACES�	Pre AIONX� cleanSURFACES�	Pre AIONX� cleanSURFACES�	Pre AIONX� cleanSURFACES�	Pre AIONX� cleanSURFACES�	Pre AIONX� cleanSURFACES�	Pre AIONX� cleanSURFACES�	Pre AIONX� cleanSURFACES�	Pre AIONX� cleanSURFACES�	Pre AIONX� cleanSURFACES�	Pre AIONX� cleanSURFACES�	Pre AIONX� cleanSURFACES�	Pre AIONX� cleanSURFACES�	Pre AIONX� cleanSURFACES�	Pre AIONX� cleanSURFACES�	Pre AIONX� cleanSURFACES�	Pre AIONX� cleanSURFACES�	Pre AIONX� cleanSURFACES�	Pre AIONX� cleanSURFACES�	Pre AIONX� cleanSURFACES�	Pre AIONX� cleanSURFACES�	Pre AIONX� cleanSURFACES�	Pre AIONX� cleanSURFACES�	Pre AIONX� cleanSURFACES�	Pre AIONX� cleanSURFACES�	Pre AIONX� cleanSURFACES�	Pre AIONX� cleanSURFACES�	Pre AIONX� cleanSURFACES�	Pre AIONX� cleanSURFACES�	Pre AIONX� cleanSURFACES�	Pre AIONX� cleanSURFACES�	Pre AIONX� cleanSURFACES�	Pre AIONX� cleanSURFACES�	Pre AIONX� cleanSURFACES�	Pre AIONX� cleanSURFACES�	Pre AIONX� cleanSURFACES�	Pre AIONX� cleanSURFACES�	Pre AIONX� cleanSURFACES�	Pre AIONX� cleanSURFACES�	Pre AIONX� cleanSURFACES�	Pre AIONX� cleanSURFACES�	Pre AIONX� cleanSURFACES�	Post AIONX� cleanSURFACES�	Post AIONX� cleanSURFACES�	Post AIONX� cleanSURFACES�	Post AIONX� cleanSURFACES�	Post AIONX� cleanSURFACES�	Post AIONX� cleanSURFACES�	Post AIONX� cleanSURFACES�
InstitutionTimepoint	Day -1	Day -1	Day -1	Day -1	Day -1	Day -1	Day -1	Day -1	Day -1	Day -1	Day -1	Day -1	Day -1	Day -1	Day -1	Day -1	Day -1	Day -1	Day -1	Day -1	Day -1	Day -1	Day -1	Day -1	Day -1	Day -1	Day -1	Day -1	Day -1	Day -1	Day -1	Day -1	Day -1	Day -1	Day -1	Day -1	Day -1	Day -1	Day -1	Day -1	Day -1	Day -1	Day 1	Day 1	Day 1	Day 1	Day 1	Day 1	Day 1
Hour	4	4	4	4	4	4	4	4	4	4	4	4	4	4	4	4	4	4	4	4	8	8	8	8	8	8	8	8	8	8	8	8	8	8	8	8	8	8	8	8	8	8	0	0	0	0	0	0	0
AreaOrRoomLocation	Patient Room 14	Patient Room 14	Patient Room 15	Patient Room 15	Patient Room 16	Patient Room 17	Alcove B/W 12/13	Alcove B/W 12/13	Alcove B/W 14/15	Alcove B/W 14/15	Alcove B/W 16/17	Alcove B/W 16/17	Central Work Bay Seat 1	Central Work Bay Seat 1	Central Work Bay Seat 2	Central Work Bay Seat 2	Central Work Bay Seat 3	Central Work Bay Seat 3	Central Work Bay Seat 4	Central Work Bay Seat 4	Patient Room 14	Patient Room 14	Patient Room 15	Patient Room 15	Patient Room 16	Patient Room 16	Patient Room 17	Patient Room 17	Alcove B/W 12/13	Alcove B/W 12/13	Alcove B/W 14/15	Alcove B/W 14/15	Alcove B/W 16/17	Alcove B/W 16/17	Central Work Bay Seat 1	Central Work Bay Seat 1	Central Work Bay Seat 2	Central Work Bay Seat 2	Central Work Bay Seat 3	Central Work Bay Seat 3	Central Work Bay Seat 4	Central Work Bay Seat 4	Patient Room 14	Patient Room 14	Patient Room 15	Patient Room 15	Patient Room 16	Patient Room 16	Patient Room 17
SurfaceIdentifier	OBT	Wow Keyboard	OBT	Wow Keyboard	OBT	Wow Keyboard	Work Surface	Keyboard	Work Surface	Keyboard	Work Surface	Keyboard	Work Surface	Keyboard	Work Surface	Keyboard	Work Surface	Keyboard	Work Surface	Keyboard	OBT	Wow Keyboard	OBT	Wow Keyboard	OBT	Wow Keyboard	OBT	Wow Keyboard	Work Surface	Keyboard	Work Surface	Keyboard	Work Surface	Keyboard	Work Surface	Keyboard	Work Surface	Keyboard	Work Surface	Keyboard	Work Surface	Keyboard	OBT	Wow Keyboard	OBT	Wow Keyboard	OBT	Wow Keyboard	OBT
subject_id	DOD00045	DOD00046	DOD00047	DOD00048	DOD00049	DOD00052	DOD00053	DOD00054	DOD00055	DOD00056	DOD00057	DOD00058	DOD00059	DOD00060	DOD00061	DOD00062	DOD00063	DOD00064	DOD00065	DOD00066	DOD00067	DOD00068	DOD00069	DOD00070	DOD00071	DOD00072	DOD00073	DOD00074	DOD00075	DOD00076	DOD00077	DOD00078	DOD00079	DOD00080	DOD00081	DOD00082	DOD00083	DOD00084	DOD00085	DOD00086	DOD00087	DOD00088	DOD00089	DOD00090	DOD00091	DOD00092	DOD00093	DOD00094	DOD00095
Archaea||c__|o__|||Archaea unclassified	0	0	0	0	0	0	0	0	0	0	0	0	0	0	0	0	0	0	0	0	0	0	0	0	0.507162401	0	0	0	0	0	0	0	0	0	0	0	0	0	0	0	0.220252237	0	0	0	0	0	0	0	0
Archaea|Euryarchaeota|c__|o__|||Euryarchaeota unclassified	0	0	0	0	0	0	0	0	0	0	0	0	0	0	0	0	0	0	0	0	0	0	0	0	0	0	0	0	0	0	0	0	0	0	0	0	0	0	0	0	0	0	0	0	0	0	0	0	0
Archaea|Euryarchaeota|c__Methanobacteria|o__Methanobacteriales|Methanobacteriaceae||Methanobacteriaceae unclassified	0	0	0	0	0	0	0	0	0	0	0	0	0	0	0	0	0	0	0	0	0	0	0	0	0	0	0	0	0	0	0	0	0	0	0	0	0	0	0	0	0	0	0	0	0	0	0	0	0
Archaea|Euryarchaeota|c__Methanobacteria|o__Methanobacteriales|Methanobacteriaceae|Methanobacterium|Methanobacterium congolense	0	0	0	0	0	0	0	0	0	0	0	0	0	0	0	0	0	0	0	0	0	0	0	0	0	0	0	0	0	0	0	0	0	0	0	0	0	0	0	0	0	0	0	0	0	0	0	0	0
Archaea|Euryarchaeota|c__Methanobacteria|o__Methanobacteriales|Methanobacteriaceae|Methanobrevibacter|Methanobrevibacter millerae	0	0	0	0	0	0	0	0	0	0	0	0	0	0	0	0	0	0	0	0	0	0	0	0	0	0	0	0	0	0	0	0	0	0	0	0	0	0	0	0	0	0	0	0	0	0	0	0	0
Archaea|Euryarchaeota|c__Methanobacteria|o__Methanobacteriales|Methanobacteriaceae|Methanobrevibacter|Methanobrevibacter smithii	0	0	0	0	0	0	0	0	0	0	0	0	0	0	0	0.313579202	0	0	0	0	0	0	0	0	0	0	0	0	0	0	0	0	0	0	0	0	0	0	0	0	0	0	0	0	0.190369982	0	2.990564129	0	0
Archaea|Euryarchaeota|c__Methanobacteria|o__Methanobacteriales|Methanobacteriaceae|Methanobrevibacter|Methanobrevibacter unclassified	0	0	0	0	0	0	0	0	0	0	0	0.330147847	0	0	0	0.313579202	0	0	0	0	0	0	0	0	0	0	0	0	0	0	0	0	0	0	0	0	0	0	0	0	0	0	0	0	0	0	0	0	0
Archaea|Euryarchaeota|c__Methanobacteria|o__Methanobacteriales|Methanobacteriaceae|Methanothermobacter|Methanothermobacter unclassified	0	0	0	0	0	0	0	0	0	0	0	0	0	0	0	0	0	0	0	0	0	0	0	0	0	0	0	0	0	0	0	0	0	0	0	0	0	0	0	0	0	0	0	0	0	0	0	0	0
Archaea|Euryarchaeota|c__Methanomicrobia|o__|||Methanomicrobia unclassified	0	0	0	0	0	0	0	0	0	0	0	0	0	0	0	0	0	0	0	0	0	0	0	0	0	0	0	0	0	0	0	0	0	0	0	0	0	0	0	0	0	0	0	0	0	0	0	0	0
Archaea|Euryarchaeota|c__Methanomicrobia|o__Methanomicrobiales|||Methanomicrobiales unclassified	0	0	0	0	0	0	0	0	0	0	0	0	0	0	0	0	0	0	0	0	0	0	0	0	0	0	0	0	0	0	0	0	0	0	0	0	0	0	0	0	0	0	0	0	0	0	0	0	0
Archaea|Thaumarchaeota|c__|o__|||Thaumarchaeota unclassified	0	0	0	0	0	0	0	0	0	0	0	0	0	0	0	0	0	0	0	0	0	0	0	0	0.253581201	0	0	0	0	0	0	0	0	0	0	0	0	0	0	0	0.220252237	0	0	0	0	0	0	0	0
Archaea|Thaumarchaeota|c__Nitrososphaeria|o__|||Nitrososphaeria unclassified	0	0	0	0	0	0	0	0	0	0	0	0	0	0	0	0	0	0	0	0	0	0	0	0	0	0	0	0	0	0	0	0	0	0	0	0	0	0	0.221089703	0	0	0	0	0	0	0	0	0	0
Archaea|Thaumarchaeota|c__Nitrososphaeria|o__Nitrososphaerales|Nitrososphaeraceae||Nitrososphaeraceae unclassified	0	0	0	0	0	0	0	0	0	0	0	0	0	0	0	0	0	0	0	0	0	0	0	0	1.267906003	0	0	0	0	0	0	0	0	0	0	0	0	0	0.442179405	0	0	0	0	0	0	0	0	0	0
Archaea|Thaumarchaeota|c__Nitrososphaeria|o__Nitrososphaerales|Nitrososphaeraceae|Candidatus Nitrosocosmicus|Candidatus Nitrosocosmicus unclassified	0	0	0	0	0	0	0	0	0	0	0	0	0	0	1.533881722	0	0	0	0	0	0	0	0	0	1.267906003	0	0.174721472	0	0	0	0	0	0	0	0	0	0	0	1.105448513	0	0	0	0	0	0	0	0	0	0
Bacteria||c__|o__|||Bacteria unclassified	10360.23817	6.848387357	1503.855124	163.2850756	127.2551743	4.054311558	77.76340484	99.56871874	978.7938603	262.9624939	260.7749484	423.9098353	107.0235798	111.0754536	1385.478665	188.7746799	500.9020963	639.7127708	1901.137899	910.0915811	1029.878506	71.98368417	3399.590078	97.73237563	1339.16232	79.74808181	771.3952995	24.45666784	322.1409629	338.132198	192.3777972	173.3723944	2604.864489	191.0262903	402.5373619	141.6099487	415.6959877	277.6049131	3391.294947	1663.410988	335.6644096	81.05779785	23.50379718	7.642718209	2888.483739	49.74689731	503.4828323	35.01467292	26.93750697
Bacteria||c__|o__|||uncultured bacterium pMCBF6	0	0	0	0	0	0	0	0	0	0	0	0	0	0	0	0	0	0	0	0	0	0	0	0	0	0	0	0	0	0	0	0	0	0	0	0	0	0	0	0	0	0	0	0	0	0	0	0	0
Bacteria|Acidobacteria|c__|o__|||Acidobacteria unclassified	0	0	0	0	0	0	0	0	0	0	0	0	0	0	0	0	0	0	0	0	0	0	0	0	0	0	0	0	0	0	0	0	0	0	0	0	0	0	0	0	0	0	0	0	0	0	0	0	0
Bacteria|Acidobacteria|c__Acidobacteriia|o__|||Acidobacteriia unclassified	0	0	0	0	0	0	0	0	0	0	0	0	0	0	0	0	0	0	0	0	0	0	0	0	0	0	0	0	0.180269145	0	0	0	0	0	0	0	0	0	0	0	0	0	0	0	0	0	0	0	0
Bacteria|Acidobacteria|c__Acidobacteriia|o__Acidobacteriales|Acidobacteriaceae||Acidobacteriaceae unclassified	0	0	0	0	0	0	0	0	0	0	0	0	0	0	3.067763443	0	0	0	0	0	0	0	0	0	0	0	0	0	0.360538291	0	0	0	0	0	0	0	0	0	0	0	0	0	0	0	0	0	0	0	0
Bacteria|Acidobacteria|c__Acidobacteriia|o__Acidobacteriales|Acidobacteriaceae|Terriglobus|Terriglobus unclassified	0	0	0	0	0	0	0	0	0	0	0	0	0	0	0.38347043	0	0	0	0	0	0	0	0	0	0	0	0	0	0	0	0	0	0	0	0	0	0	0	0	0	0	0	0	0	0	0	0	0	0
Bacteria|Acidobacteria|c__Acidobacteriia|o__Bryobacterales|Solibacteraceae|Candidatus Solibacter|Candidatus Solibacter usitatus	0	0	0	0	0	0	0	0	0	0	0	0	0	0	0	0	0	0	0	0	0	0	0	0	0	0	0	0	0.180269145	0	0	0	0	0	0	0	0	0	0	0	0	0	0	0	0	0	0	0	0
Bacteria|Acidobacteria|c__Vicinamibacteria|o__|Vicinamibacteraceae|Luteitalea|Luteitalea pratensis	0	0	0	0	0	0	0	0	0	0	0	0	0	0	0	0	0	0	0	0	0	0	0	0	0	0	0	0	0	0	0	0	0	0	0	0	0	0	0	0	0	0	0	0	0	0	0	0	0
Bacteria|Actinobacteria|c__|o__|||Actinobacteria bacterium IMCC26077	0	0	0	0	0	0	0	0	0	0	0	0	0	0	0	0	0	0	0	0	0	0	0	0	0	0	0	0	0	0	0	0	0	0	0	0	0	0	0	0	0	0	0	0	0	0	0	0	0
Bacteria|Actinobacteria|c__|o__|||Actinobacteria unclassified	176.0694867	0	75.23133636	5.503991311	6.243828644	0	0	20.68960389	45.73803085	24.91223627	15.52609049	30.04345406	10.49250782	6.604486428	81.67920168	15.36538092	22.05229355	17.75249656	146.5231521	56.85981947	26.66416999	3.368694579	36.81223465	3.265520904	69.48124894	5.145037536	68.84026002	0.404242444	17.8466454	22.61678941	11.43971044	7.430245475	133.6142256	9.378024923	15.94705979	9.299757826	22.94988265	15.62676663	259.1171313	76.56494622	29.51379979	4.491329168	2.627753722	0	196.0810816	1.996017484	51.05320192	3.693530899	1.98970222
Bacteria|Actinobacteria|c__Acidimicrobiia|o__Acidimicrobiales|||Acidimicrobiales unclassified	0	0	0	0	0	0	0	0	0	0	0	0	0	0	0.38347043	0	0	0	0	0	0	0	0	0	0	0	0	0	0	0	0	0	0	0	0	0	0	0	0	0	0	0	0	0	0	0	0.213611724	0	0
Bacteria|Actinobacteria|c__Acidimicrobiia|o__Acidimicrobiales|Iamiaceae||Iamiaceae bacterium SCSIO 58843	0	0	0	0	0	0	0	0	0	0	0	0	0	0	0	0	0	0	0	0	0	0	0	0	0	0	0	0	0	0	0	0	0	0	0	0	0	0	0	0	0	0	0	0	0	0	0	0	0
Bacteria|Actinobacteria|c__Actinobacteria|o__|||Actinobacteria unclassified	694.6037992	0	186.3422331	21.64903249	22.59671319	0.62374024	0	49.13780925	161.475135	74.39070552	74.77872152	208.3232913	18.53676382	23.41590643	309.0771669	61.46152368	86.31897761	58.24064661	487.1894808	274.9339506	106.4561975	15.60237489	143.0927185	9.56331122	214.5296956	17.57887825	209.4910451	3.031818327	65.25743065	81.2860847	61.96509821	32.19773039	686.4584066	51.78300718	87.79276074	38.04446383	100.2433554	72.15889296	1344.446481	426.3616613	138.7589095	33.79190517	6.277411668	0	752.7229094	7.062831099	148.6737596	7.978026741	5.356890591
Bacteria|Actinobacteria|c__Actinobacteria|o__||Thermobispora|Thermobispora bispora	0	0	0	0	0	0	0	0	0	0	0	0	0	0	0	0	0	0	0	0	0	0	0	0	0	0	0	0	0	0	0	0	0	0	0	0	0	0	0	0	0	0	0	0	0	0	0	0	0
Bacteria|Actinobacteria|c__Actinobacteria|o__Actinomycetales|Actinomycetaceae||Actinomycetaceae unclassified	100.9981012	0	0	0	0	0	0	0	0.795444015	0.346003281	0.31685899	0	0	0	0.766940861	0	0	0.622894616	0.732615761	0.334469526	14.43473864	0	1.38540668	0	0.507162401	0	2.795543554	0	0	0.447857216	0	0	5.8839292	0	0.503591362	0	0.433016654	0.229805392	1.547627918	0.250212243	0.440504475	0	0	0	3.045919715	0	0.213611724	0	0
Bacteria|Actinobacteria|c__Actinobacteria|o__Actinomycetales|Actinomycetaceae|Actinomyces|Actinomyces hongkongensis	5.030556763	0	0	0	0	0	0	0	0	0	0	0	0	0	0	0	0	0	0	0	0.200482481	0	0	0	0	0	0	0	0	0	0	0	0	0	0	0	0	0	0	0	0	0	0	0	0	0	0	0	0
Bacteria|Actinobacteria|c__Actinobacteria|o__Actinomycetales|Actinomycetaceae|Actinomyces|Actinomyces naeslundii	3.482693143	0	0	0	0	0	0	0	0	0	0	0	0	0	0.38347043	0	0	0	0	0	0	0	0	0	0	0	0	0	0	0	0	0	0	0	0	0	0	0	0	0	0	0	0	0	0	0	0	0	0
Bacteria|Actinobacteria|c__Actinobacteria|o__Actinomycetales|Actinomycetaceae|Actinomyces|Actinomyces oris	0.386965905	0	0	0	0	0	0	0	0	0	0	0	0	0	0	0	0	0	0.732615761	0	0.200482481	0.177299715	0	0	0	0	0	0	0	0	0	0	0	0	0	0	0	0	0	0	0	0	0	0	0	0	0	0	0
Bacteria|Actinobacteria|c__Actinobacteria|o__Actinomycetales|Actinomycetaceae|Actinomyces|Actinomyces pacaensis	1.160897714	0	0	0	0	0	0	0	0	0	0	0	0	0	0	0	0	0	0	0	0	0	0	0	0	0	0	0	0	0	0	0.206395708	0	0	0	0	0	0	0	0	0	0	0	0	0	0	0	0	0
Bacteria|Actinobacteria|c__Actinobacteria|o__Actinomycetales|Actinomycetaceae|Actinomyces|Actinomyces radicidentis	0	0	0	0	0	0	0	0	0	0	0	0	0	0	0	0	0	0	0	0	0	0	0	0	0	0	0	0	0	0	0	0	0	0	0	0	0	0	0	0	0	0	0	0	0	0	0	0	0
Bacteria|Actinobacteria|c__Actinobacteria|o__Actinomycetales|Actinomycetaceae|Actinomyces|Actinomyces slackii	0	0	0	0	0	0	0	0	0	0	0	0	0	0	0	0	0	0	0	0	0	0	0	0	0	0	0	0	0	0	0	0	0	0	0	0	0	0	0	0	0	0	0	0	0	0	0	0	0
Bacteria|Actinobacteria|c__Actinobacteria|o__Actinomycetales|Actinomycetaceae|Actinomyces|Actinomyces sp. Chiba101	0	0	0	0	0	0	0	0	0	0	0	0	0	0	0	0	0	0	0	0	0	0	0	0	0	0	0	0	0	0	0	0	0	0	0	0	0	0	0	0	0	0	0	0	0	0	0	0	0
Bacteria|Actinobacteria|c__Actinobacteria|o__Actinomycetales|Actinomycetaceae|Actinomyces|Actinomyces sp. oral taxon 171	0	0	0	0	0	0	0	0	0	0	0	0	0	0	0	0	0	0	0	0	0	0	0	0	0	0	0	0	0	0	0	0	0	0	0	0	0	0	0	0	0	0	0	0	0	0	0	0	0
Bacteria|Actinobacteria|c__Actinobacteria|o__Actinomycetales|Actinomycetaceae|Actinomyces|Actinomyces sp. oral taxon 414	1.934829524	0	0	0	0	0	0	0	0	0	0	0	0	0	0	0	0	0	0	0	0	0	0	0	0	0	0	0	0	0	0	0	0.245163717	0	0	0	0	0	0	0	0	0	0	0	0	0	0	0	0
Bacteria|Actinobacteria|c__Actinobacteria|o__Actinomycetales|Actinomycetaceae|Actinomyces|Actinomyces sp. oral taxon 848	4.643590858	0	0	0	0	0	0	0	0	0	0	0	0	0	0	0	0	0	0	0	0	0	0	0	0	0	0	0	0	0	0	0	0	0	0	0	0	0	0	0	0	0	0	0	0	0	0	0	0
Bacteria|Actinobacteria|c__Actinobacteria|o__Actinomycetales|Actinomycetaceae|Actinomyces|Actinomyces sp. oral taxon 897	0	0	0	0	0	0	0	0	0.795444015	0	0	0	0	0	0	0	0	0	0	0	0	0	0	0	0	0	0	0	0	0.223928608	0	0	0	0	0	0	0	0	0	0	0	0	0	0	0	0	0	0	0
Bacteria|Actinobacteria|c__Actinobacteria|o__Actinomycetales|Actinomycetaceae|Actinomyces|Actinomyces unclassified	334.7255077	0	2.700612074	0.733865508	0	0	0	2.262925426	0.397722007	2.42202297	0.633717979	0.330147847	0	0	3.067763443	0	0.315032765	0.934341924	7.326157606	3.679164789	20.2487306	0	2.57289812	0.233251493	2.028649604	0	3.843872387	0	0.901345727	0.671785824	0.953309203	0.412791415	22.30989822	0.815480428	1.678637873	0.422716265	2.165083269	0.919221566	4.42179405	0.250212243	3.303783559	0	0	0.181969481	9.328129126	0.153539806	0.213611724	0	0
Bacteria|Actinobacteria|c__Actinobacteria|o__Actinomycetales|Actinomycetaceae|Actinomyces|Actinomyces viscosus	0	0	0	0	0	0	0	0	0	0	0	0	0	0	0	0	0	0	2.564155162	0	0	0	0	0	0	0	0	0	0	0	0	0	0	0	0	0	0	0	0	0	0	0	0	0	0	0	0	0	0
Bacteria|Actinobacteria|c__Actinobacteria|o__Actinomycetales|Actinomycetaceae|Actinotignum|Actinotignum schaalii	0	0	0.77160345	0	0	0	0	0	0	0	0	0	0	0	0	0	0	0	0	0	0	0	1.18749144	0	0.253581201	0	0	0	0	0	0.190661841	0	0	0	0	0	0	0	0	0	0	0	0.145986318	0	0.761479929	0	0	0	0
Bacteria|Actinobacteria|c__Actinobacteria|o__Actinomycetales|Actinomycetaceae|Flaviflexus|Flaviflexus salsibiostraticola	0	0	0	0	0	0	0	0	0	0	0	0	0	0	0	0	0	0	0	0	0	0	0	0	0	0	0	0	0	0	0	0	0	0	0	0	0	0	0	0	0	0	0	0	0	0	0	0	0
Bacteria|Actinobacteria|c__Actinobacteria|o__Actinomycetales|Actinomycetaceae|Mobiluncus|Mobiluncus curtisii	0	0	0	0	0	0	0	0	0	0	0	0	0	0	0	0	0	0	0.36630788	0	0	0	0	0	0	0	0	0	0.540807436	0	0	0	0	0	0	0	0	0	0	0	0	0	0	0	0.380739964	0	0	0	0
Bacteria|Actinobacteria|c__Actinobacteria|o__Actinomycetales|Actinomycetaceae|Schaalia|Schaalia cardiffensis	0	0	0	0	0	0	0	0	0	0	0	0	0	0	0	0	0	0	0	0	0	0	0	0	0	0	0	0	0	0	0	0	0	0	0	0	0	0	0	0	0	0	0	0	0	0	0	0	0
Bacteria|Actinobacteria|c__Actinobacteria|o__Actinomycetales|Actinomycetaceae|Schaalia|Schaalia meyeri	0	0	0	0	0	0	0	0	0	0	0	0	0	0	0	0	0	0	0	0	0	0	0	0	0	0	0	0	0	0	0	0	0	0	0	0	0	0	0	0	0	0	0	0	0	0	0	0	0
Bacteria|Actinobacteria|c__Actinobacteria|o__Actinomycetales|Actinomycetaceae|Schaalia|Schaalia odontolytica	10.06111353	0	0	0	0	0	0	0	0	0	0	0	0	0	0	0	0	0	0	0	3.007237217	0	0	0	0	0	0.524164416	0.202121222	0	0	0	0	0.245163717	0	0	0	0	0	0	0	0	0	0	0	0	0	0	0	0
Bacteria|Actinobacteria|c__Actinobacteria|o__Actinomycetales|Actinomycetaceae|Schaalia|Schaalia radingae	0	0	0	0	0	0	0	0	0	0	0	0	0	0	0	0	0	0	0	0	0	0	0	0	0	0	0.174721472	0	0	0	0	0	0	0	0	0	0	0	0	0	0	0	0	0	0	0	0	0	0
Bacteria|Actinobacteria|c__Actinobacteria|o__Actinomycetales|Actinomycetaceae|Schaalia|Schaalia unclassified	11.60897714	0	0	0	0.594650347	0	0	0	0	0	0	0	0	0	0.38347043	0	0	0	0	0	3.809167142	0	0	0	0	0	0.698885889	0	0	0	0.381323681	0	0	0	0	0	0.216508327	0	0	0	0	0	0	0	0	0	0	0	0
Bacteria|Actinobacteria|c__Actinobacteria|o__Actinomycetales|Actinomycetaceae|Trueperella|Trueperella pyogenes	0	0	0	0	0	0	0	0	0	0	0	0	0	0	0	0	0	0	0	0	0	0	0	0	0	0	0	0	0	0	0	0	0	0	0	0	0	0	0	0	0	0	0	0	0	0	0	0	0
Bacteria|Actinobacteria|c__Actinobacteria|o__Bifidobacteriales|Bifidobacteriaceae||Bifidobacteriaceae unclassified	0	0	13.8888621	0	1.189300694	0	0	0	1.193166022	0	2.218012927	0.330147847	4.546753391	0	42.94868821	1.881475215	2.205229355	0.934341924	78.75619427	7.023860053	0.200482481	0	19.59360876	0	6.593111213	0	17.82159016	0.404242444	14.78206993	9.405001535	11.43971044	1.444769953	14.21949557	0.203870107	3.357275745	4.227162648	6.495249807	8.962410272	43.7757611	0.750636728	5.726558169	0	0	0.181969481	4.949619536	0	2.136117235	0	0
Bacteria|Actinobacteria|c__Actinobacteria|o__Bifidobacteriales|Bifidobacteriaceae|Bifidobacterium|Bifidobacterium adolescentis	0	0	0	0	0	0	0	0	0	0	0	0	0	0	0	0	0	0	0.732615761	0	0	0	0	0	0.507162401	0	0	0	0	0	0	0	0	0	0	0	0	0	0.221089703	0	0.220252237	0	0	0	0	0	0	0	0
Bacteria|Actinobacteria|c__Actinobacteria|o__Bifidobacteriales|Bifidobacteriaceae|Bifidobacterium|Bifidobacterium angulatum	0	0	0	0	0	0	0	0	0	0	0	0	0	0	0	0	0.315032765	0	0	0	0	0	0	0	0	0	0	0	0	0	0	0	0	0	0	0	0	0	0	0	0	0	0	0	0	0	0	0	0
Bacteria|Actinobacteria|c__Actinobacteria|o__Bifidobacteriales|Bifidobacteriaceae|Bifidobacterium|Bifidobacterium animalis	0	0	0	0	0	0	0	0	0	0	0	0	0	0	0	0	0	0	0	0	0	0	0	0	0	0	0	0	0	0	0	0	1.225818583	0	0	0	0	0	0	0	0	0	0	0	0.380739964	0	0	0	0
Bacteria|Actinobacteria|c__Actinobacteria|o__Bifidobacteriales|Bifidobacteriaceae|Bifidobacterium|Bifidobacterium asteroides	0	0	0	0	0	0	0	0	0	0	0	0	0	0	0	0	0	0	0	0	0	0	0	0	0	0	0	0	0	0	0	0	0	0	0	0	0	0	0	0	0	0	0	0	0	0	0	0	0
Bacteria|Actinobacteria|c__Actinobacteria|o__Bifidobacteriales|Bifidobacteriaceae|Bifidobacterium|Bifidobacterium bifidum	0	0	0	0	0	0	0	0	0	0	0	0	0	0	0	0	0	0	0	0	0	0	0	0	0	0	0	0	0	0	0	0	0	0	0	0	0	0	0	0	0	0	0	0	0	0	0	0	0
Bacteria|Actinobacteria|c__Actinobacteria|o__Bifidobacteriales|Bifidobacteriaceae|Bifidobacterium|Bifidobacterium breve	0	0	22.37650005	0	0	0	0	0	0	0	0	0	0	0	3.451233874	0	0	0	0.36630788	0	0	0	20.38526972	0	0	0	0	0	0	0	0	0.412791415	0	0	0.335727575	0	0	0	0	0	0	0	0	0	0	0	0	0	0
Bacteria|Actinobacteria|c__Actinobacteria|o__Bifidobacteriales|Bifidobacteriaceae|Bifidobacterium|Bifidobacterium catenulatum	0	0	0	0	0	0	0	0	0	0	0	0	0	0	0	0	0	0	0	0	0	0	0	0	0	0	0	0	0	0	0	0	0	0	0	0	0	0	0	0	0	0	0	0	0	0	0	0	0
Bacteria|Actinobacteria|c__Actinobacteria|o__Bifidobacteriales|Bifidobacteriaceae|Bifidobacterium|Bifidobacterium choerinum	0	0	0	0	0	0	0	0	0	0	0	0	0	0	0	0	0	0	0	0	0	0	0	0	0	0	0	0	0	0	0	0	0	0	0	0	0	0	0	0	0	0	0	0	0	0	0	0	0
Bacteria|Actinobacteria|c__Actinobacteria|o__Bifidobacteriales|Bifidobacteriaceae|Bifidobacterium|Bifidobacterium dentium	0	0	0	0	0	0	0	0	0	0	0	0	0	0	0	0	0	0	0	0	0	0	0	0	0	0	0.349442944	0	0	0	0	0	0	0	0	0	0	0	0	0	0	0	0	0	0	0	0	0	0
Bacteria|Actinobacteria|c__Actinobacteria|o__Bifidobacteriales|Bifidobacteriaceae|Bifidobacterium|Bifidobacterium gallinarum	0	0	0	0	0	0	0	0	0	0	0	0	0	0	0	0	0	0	0	0	0	0	0	0	0	0	0	0	0	0	0	0	0	0	0	0	0	0	0	0	0	0	0	0	0	0	0	0	0
Bacteria|Actinobacteria|c__Actinobacteria|o__Bifidobacteriales|Bifidobacteriaceae|Bifidobacterium|Bifidobacterium longum	0	0	0.77160345	0	0	0	0	0	0	0	0	0	0	0	0	0	0	0	0	0	0	0	2.17706764	0	0.253581201	0	0	0	0	0	0	0.619187123	0	0	0	0	0	0	0	0	0	0	0	0.181969481	3.426659679	0	0	0	0
Bacteria|Actinobacteria|c__Actinobacteria|o__Bifidobacteriales|Bifidobacteriaceae|Bifidobacterium|Bifidobacterium pseudocatenulatum	0	0	0	0	0	0	0	0	0	0	0	0	0	0	0	0	0	0	0	0	0	0	0	0	0	0	0	0	0	0	0	0	0	0	0	0	0	0	0	0	0	0	0	0	0	0	0	0	0
Bacteria|Actinobacteria|c__Actinobacteria|o__Bifidobacteriales|Bifidobacteriaceae|Bifidobacterium|Bifidobacterium pseudolongum	0	0	0	0	0	0	0	0	0	0	0	0	0	0	0	0	0	0	0	0	0	0	0	0	0	0	0	0	0	0	0	0	0	0	0	0	0	0	0	0	0	0	0	0	0	0	0	0	0
Bacteria|Actinobacteria|c__Actinobacteria|o__Bifidobacteriales|Bifidobacteriaceae|Bifidobacterium|Bifidobacterium scardovii	0	0	0	0	0	0	0	0	0	0	0	0	0	0	0	0	0	0	0	0	0	0	0	0	0	0	0	0	0	0	0	0	0	0	0	0	0	0	0	0	0	0	0	0	0	0	0	0	0
Bacteria|Actinobacteria|c__Actinobacteria|o__Bifidobacteriales|Bifidobacteriaceae|Bifidobacterium|Bifidobacterium thermophilum	0	0	0	0	0	0	0	0	0	0	0	0	0	0	0	0	0	0	0	0	0	0	0	0	0	0	0	0	0	0	0	0	0	0	0	0	0	0	0	0	0	0	0	0	0	0	0	0	0
Bacteria|Actinobacteria|c__Actinobacteria|o__Bifidobacteriales|Bifidobacteriaceae|Bifidobacterium|Bifidobacterium unclassified	0	0	48.61101734	0	0	0	0	0	0.795444015	0	0.633717979	1.320591387	0	0	0.38347043	0	0.63006553	0	8.058773367	0	0	0	54.62460625	0	0.507162401	0	0.698885889	0	0.721076582	0	0	2.476748492	0.980654867	0	0.671455149	0	0	0	0	0	0	0	0	0.363938962	13.13552877	0	0.213611724	0.147741236	0
Bacteria|Actinobacteria|c__Actinobacteria|o__Bifidobacteriales|Bifidobacteriaceae|Gardnerella|Gardnerella vaginalis	0	0	0	0	0.891975521	0	0	0	1.193166022	4.498042659	6.33717979	1.320591387	6.645254956	0	37.19663175	1.567896012	5.355557005	0.622894616	94.14112524	12.709842	0.801929925	0	0.79166096	0	10.14324802	0	27.08182818	0	12.07803274	9.852858751	10.48640123	0.206395708	19.36793362	0	3.021548171	4.861237045	9.309858057	10.80085341	45.32338901	0.500424485	5.726558169	0	0	0	1.522959857	0	1.708893788	0	0
Bacteria|Actinobacteria|c__Actinobacteria|o__Bifidobacteriales|Bifidobacteriaceae|Parascardovia|Parascardovia denticolens	0	0	0	0	0	0	0	0	0	0	0	0	0	0	0	0	0	0	0	0	0	0	0	0	0	0	0	0	0	0	0	0	0	0	0	0	0	0	0	0	0	0	0	0	0	0	0	0	0
Bacteria|Actinobacteria|c__Actinobacteria|o__Bifidobacteriales|Bifidobacteriaceae|Scardovia|Scardovia inopinata	0	0	0	0	0	0	0	0	0	0	0	0	0	0	0	0	0	0	0	0	0	0	0	0	0	0	0	0	0	0	0	0	0	0	0	0	0	0	0	0	0	0	0	0	0	0	0	0	0
Bacteria|Actinobacteria|c__Actinobacteria|o__Corynebacteriales|||Corynebacteriales unclassified	20.50919296	0	20.44749142	1.467731016	0	0	0	3.87930073	14.71571427	3.806036096	3.485448885	7.923548323	1.748751304	1.200815714	24.15863712	2.508633619	3.78039318	3.737367697	31.13616983	24.75074495	1.403377368	0.709198859	12.27074488	0.466502986	16.22919683	1.929389076	20.79185518	0	2.704037182	7.837501279	1.715956566	3.715122737	47.31659731	2.650311391	4.700186043	1.479506927	7.794299769	8.962410272	183.7255428	33.5284405	8.810089491	1.283236905	0.875917907	0	41.88139607	0.767699032	10.03975101	0.73870618	0.612216068
Bacteria|Actinobacteria|c__Actinobacteria|o__Corynebacteriales||Lawsonella|Lawsonella clevelandensis	0	0	0	0	0	0	0	0.646550122	0.397722007	0.692006563	0.31685899	5.282365549	0	0	0.38347043	0.313579202	0.63006553	2.803025773	0.732615761	1.003408579	0	0.177299715	0.79166096	0	1.267906003	0	0.174721472	0	0.180269145	0.447857216	0	1.031978538	7.109747783	1.427090749	0.167863787	0.211358132	1.732066615	0.229805392	17.02390709	20.0169794	1.101261186	0.427745635	0	0	0.761479929	0	0	0	0
Bacteria|Actinobacteria|c__Actinobacteria|o__Corynebacteriales|Corynebacteriaceae||Corynebacteriaceae bacterium 'ARUP UnID 227'	0	0	0	0	0	0	0	0	0	0	0	0	0	0	0	0	0	0	0	0	0	0	0	0	0	0	0	0	0	0	0	0	0	0	0	0	0	0	0	0	0	0	0	0	0	0	0	0	0
Bacteria|Actinobacteria|c__Actinobacteria|o__Corynebacteriales|Corynebacteriaceae||Corynebacteriaceae unclassified	22.83098838	0	20.44749142	0.733865508	1.189300694	0	0	0.323275061	7.954440149	2.076019689	1.901153937	2.971330621	0.349750261	1.801223571	11.88758334	2.195054417	5.67058977	2.803025773	28.20570678	18.39582395	0.801929925	0.886498574	9.302016281	0.233251493	11.15757282	0.857506256	9.609680967	0	2.163229745	6.270001023	3.241251291	0.825582831	22.30989822	1.019350535	2.517956809	0.84543253	5.845724827	6.664356356	134.6436288	20.51740389	7.488576067	0.641618453	0.875917907	0	23.60587779	0.307079613	5.767516535	0.443223708	0.153054017
Bacteria|Actinobacteria|c__Actinobacteria|o__Corynebacteriales|Corynebacteriaceae|Corynebacterium|Corynebacterium ammoniagenes	0	0	0	0	0	0	0	0	0	0	0	0	0	0	0	0	0	0	0	0	0	0	0	0	0	0	0	0	0	0	0	0	0	0	0	0	0	0	0	0	0	0	0	0	0	0	0	0	0
Bacteria|Actinobacteria|c__Actinobacteria|o__Corynebacteriales|Corynebacteriaceae|Corynebacterium|Corynebacterium argentoratense	0	0	0	0	0	0	0	0	0	0	0	0	0	0	0	0	0	0	0	0	0	0	0	0	0.760743602	0	0	0	0	0	0	0	0	0.203870107	0	0	0	0	0	0	0	0	0	0	0	0	0	0	0
Bacteria|Actinobacteria|c__Actinobacteria|o__Corynebacteriales|Corynebacteriaceae|Corynebacterium|Corynebacterium aurimucosum	0	0	0	0	0	0	0	0	0	0	0	0	0	0	0	0	0	0	0.36630788	0	0	0	0	0	0	0	0.174721472	0	0	0	0	0	0	0	0	0	0	0	0	0	0	0	0	0	0	0	0	0	0
Bacteria|Actinobacteria|c__Actinobacteria|o__Corynebacteriales|Corynebacteriaceae|Corynebacterium|Corynebacterium callunae	0	0	0	0	0	0	0	0	0	0	0	0	0	0	0	0	0	0	0	0	0	0	0	0	0	0	0	0	0	0	0	0	0	0	0	0	0	0	0	0	0	0	0	0	0	0	0	0	0
Bacteria|Actinobacteria|c__Actinobacteria|o__Corynebacteriales|Corynebacteriaceae|Corynebacterium|Corynebacterium casei	0	0	0	0	0	0	0	0	0	0	0	0	0	0	0	0	0	0	0	0	0	0	0	0	0	0	0	0	0	0	0	0	0	0	0	0	0	0	0	0	0	0	0	0	0	0	0	0	0
Bacteria|Actinobacteria|c__Actinobacteria|o__Corynebacteriales|Corynebacteriaceae|Corynebacterium|Corynebacterium crudilactis	0	0	0	0	0	0	0	0	0	0	0	0	0	0	0	0	0	0	0	0	0	0	0	0	0	0	0	0	0	0	0	0	0	0	0	0	0	0	0	0	0	0	0	0	0	0	0	0	0
Bacteria|Actinobacteria|c__Actinobacteria|o__Corynebacteriales|Corynebacteriaceae|Corynebacterium|Corynebacterium deserti	0	0	0	0	0	0	0	0	0	0	0	0	0	0	0	0	0	0	0	0	0.200482481	0	0	0	0	0	0	0	0	0	0	0	0	0	0	0	0	0	0	0	0	0	0	0	0	0	0	0	0
Bacteria|Actinobacteria|c__Actinobacteria|o__Corynebacteriales|Corynebacteriaceae|Corynebacterium|Corynebacterium diphtheriae	0	0	0	0	0	0	0	0	0	0	0	0	0	0	0	0	0	0	0	0	0	0	0	0	0	0	0	0	0	0	0	0	0	0	0	0	0	0	0.221089703	0	0	0	0	0	0	0	0	0	0
Bacteria|Actinobacteria|c__Actinobacteria|o__Corynebacteriales|Corynebacteriaceae|Corynebacterium|Corynebacterium doosanense	0	0	0	0	0	0	0	0	0	0	0.31685899	0	0	0	0	0	0	0	0	0	0	0	0	0	0	0	0	0	0	0	0	0	0	0	0	0	0	0	0	0	0	0	0	0	0	0	0	0	0
Bacteria|Actinobacteria|c__Actinobacteria|o__Corynebacteriales|Corynebacteriaceae|Corynebacterium|Corynebacterium efficiens	0	0	0	0	0	0	0	0	0	0	0	0	0	0	0	0	0	0	0	0	0	0	0	0	0	0	0	0	0	0	0	0	0	0	0	0	0	0	0	0	0	0	0	0	0	0	0	0	0
Bacteria|Actinobacteria|c__Actinobacteria|o__Corynebacteriales|Corynebacteriaceae|Corynebacterium|Corynebacterium flavescens	0	0	0	0.366932754	0	0	0	0	0	0	0	0	0	0	0	0	0	0	0.36630788	0	0	0	0	0	0	0	0	0	0	0	0	0	0	0	0	0	0	0	1.326538215	0.250212243	0	0	0	0	0.190369982	0	0	0	0
Bacteria|Actinobacteria|c__Actinobacteria|o__Corynebacteriales|Corynebacteriaceae|Corynebacterium|Corynebacterium frankenforstense	0	0	0	0	0	0	0	0	0	0	0	0	0	0	0	0	0	0	0	0	0	0	0	0	0	0	0	0	0	0	0	0	0	0	0	0	0	0	0	0	0	0	0	0	0	0	0	0	0
Bacteria|Actinobacteria|c__Actinobacteria|o__Corynebacteriales|Corynebacteriaceae|Corynebacterium|Corynebacterium genitalium	0	0	0	0	0	0	0	0	0	0	0	0	0	0	0	0.313579202	0	0	0.36630788	0	0	0	0	0	0.253581201	0	0	0	0	0	0	0	0	0	0.167863787	0	0	0	0	0	0	0	0	0	0	0	0	0	0
Bacteria|Actinobacteria|c__Actinobacteria|o__Corynebacteriales|Corynebacteriaceae|Corynebacterium|Corynebacterium glaucum	0	0	0	0	0	0	0	0	0	0	0	0	0	0	0	0	0	0	0	0	0	0	0	0	0	0	0	0	0	0	0	0	0	0	0	0	0	0	0	0	0.220252237	0	0	0	0	0	0	0	0
Bacteria|Actinobacteria|c__Actinobacteria|o__Corynebacteriales|Corynebacteriaceae|Corynebacterium|Corynebacterium glutamicum	0	0	0	0	0	0	0	0	0	0	0	0	0	0	0	0	0	0	0	0	0	0	0	0	0	0	0	0	0	0	0	0	0	0	0	0	0	0	0	0	0	0	0	0	0	0	0	0	0
Bacteria|Actinobacteria|c__Actinobacteria|o__Corynebacteriales|Corynebacteriaceae|Corynebacterium|Corynebacterium halotolerans	0	0	0	0	0	0	0	0	0	0	0	0	0	0	0	0	0	0	0	0	0	0	0.39583048	0	0	0	0	0	0	0	0	0	0	0	0	0	0	0	0	0	0	0	0	0	0	0	0	0	0
Bacteria|Actinobacteria|c__Actinobacteria|o__Corynebacteriales|Corynebacteriaceae|Corynebacterium|Corynebacterium humireducens	0	0	0	0	0	0	0	0	0	0	0	0	0	0	0	0	0	0	0	0	0	0	0	0	0	0	0	0	0	0	0	0	0	0	0	0	0	0	0	0	0	0	0	0	0	0	0	0	0
Bacteria|Actinobacteria|c__Actinobacteria|o__Corynebacteriales|Corynebacteriaceae|Corynebacterium|Corynebacterium imitans	0.386965905	0	0.385801725	0	0	0	0	0	0	1.038009844	0	0	0	0	0.38347043	0	0.315032765	0	0	0	0	0	0	0	0.253581201	0	0.349442944	0	0.180269145	0	0	0	0.245163717	0.203870107	0	0	0	0	0	0	0	0	0	0	0.190369982	0	0.427223447	0	0
Bacteria|Actinobacteria|c__Actinobacteria|o__Corynebacteriales|Corynebacteriaceae|Corynebacterium|Corynebacterium jeikeium	0	0	0	0	0	0	0	0	0	0	0	0	0	0	0	0	0	0	0.36630788	0	0	0	0.19791524	0	0.253581201	0	0	0	0	0	0	0	1.961309733	0	0	0	0	0	0	0	0	0	0.145986318	0	1.332589875	0	0	0	0
Bacteria|Actinobacteria|c__Actinobacteria|o__Corynebacteriales|Corynebacteriaceae|Corynebacterium|Corynebacterium kroppenstedtii	0	0	0.385801725	0	0	0	0	0	0	0	0	0	0	0	0	0	0.315032765	0	0	1.337878105	0	0	0	0	0.253581201	0	0.174721472	0	0	0.223928608	0	0	0	0	0	0	0	0.459610783	0	0	5.065801457	2.780346628	0	0	3.617029661	0	0	0	0
Bacteria|Actinobacteria|c__Actinobacteria|o__Corynebacteriales|Corynebacteriaceae|Corynebacterium|Corynebacterium lactis	0	0	0	0	0	0	0	0	0	0	0	0	0	0	0	0	0	0	0	0	0	0	0	0	0	0	0	0	0	0	0	0	0	0	0	0	0	0	0	0	0	0	0	0	0	0	0	0	0
Bacteria|Actinobacteria|c__Actinobacteria|o__Corynebacteriales|Corynebacteriaceae|Corynebacterium|Corynebacterium marinum	0	0	0	0	0	0	0	0	0	0	0	0	0	0	0	0	0	0	0	0	0	0	0	0	0	0	0	0	0	0	0	0	0	0	0	0	0	0	0	0	0	0	0	0	0	0	0	0	0
Bacteria|Actinobacteria|c__Actinobacteria|o__Corynebacteriales|Corynebacteriaceae|Corynebacterium|Corynebacterium maris	0	0	0	0	0	0	0	0	0	0	0	0	0	0	0	0	0	0	0	0	0	0	0	0	0	0	0	0	0	0	0	0	0	0	0	0	0	0	0	0	0	0	0	0	0	0	0	0	0
Bacteria|Actinobacteria|c__Actinobacteria|o__Corynebacteriales|Corynebacteriaceae|Corynebacterium|Corynebacterium matruchotii	142.0164871	0	0	0	0	0	0	0	0	0.346003281	0	0	0	0	0	0	0	0	0	0	3.408202179	0	0.19791524	0	0	0	0.349442944	0	0.360538291	0	0	0	0	0	0	0	0	0	0	0	0	0	0	0	0	0	0	0	0
Bacteria|Actinobacteria|c__Actinobacteria|o__Corynebacteriales|Corynebacteriaceae|Corynebacterium|Corynebacterium minutissimum	0	0	0	0	0	0	0	0	0	0	0	0	0	0	0	0	0	0	0	0	0	0	0	0	2.535812005	0	0	0	0	0	0	0	0	0	0	0	0	0	0	0	0	0	0	0	0	0	0	0	0
Bacteria|Actinobacteria|c__Actinobacteria|o__Corynebacteriales|Corynebacteriaceae|Corynebacterium|Corynebacterium mycetoides	0	0	0	0	0	0	0	0	0	0	0	0	0	0	0	0	0	0	0	0	0	0	0	0	0	0	0	0	0	0	0	0	0	0	0	0	0	0	0	0	0	0	0	0	0	0	0	0	0
Bacteria|Actinobacteria|c__Actinobacteria|o__Corynebacteriales|Corynebacteriaceae|Corynebacterium|Corynebacterium phocae	0	0	0	0	0	0	0	0	0	0	0	0	0	0	0	0	0	0	0	0	0	0	0	0	0	0	0	0	0	0	0	0	0	0	0	0	0	0	0	0	0	0	0	0	0	0	0	0	0
Bacteria|Actinobacteria|c__Actinobacteria|o__Corynebacteriales|Corynebacteriaceae|Corynebacterium|Corynebacterium provencense	0	0	0	0	0	0	0	0	0	0	0	0	0	0	0	0	0	0	2.197847282	0	0	0	0	0	0	0	0	0	0	0	0	0	0	0	0	0	0	0	0	0	0	0	0	0	0	0	0	0	0
Bacteria|Actinobacteria|c__Actinobacteria|o__Corynebacteriales|Corynebacteriaceae|Corynebacterium|Corynebacterium resistens	0	0	0	0	0	0	0	0	0	0	0	0	0	0	0	0	0.315032765	0	0	0	0	0	0	0	0	0	0	0	0	0.223928608	0.571985522	0	0	0	0	0	0	0	0	0	0	0	0	0	0	0	0	0	0
Bacteria|Actinobacteria|c__Actinobacteria|o__Corynebacteriales|Corynebacteriaceae|Corynebacterium|Corynebacterium riegelii	0	0	0	0	0	0	0	0	0	0	0	0.660295694	0	0	1.533881722	0	0.315032765	0	2.930463042	0	0	0	0	0	0	0	1.397771777	0	0	0	0	0	0.73549115	0	0	0	0	0	0	0	0	0	0	0	0.380739964	0	0	0	0
Bacteria|Actinobacteria|c__Actinobacteria|o__Corynebacteriales|Corynebacteriaceae|Corynebacterium|Corynebacterium sanguinis	0	0	0	0	0	0	0	0	0	0	0	0	0	0	0	0	0.63006553	0	0	0	0	0	0	0	0.760743602	0	0	0	0	0	0	0	0	0	0.839318936	1.056790662	0.216508327	0	0	0.250212243	0.220252237	0	0	0	0	0	0.213611724	0	0
Bacteria|Actinobacteria|c__Actinobacteria|o__Corynebacteriales|Corynebacteriaceae|Corynebacterium|Corynebacterium segmentosum	0.77393181	0	0.77160345	0.366932754	0	0	0	0	4.772664089	0	0.31685899	0	0	0	1.150411291	0	2.205229355	0	7.692465486	3.344695263	0	0.531899144	0.59374572	0.466502986	1.775068404	0	0.873607361	0	0	3.582857728	0.381323681	0.206395708	4.167783183	0	0.167863787	0	0.649524981	0.459610783	15.47627918	7.256155034	0.440504475	0	0.875917907	0	3.997769625	0	0.213611724	0	0
Bacteria|Actinobacteria|c__Actinobacteria|o__Corynebacteriales|Corynebacteriaceae|Corynebacterium|Corynebacterium simulans	0	0	5.015422424	0	0	0	0	0	0	0	0	0	0	0	0	0	0	0	0.732615761	0	0	0	0	0	0	0	1.397771777	0	0	0	0	0	0	0	0.167863787	0	0	0	0.663269108	0	0	0	0	0	0	0	0	0	0
Bacteria|Actinobacteria|c__Actinobacteria|o__Corynebacteriales|Corynebacteriaceae|Corynebacterium|Corynebacterium singulare	0.77393181	0	0	0	0	0	0	0	0	0	0	0	0	0	2.684293013	0	0	0	0.732615761	0	0	0	0	0	0	0	0.349442944	0	0	0	0	0	0.980654867	0	0	0	1.948574942	0	0	0	0	0	0	0	0	0	0	0	0
Bacteria|Actinobacteria|c__Actinobacteria|o__Corynebacteriales|Corynebacteriaceae|Corynebacterium|Corynebacterium sp. 2183	0	0	0	0	0	0	0	0	0	0	0	0	0	0	0	0	0	0	0	0	0	0	0	0	0	0	0	0	0	0	0	0	0	0	0	0	0	0	0	0	0	0	0	0	0	0	0	0	0
Bacteria|Actinobacteria|c__Actinobacteria|o__Corynebacteriales|Corynebacteriaceae|Corynebacterium|Corynebacterium sp. ATCC 6931	0	0	0	0	0	0	0	0	0	0	0	0	0	0	0	0	0	0	0	0	0	0	0.79166096	0	0	0	0	0	0.180269145	0	0	0	0.245163717	0	0	0	0	0	0	0	0	0	0	0	0	0	0	0	0
Bacteria|Actinobacteria|c__Actinobacteria|o__Corynebacteriales|Corynebacteriaceae|Corynebacterium|Corynebacterium sp. L2-79-05	0	0	0	0	0	0	0	0	0	0	0	0	0	0	0	0	0	0	0	0	0	0	0	0	0	0	0	0	0	0	0	0	0	0	0	0	0	0	0	0	0	0	0	0	0	0	0	0	0
Bacteria|Actinobacteria|c__Actinobacteria|o__Corynebacteriales|Corynebacteriaceae|Corynebacterium|Corynebacterium sp. NML98-0116	0	0	0	0	0	0	0	0.323275061	0	0	0	0	0	0	0	0	0	0	0	0.668939053	0	0	0.19791524	0	1.267906003	0	0	0	0	0	0	0	0	0.203870107	0	0	0	0	0	0	0	0	0	0	1.522959857	0	0	0	0
Bacteria|Actinobacteria|c__Actinobacteria|o__Corynebacteriales|Corynebacteriaceae|Corynebacterium|Corynebacterium stationis	0	0	0	0	0	0	0	0	0	0	0	0	0	0	0	0	0	0	0	0	0	0	0	0	0	0	0	0	0	0	0	0	0	0	0	0	0	0	0	0	0	0	0	0	0	0	0	0	0
Bacteria|Actinobacteria|c__Actinobacteria|o__Corynebacteriales|Corynebacteriaceae|Corynebacterium|Corynebacterium striatum	0	0	0	0	0	0	0	0	0	0	0	0	0	0	0	0	0	0	0	0	0	0	0	0	0	0	1.747214721	0	0	0	0.190661841	0	1.4709823	0	0	0	0	0	0.221089703	0	0	0	0	0	0	0	0	0	0
Bacteria|Actinobacteria|c__Actinobacteria|o__Corynebacteriales|Corynebacteriaceae|Corynebacterium|Corynebacterium timonense	0	0	0	0	0	0	0	0	0	0	0	0	0	0	0	0	0	0	0	0	0	0	0	0	0	0	0	0	0	0	0	0	0	0	0	0	0	0	0	0	0	0	0	0	0	0	0	0	0
Bacteria|Actinobacteria|c__Actinobacteria|o__Corynebacteriales|Corynebacteriaceae|Corynebacterium|Corynebacterium unclassified	63.8493743	0	67.12950014	3.669327541	3.270576909	0.31187012	0	2.909475548	23.86332045	7.958075474	15.52609049	14.85665311	3.497502608	2.401631428	52.9189194	3.762950429	17.64183484	5.294604238	76.92465486	57.86322805	8.620746689	4.255193153	34.83308224	4.198526877	45.13745369	6.43129692	46.12646864	1.010606109	9.914802999	21.72107497	10.48640123	7.223849767	113.7559645	4.07740214	12.58978404	3.593088251	29.66164079	16.5459882	568.4216251	100.3351093	22.24547596	4.705201986	3.649657947	0	113.2701394	1.535398065	19.01144339	0.590964944	1.530540169
Bacteria|Actinobacteria|c__Actinobacteria|o__Corynebacteriales|Corynebacteriaceae|Corynebacterium|Corynebacterium urealyticum	0	0	0	0	0	0	0	0	0	0	0	0	0	0	0	0	0	0	0	0	0	0	0	0	0	0	0	0	0	0	0	0	1.225818583	0	0	0	0	0	0	0	0	0	0	0	0	0	0	0	0
Bacteria|Actinobacteria|c__Actinobacteria|o__Corynebacteriales|Corynebacteriaceae|Corynebacterium|Corynebacterium ureicelerivorans	0	0	7.716034498	0	0	0	0	0	1.59088803	0.346003281	0	0	0	0	0	0	0	0	0	0	0	0	11.08325344	0	1.014324802	0	4.368036803	0	0.360538291	0.671785824	0.381323681	0	0	0.203870107	0	0	0.866033308	0	2.210897025	4.253608123	0.220252237	0	0	0	0	0	0	0	0
Bacteria|Actinobacteria|c__Actinobacteria|o__Corynebacteriales|Corynebacteriaceae|Corynebacterium|Corynebacterium variabile	0	0	0	0	0	0	0	0	0	0	0	0	0	0	0	0	0	0	0	0	0	0	0.59374572	0	0	0	0	0	0	0	0	0	0	0	0	0	0	0	0	0	0	0	0	0	0	0	0	0	0
Bacteria|Actinobacteria|c__Actinobacteria|o__Corynebacteriales|Corynebacteriaceae|Corynebacterium|Corynebacterium vitaeruminis	0	0	0	0	0	0	0	0	0	0	0	0	0	0	0	0	0	0	0	0	0	0	0	0	0	0	0	0	0	0	0	0	0	0	0	0	0	0	0	0	0	0	0	0	0	0	0	0	0
Bacteria|Actinobacteria|c__Actinobacteria|o__Corynebacteriales|Corynebacteriaceae|Corynebacterium|Corynebacterium xerosis	0.77393181	0	0	0	0	0	0	0	0	0	0	0	0	0	0.766940861	0	0	0	0.36630788	0	0	0	0	0	0	0	0	0	0	0	0	0	0	0	0	0	0	0	0	0	0	0	0	0	0.380739964	0	0	0	0
Bacteria|Actinobacteria|c__Actinobacteria|o__Corynebacteriales|Dietziaceae|Dietzia|Dietzia lutea	0	0	0	0	0	0	0	0	0	0	0	0	0	0	0	0	0	0	0	0	0	0	0	0	0	0	0	0	0	0	0	0	0	0	0	0	0	0	0	0	0	0	0	0	0	0	0	0	0
Bacteria|Actinobacteria|c__Actinobacteria|o__Corynebacteriales|Dietziaceae|Dietzia|Dietzia psychralcaliphila	0	0	0	0	0	0	0	0	0	0	0	0	0	0	0	0	0	0	0	0	0	0	0	0	0	0	0	0	0	0	0	0	0	0	0	0	0	0	0	0	0	0	0	0	0	0	0	0	0
Bacteria|Actinobacteria|c__Actinobacteria|o__Corynebacteriales|Dietziaceae|Dietzia|Dietzia sp. DQ12-45-1b	0	0	0	0	0	0	0	0	0	0	0	0	0	0	0	0	0	0	0	0	0	0	0	0	0	0	0	0	0	0	0	0	0	0	0	0	0	0	0	0	0	0	0	0	0	0	0	0	0
Bacteria|Actinobacteria|c__Actinobacteria|o__Corynebacteriales|Dietziaceae|Dietzia|Dietzia sp. oral taxon 368	0	0	0	0	0	0	0	0	0	0	0	0	0	0	0	0	0	0	0	0	0	0	0	0	1.521487203	0	0	0	0	0	0	0	0.245163717	0	0	0	0	0	0	0	0	0	0	0	0	0	0	0	0
Bacteria|Actinobacteria|c__Actinobacteria|o__Corynebacteriales|Dietziaceae|Dietzia|Dietzia timorensis	0	0	0	0	0	0	0	0	0	0	0	0	0	0	0	0	0	0	0	0	0	0	0	0	0	0	0	0	0	0.223928608	0	0	0	0	0	0	0	0	0	0	0	0	0	0	0	0	0	0	0
Bacteria|Actinobacteria|c__Actinobacteria|o__Corynebacteriales|Dietziaceae|Dietzia|Dietzia unclassified	0	0	0	0	0	0	0	0	0	0	0.950576969	0	0	0	0	0	0	0	0	0	0	0	0.19791524	0	2.028649604	0.214376564	0.524164416	0	0	0.223928608	0.190661841	0	0	0	0	0	0.433016654	0.229805392	0.221089703	0	0	0	0	0	1.522959857	0	0.213611724	0	0
Bacteria|Actinobacteria|c__Actinobacteria|o__Corynebacteriales|Gordoniaceae|Gordonia|Gordonia alkanivorans	0	0	0	0	0	0	0	0	0	0	0	0	0	0	0	0	0	0	0	0	0	0	0	0	0	0	0	0	0	0	0	0	0	0	0	0	0	0	0	0	0	0	0	0	0	0	0	0	0
Bacteria|Actinobacteria|c__Actinobacteria|o__Corynebacteriales|Gordoniaceae|Gordonia|Gordonia bronchialis	0	0	0	0	0	0	0	0	0	0	0	0	0	0	0.38347043	0	0	0	0	0	0	0	0	0	4.81804281	0	0	0	0	0	0	0	0	0	0	0	0	0	0	0	0	0	0	0	0	0	2.563340682	0	0
Bacteria|Actinobacteria|c__Actinobacteria|o__Corynebacteriales|Gordoniaceae|Gordonia|Gordonia phthalatica	0	0	0	0	0	0	0	0	0	0	0	0	0	0	0	0	0	0	0	0	0	0	0	0	0	0	0	0	0	0	0	0	0	0	0	0	0	0	0	0	0	0	0	0	0	0	0	0	0
Bacteria|Actinobacteria|c__Actinobacteria|o__Corynebacteriales|Gordoniaceae|Gordonia|Gordonia polyisoprenivorans	0	0	0	0	0	0	0	0	0	0	0	0	0	0	0	0	0	0	0	2.006817158	0	0	0	0	0	0	0	0	0.180269145	0	0	0	0	0	0	0	0	0	0	0	0	0	0	0	1.713329839	0	0	0	0
Bacteria|Actinobacteria|c__Actinobacteria|o__Corynebacteriales|Gordoniaceae|Gordonia|Gordonia rubripertincta	0	0	0	0	0	0	0	0	0	0	0	0	0	0	0	0	0	0	0	0	0	0	0	0	0	0	0	0	0	0	0	0	0	0	0	0	0	0	0	0	0	0	0	0	0	0	0	0	0
Bacteria|Actinobacteria|c__Actinobacteria|o__Corynebacteriales|Gordoniaceae|Gordonia|Gordonia sp. 135	0	0	0	0	0	0	0	0	0	0	0	0	0	0	0	0	0	0	0	0	0	0	0	0	0	0	0	0	0	0	0	0	0	0	0	0	0	0	0	0	0	0	0	0	0	0	0	0	0
Bacteria|Actinobacteria|c__Actinobacteria|o__Corynebacteriales|Gordoniaceae|Gordonia|Gordonia sp. MMS17-SY073	0	0	0	0	0	0	0	0	0	0	0	0	0	0	0	0	0	0	0	0	0	0	0	0	0	0	0	0	0	0	0	0	0	0	0	0	0	0	0	0	0	0	0	0	0	0	0	0	0
Bacteria|Actinobacteria|c__Actinobacteria|o__Corynebacteriales|Gordoniaceae|Gordonia|Gordonia sp. YC-JH1	0	0	0	0	0	0	0	0	0	0	0	0	0	0	0	0	0	0	0	0	0	0	0	0	0	0	0	0	0	0	0	0	0	0	0	0	0	0	0	0	0	0	0	0	0	0	0	0	0
Bacteria|Actinobacteria|c__Actinobacteria|o__Corynebacteriales|Gordoniaceae|Gordonia|Gordonia terrae	0	0	0	0	0	0	0	0	0	0	0	0	0	0	0	0	0	0	0	0	0	0	0	0	0	0	0	0	0	0	0	0	0	0	0	0	0	0	0	0	0	0	0	0	0	0	0	0	0
Bacteria|Actinobacteria|c__Actinobacteria|o__Corynebacteriales|Gordoniaceae|Gordonia|Gordonia unclassified	0	0	0	0	0	0	0	0	0	0	0	0	0	0	0	0	0	0	0	0	0	0	0	0	2.028649604	0	0	0	0.180269145	0	0	0	0	0	0	0.211358132	0	0	0.221089703	0	0.220252237	0	0	0	0	0	0.213611724	0	0
Bacteria|Actinobacteria|c__Actinobacteria|o__Corynebacteriales|Mycobacteriaceae||Mycobacteriaceae unclassified	0	0	0	0	0	0	0	0	3.579498067	0	0	0	0	0	0.766940861	0.627158405	2.205229355	2.180131157	1.098923641	0	0.200482481	0	0.19791524	0	1.014324802	0	0.174721472	0	0.360538291	0	0	0	0.73549115	0	0.335727575	0	0	0.459610783	3.53743524	0	0	0	0	0	0.190369982	0	0	0	0
Bacteria|Actinobacteria|c__Actinobacteria|o__Corynebacteriales|Mycobacteriaceae|Mycobacterium|Mycobacterium avium	0	0	0	0	0	0	0	0	0	0	0	0	0	0	0	0	0	0	0	0	0	0	0	0	0	0	0	0	0	0	0	0	0	0	0	0	0	0	0.221089703	0	0	0	0	0	0	0	0	0	0
Bacteria|Actinobacteria|c__Actinobacteria|o__Corynebacteriales|Mycobacteriaceae|Mycobacterium|Mycobacterium chimaera	0	0	0	0	0	0	0	0	0	0	0	0	0	0	0	0	0	0	0	0	0	0	0	0	0	0	0	0	0	0	0	0	0	0	0	0	0	0	0	0	0	0	0	0	0	0	0	0	0
Bacteria|Actinobacteria|c__Actinobacteria|o__Corynebacteriales|Mycobacteriaceae|Mycobacterium|Mycobacterium dioxanotrophicus	0	0	0	0	0	0	0	0	0	0	0	0	0	0	0	0	0	0	0	0	0	0	0	0	0	0	0	0	0	0	0	0	0	0	0	0	0	0	0	0	0	0	0	0	0	0	0	0	0
Bacteria|Actinobacteria|c__Actinobacteria|o__Corynebacteriales|Mycobacteriaceae|Mycobacterium|Mycobacterium grossiae	0	0	0	0	0	0	0	0	0	0	0	0	0	0	0	0	0	0	0	0	0	0	0	0	0	0	0	0	0.360538291	0	0	0	0	0	0	0	0	0	0	0	0	0	0	0	0	0	0	0	0
Bacteria|Actinobacteria|c__Actinobacteria|o__Corynebacteriales|Mycobacteriaceae|Mycobacterium|Mycobacterium paragordonae	0	0	0	0	0	0	0	0	0	0	0	0	0	0	0	0	0	0	0	0	0	0	0	0	0	0	0	0	0	0	0	0	0	0	0	0	0	0	0	0	0	0	0	0	0	0	0	0	0
Bacteria|Actinobacteria|c__Actinobacteria|o__Corynebacteriales|Mycobacteriaceae|Mycobacterium|Mycobacterium sp. DL90	0	0	0	0	0	0	0	0	0	0	0	0	0	0	0	0	0	0	0	0	0	0	0	0	0	0	0	0	0	0	0	0	0	0	0	0	0	0	0	0	0	0	0	0	0	0	0	0	0
Bacteria|Actinobacteria|c__Actinobacteria|o__Corynebacteriales|Mycobacteriaceae|Mycobacterium|Mycobacterium sp. ELW1	0	0	0	0	0	0	0	0	0	0	0	0	0	0	0	0	0	0	0	0	0	0	0	0	0	0	0	0	0	0	0	0	0	0	0	0	0	0	0	0	0	0	0	0	0	0	0	0	0
Bacteria|Actinobacteria|c__Actinobacteria|o__Corynebacteriales|Mycobacteriaceae|Mycobacterium|Mycobacterium sp. JS623	0	0	0	0	0	0	0	0	0	0	0	0	0	0	0	0	0	0	0	0	0	0	0	0	0	0	0	0	0	0	0	0	0	0	0	0	0	0	0	0	0	0	0	0	0	0	0	0	0
Bacteria|Actinobacteria|c__Actinobacteria|o__Corynebacteriales|Mycobacteriaceae|Mycobacterium|Mycobacterium sp. KMS	0	0	0	0	0	0	0	0	0	0	0	0	0	0	0	0	0	0	0	0	0	0	0	0	0	0	0	0	0	0	0	0	0	0	0	0	0	0	0	0	0	0	0	0	0	0	0	0	0
Bacteria|Actinobacteria|c__Actinobacteria|o__Corynebacteriales|Mycobacteriaceae|Mycobacterium|Mycobacterium sp. MS1601	0	0	0	0	0	0	0	0	0	0	0	0	0	0	0	0	0	0	0	0	0	0	0	0	0	0	0	0	0	0	0	0	0	0	0	0	0	0	0	0	0	0	0	0	0	0	0	0	0
Bacteria|Actinobacteria|c__Actinobacteria|o__Corynebacteriales|Mycobacteriaceae|Mycobacterium|Mycobacterium sp. WY10	0	0	0	0	0	0	0	0	0	0	0	0	0	0	0	0	0	0	0	0	0	0	0	0	0	0	0	0	0	0	0	0	0	0	0	0	0	0	0	0	0	0	0	0	0	0	0	0	0
Bacteria|Actinobacteria|c__Actinobacteria|o__Corynebacteriales|Mycobacteriaceae|Mycobacterium|Mycobacterium sp. YC-RL4	0	0	0	0	0	0	0	0	0	0	0	0	0	0	0	0	0	0	0	0	0	0	0	0	0	0	0	0	0	0	0	0	0	0	0	0	0	0	0	0	0	0	0	0	0	0	0	0	0
Bacteria|Actinobacteria|c__Actinobacteria|o__Corynebacteriales|Mycobacteriaceae|Mycobacterium|Mycobacterium unclassified	0	0	0	0	0	0	0	0	0	0	0	0	0	0	0	0	0	0	0	0	0	0	0	0	0	0	0	0	0	0	0	0	0	0	0	0	0	0	0	0	0	0	0	0	0	0	0	0	0
Bacteria|Actinobacteria|c__Actinobacteria|o__Corynebacteriales|Mycobacteriaceae|Mycobacteroides|Mycobacteroides abscessus	0	0	0	0	0	0	0	0	0	0	0	0	0	0	0	0	0	0	0	0	0	0	0	0	0	0	0	0	0	0	0	0	0	0	0	0	0	0	0	0	0	0	0	0	0	0	0	0	0
Bacteria|Actinobacteria|c__Actinobacteria|o__Corynebacteriales|Mycobacteriaceae|Mycobacteroides|Mycobacteroides immunogenum	0	0	0	0	0	0	0	0	0	0	0	0	0	0	0	0	0	0	0	0	0	0	0	0	0	0	0	0	0	0	0	0	0	0	0	0	0	0	0	0	0	0	0	0	0	0	0	0	0
Bacteria|Actinobacteria|c__Actinobacteria|o__Corynebacteriales|Mycobacteriaceae|Mycobacteroides|Mycobacteroides salmoniphilum	0	0	0	0	0	0	0	0	0	0	0	0	0	0	0	0	0	0	0	0	0	0	0	0	0	0	0	0	0	0	0	0	0	0	0	0	0	0	0	0	0	0	0	0	0	0	0	0	0
Bacteria|Actinobacteria|c__Actinobacteria|o__Corynebacteriales|Mycobacteriaceae|Mycobacteroides|Mycobacteroides unclassified	0	0	0	0	0	0	0	0	0	0	0	0	0	0	0	0	0	0	0	0	0	0	0	0	0	0	0	0	0	0	0	0	0	0	0	0	0	0	0	0	0	0	0	0	0	0	0	0	0
Bacteria|Actinobacteria|c__Actinobacteria|o__Corynebacteriales|Mycobacteriaceae|Mycolicibacterium|Mycolicibacterium aurum	0	0	0	0	0	0	0	0	0	0	0	0	0	0	0	0	0	0	0	0	0	0	0	0	0	0	0	0	0	0	0	0	0	0	0	0	0	0	0	0	0	0	0	0	0	0	0	0	0
Bacteria|Actinobacteria|c__Actinobacteria|o__Corynebacteriales|Mycobacteriaceae|Mycolicibacterium|Mycolicibacterium chubuense	0	0	0	0	0	0	0	0	0	0	0	0	0	0	0	0	0	0	0	0	0	0	0	0	0	0	0	0	0	0	0	0	0	0	0	0	0	0	0	0	0	0	0	0	0	0	0	0	0
Bacteria|Actinobacteria|c__Actinobacteria|o__Corynebacteriales|Mycobacteriaceae|Mycolicibacterium|Mycolicibacterium flavescens	0	0	0	0	0	0	0	0	0	0	0	0	0	0	0	0	0	0	0	0	0	0	0	0	0	0	0	0	0	0	0	0	0	0	0	0	0	0	0	0	0	0	0	0	0	0	0	0	0
Bacteria|Actinobacteria|c__Actinobacteria|o__Corynebacteriales|Mycobacteriaceae|Mycolicibacterium|Mycolicibacterium fortuitum	0	0	0	0	0	0	0	0	0	0	0	0	0	0	0	0	0	0	0	0	0	0	0	0	0	0	0	0	0	0	0	0	0	0	0	0	0	0	0	0	0	0	0	0	0	0	0	0	0
Bacteria|Actinobacteria|c__Actinobacteria|o__Corynebacteriales|Mycobacteriaceae|Mycolicibacterium|Mycolicibacterium gilvum	0	0	0	0	0	0	0	0	0	0	0	0	0	0	0	0	0	0	0	0	0	0	0	0	0	0	0	0	0	0	0	0	0	0	0.167863787	0	0	0	0	0	0	0	0	0	0	0	0	0	0
Bacteria|Actinobacteria|c__Actinobacteria|o__Corynebacteriales|Mycobacteriaceae|Mycolicibacterium|Mycolicibacterium hassiacum	0	0	0	0	0	0	0	0	0	0	0	0	0	0	0	0	0	0	0	0	0	0	0	0	0	0	0	0	0	0	0	0	0	0	0	0	0	0	0	0	0	0	0	0	0	0	0	0	0
Bacteria|Actinobacteria|c__Actinobacteria|o__Corynebacteriales|Mycobacteriaceae|Mycolicibacterium|Mycolicibacterium rhodesiae	0	0	0	0	0	0	0	0	0	0	0	0	0	0	0	0	0	0	0	0	0	0	0	0	0	0	0	0	0	0	0	0	0	0	0	0	0	0	0	0	0	0	0	0	0	0	0	0	0
Bacteria|Actinobacteria|c__Actinobacteria|o__Corynebacteriales|Mycobacteriaceae|Mycolicibacterium|Mycolicibacterium smegmatis	0	0	0	0	0	0	0	0	0	0	0	0	0	0	0	0	0	0	0	0	0	0	0	0	0	0	0	0	0	0	0	0	0	0	0	0	0	0	0	0	0	0	0	0	0	0	0	0	0
Bacteria|Actinobacteria|c__Actinobacteria|o__Corynebacteriales|Mycobacteriaceae|Mycolicibacterium|Mycolicibacterium thermoresistibile	0	0	0	0	0	0	0	0	0	0	0	0	0	0	0	0	0	0	0	0	0	0	0	0	0	0	0	0	0	0	0	0	0	0	0	0	0	0	0	0	0	0	0	0	0	0	0	0	0
Bacteria|Actinobacteria|c__Actinobacteria|o__Corynebacteriales|Mycobacteriaceae|Mycolicibacterium|Mycolicibacterium unclassified	0	0	0	0	0	0	0	0	0	0	0	0	0	0	0	0	0	0	0	0	0	0	0	0	0	0	0	0	0	0	0	0	0	0	0	0	0	0	0	0	0	0	0	0	0	0	0	0	0
Bacteria|Actinobacteria|c__Actinobacteria|o__Corynebacteriales|Mycobacteriaceae|Mycolicibacterium|Mycolicibacterium vanbaalenii	0	0	0	0	0	0	0	0	0	0	0	0	0	0	0	0	0	0	0	0	0	0	0	0	0	0	0	0	0	0	0	0	0	0	0	0	0	0	0	0	0	0	0	0	0	0	0	0	0
Bacteria|Actinobacteria|c__Actinobacteria|o__Corynebacteriales|Nocardiaceae||Nocardiaceae unclassified	0.386965905	0	0.385801725	0	0	0	0	2.909475548	0	0	0	0	0	0	0.38347043	0	0	0	1.098923641	0	0	0	0	0	0	0	0	0	0	0.223928608	0	0	0	0	1.007182724	0	0	0	0	0	0	0	0	0	0	0	0.213611724	0	0
Bacteria|Actinobacteria|c__Actinobacteria|o__Corynebacteriales|Nocardiaceae|Nocardia|Nocardia cyriacigeorgica	0	0	0	0	0	0	0	0	0	0	0	0	0	0	0	0	0	0	0	0	0	0	0	0	0	0	0	0	0	0	0	0	0	0	0	0	0	0	0	0	0	0	0	0	0	0	0	0	0
Bacteria|Actinobacteria|c__Actinobacteria|o__Corynebacteriales|Nocardiaceae|Nocardia|Nocardia farcinica	0	0	0	0	0	0	0	0	0	0	0	0	0	0	0	0	0	0	0	0	0	0	0	0	0	0	0	0	0	0	0	0	0	0	0	0	0	0	0	0	0	0	0	0	0	0	0	0	0
Bacteria|Actinobacteria|c__Actinobacteria|o__Corynebacteriales|Nocardiaceae|Nocardia|Nocardia unclassified	0	0	0	0	0	0	0	0	0	0	0	0	0	0	0	0	0	0	0	0	0	0	0	0	0	0	0	0	0	0	0	0	0	0	0	0	0	0	0	0	0	0	0	0	0	0	0	0	0
Bacteria|Actinobacteria|c__Actinobacteria|o__Corynebacteriales|Nocardiaceae|Rhodococcus|Rhodococcus erythropolis	0	0	0	0	0	0	0	0	0	0	0	0	0	0	0	0	0	0	0	0	0	0	0	0	0	0	0	0	0	0	0	0	0	0	0	0	0	0	0	0	0	0	0	0	0	0	0	0	0
Bacteria|Actinobacteria|c__Actinobacteria|o__Corynebacteriales|Nocardiaceae|Rhodococcus|Rhodococcus fascians	0	0	0	0	0	0	0	0	0	0	0	0	0	0	0	0	0	0	0	0	0	0	0	0	0	0	0	0	0	0	0	0	0	0	0	0	0	0	0	0	0	0	0	0	0	0	0	0	0
Bacteria|Actinobacteria|c__Actinobacteria|o__Corynebacteriales|Nocardiaceae|Rhodococcus|Rhodococcus hoagii	0	0	0	0	0	0	0	0	0	0	0	0	0	0	0	0	0	0	0	0	0	0	0	0	0	0	0	0	0	0	0	0	0	0	0	0	0	0	0	0	0	0	0	0	0	0	0	0	0
Bacteria|Actinobacteria|c__Actinobacteria|o__Corynebacteriales|Nocardiaceae|Rhodococcus|Rhodococcus pyridinivorans	0	0	0	0	0	0	0	0	0	0	0	0	0	0	0	0	0	0	0	0	0	0	0	0	0	0	0	0	0	0	0	0	0	0	0	0	0	0	0	0	0	0	0	0	0	0	0	0	0
Bacteria|Actinobacteria|c__Actinobacteria|o__Corynebacteriales|Nocardiaceae|Rhodococcus|Rhodococcus qingshengii	0	0	0	0	0	0	0	0	0	0	0	0	0	0	0	0	0	0	0	0	0	0	0	0	0	0	0	0	0	0	0	0	0	0	0	0	0	0	0	0	0	0	0	0	0	0	0	0	0
Bacteria|Actinobacteria|c__Actinobacteria|o__Corynebacteriales|Nocardiaceae|Rhodococcus|Rhodococcus rhodochrous	0	0	0	0	0	0	0	0	0	0	0	0	0	0	0	0	0	0	0	0	0	0	0	0	0	0	0	0	0	0	0	0	0	0	0	0	0	0	0	0	0	0	0	0	0	0	0	0	0
Bacteria|Actinobacteria|c__Actinobacteria|o__Corynebacteriales|Nocardiaceae|Rhodococcus|Rhodococcus ruber	0	0	0	0	0	0	0	0	0	0	0	0	0	0	0	0	0	0	0	0	0	0	0	0	0	0	0	0	0	0	0	0	0	0	0	0	0	0	0	0	0	0	0	0	0	0	0	0	0
Bacteria|Actinobacteria|c__Actinobacteria|o__Corynebacteriales|Nocardiaceae|Rhodococcus|Rhodococcus sp. 008	0	0	0	0	0	0	0	0	0	0	0	0	0	0	0	0	0	0	0	0	0	0	0	0	0	0	0	0	0	0	0	0	0	0	0	0	0	0	0	0	0	0	0	0	0	0	0	0	0
Bacteria|Actinobacteria|c__Actinobacteria|o__Corynebacteriales|Nocardiaceae|Rhodococcus|Rhodococcus sp. AQ5-07	0	0	0	0	0	0	0	0	0	0	0	0	0	0	0	0	0	0	0	0	0	0	0	0	0	0	0	0	0	0	0	0	0	0	0	0	0	0	0	0	0	0	0	0	0	0	0	0	0
Bacteria|Actinobacteria|c__Actinobacteria|o__Corynebacteriales|Nocardiaceae|Rhodococcus|Rhodococcus sp. B7740	0	0	0	0	0	0	0	0	0	0	0	0	0	0	0	0	0	0	0	0	0	0	0	0	0	0	0	0	0	0	0	0	0	0	0	0	0	0	0	0	0	0	0	0	0	0	0	0	0
Bacteria|Actinobacteria|c__Actinobacteria|o__Corynebacteriales|Nocardiaceae|Rhodococcus|Rhodococcus sp. BH4	0	0	0	0	0	0	0	0	0	0	0	0	0	0	0	0	0	0	0	0	0	0	0	0	0	0	0	0	0	0	0	0	0	0	0	0	0	0	0	0	0	0	0	0	0	0	0	0	0
Bacteria|Actinobacteria|c__Actinobacteria|o__Corynebacteriales|Nocardiaceae|Rhodococcus|Rhodococcus sp. NJ-530	0	0	0	0	0	0	0	0	0	0	0	0	0	0	0	0	0	0	0	0	0	0	0	0	0	0	0	0	0	0	0	0	0	0	0	0	0	0	0	0	0	0	0	0	0	0	0	0	0
Bacteria|Actinobacteria|c__Actinobacteria|o__Corynebacteriales|Nocardiaceae|Rhodococcus|Rhodococcus sp. P1Y	0	0	0	0	0	0	0	0	0	0	0	0	0	0	0	0	0	0	0	0	0	0	0	0	0	0	0	0	0	0	0	0	0	0	0	0	0	0	0	0	0	0	0	0	0	0	0	0	0
Bacteria|Actinobacteria|c__Actinobacteria|o__Corynebacteriales|Nocardiaceae|Rhodococcus|Rhodococcus sp. PBTS 1	0	0	0	0	0	0	0	0	0	0	0	0	0	0	0	0	0	0	0	0	0	0	0	0	0	0	0	0	0	0	0	0	0	0	0	0	0	0	0	0	0	0	0	0	0	0	0.213611724	0	0
Bacteria|Actinobacteria|c__Actinobacteria|o__Corynebacteriales|Nocardiaceae|Rhodococcus|Rhodococcus sp. PBTS 2	0	0	0	0	0	0	0	0	0	0	0	0	0	0	0	0	0	0	0	0	0	0	0	0	0	0	0	0	0	0	0	0	0	0	0	0	0	0	0	0	0	0	0	0	0	0	0	0	0
Bacteria|Actinobacteria|c__Actinobacteria|o__Corynebacteriales|Nocardiaceae|Rhodococcus|Rhodococcus sp. SGAir0479	0	0	0	0	0	0	0	0	0	0	0	0	0	0	0	0	0	0	0	0	0	0	0	0	0	0	0	0	0	0	0	0	0	0	0	0	0	0	0	0	0	0	0	0	0	0	0	0	0
Bacteria|Actinobacteria|c__Actinobacteria|o__Corynebacteriales|Nocardiaceae|Rhodococcus|Rhodococcus sp. YL-1	0	0	0	0	0	0	0	0	0	0	0	0	0	0	0	0	0	0	0	0	0	0	0	0	0	0	0	0	0	0	0	0	0	0	0	0	0	0	0	0	0	0	0	0	0	0	0	0	0
Bacteria|Actinobacteria|c__Actinobacteria|o__Corynebacteriales|Nocardiaceae|Rhodococcus|Rhodococcus unclassified	1.160897714	0	0	0	0	0	0	16.16375304	0.397722007	0	0	0	0.349750261	0	1.533881722	0	0.63006553	0	0.36630788	0.668939053	0	0	0	0	0.507162401	0	0.349442944	0	0	1.791428864	1.906618406	0.206395708	0	0.203870107	2.517956809	0	0.216508327	0.229805392	0.88435881	0	0	0	0	0	0	0	0.640835171	0.295482472	0
Bacteria|Actinobacteria|c__Actinobacteria|o__Corynebacteriales|Tsukamurellaceae|Tsukamurella|Tsukamurella paurometabola	0	0	0	0	0	0	0	0	0	0	0	0	0	0	0	0	0	0	0	0	0	0	0	0	0	0	0	0	0	0	0	0	0	0	0	0	0	0	0	0	0	0	0	0	0	0	0	0	0
Bacteria|Actinobacteria|c__Actinobacteria|o__Corynebacteriales|Tsukamurellaceae|Tsukamurella|Tsukamurella tyrosinosolvens	0	0	0	0	0	0	0	0	0	0	0	0	0	0	0	0	0	0	0	0	0	0	0	0	0	0	0	0	0	0	0	0	0.245163717	0	0	0	0	0	0	0	0	0	0	0	0	0	0	0	0
Bacteria|Actinobacteria|c__Actinobacteria|o__Corynebacteriales|Tsukamurellaceae|Tsukamurella|Tsukamurella unclassified	0	0	0	0	0	0	0	0	0	0	0	0	0	0	0	0	0	0	0	0	0	0	0	0	0	0	0	0	0	0	0	0	0	0	0	0	0	0	0	0	0	0	0	0	0	0	0	0	0
Bacteria|Actinobacteria|c__Actinobacteria|o__Frankiales|||Frankiales unclassified	0	0	0	0	0	0	0	0	0	0	0	0	0	0	0	0	0	0	1.098923641	0	0	0	0	0	0	0	0	0	0	0	0	0	0	0	0	0	0	0	0	0	0	0	0	0	0	0	0	0	0
Bacteria|Actinobacteria|c__Actinobacteria|o__Geodermatophilales|Geodermatophilaceae||Geodermatophilaceae unclassified	0	0	0.385801725	0	0	0	0	0	0.397722007	0	0	0	0	0	0.38347043	0	0	0	0	0	0	0	0.19791524	0	0	0	0	0	0.360538291	0	0	0	0.490327433	0	0.167863787	0	0	0	0	0	0	0	0	0	0	0	0	0	0
Bacteria|Actinobacteria|c__Actinobacteria|o__Geodermatophilales|Geodermatophilaceae|Blastococcus|Blastococcus saxobsidens	0	0	0	0	0	0	0	0	0	0	0	0	0.349750261	0	0	0	0	0	0	0	0	0	0	0	0	0	0	0	0	0	0	0	0	0	0	0	0	0	0	0	0	0	0	0	0	0	0	0	0
Bacteria|Actinobacteria|c__Actinobacteria|o__Geodermatophilales|Geodermatophilaceae|Geodermatophilus|Geodermatophilus obscurus	0	0	0	0	0	0	0	0	0	0	0	0	0	0	0	0	0	0	0	0	0	0	0	0	0	0	0	0	0	0	0	0	0	0	0	0	0	0	0	0	0	0	0	0	0	0	0	0	0
Bacteria|Actinobacteria|c__Actinobacteria|o__Geodermatophilales|Geodermatophilaceae|Modestobacter|Modestobacter marinus	0	0	0	0	0	0	0	0	0	0	0	0	0	0	0	0	0	0	0	0	0	0	0	0	0	0	0	0	0	0	0	0	0.980654867	0	0	0	0	0	0	0	0	0	0	0	0	0	0	0	0
Bacteria|Actinobacteria|c__Actinobacteria|o__Kineosporiales|Kineosporiaceae|Kineococcus|Kineococcus radiotolerans	0	0	0	0	0	0	0	0	0	0	0	0	0	0	0	0	0	0	0	0	0	0	0	0	0	0	0	0	0	0	0	0	0	0	0	0	0	0.229805392	0	0	0	0	0	0	0	0	0	0	0
Bacteria|Actinobacteria|c__Actinobacteria|o__Micrococcales|||Micrococcales unclassified	34.82693143	0	22.76230177	2.201596524	3.567902082	0	0	1.293100243	26.24965249	11.76411157	3.168589895	4.952217702	3.147752347	4.202854999	30.294164	4.703688036	8.505884655	0.622894616	60.80710813	9.03067721	8.620746689	0.177299715	10.48950772	0.233251493	25.61170125	0.428753128	26.90710671	0.808484887	7.030496672	7.389644063	5.529193378	5.779079814	15.69047787	0.611610321	2.517956809	2.959013854	6.495249807	2.987470091	17.02390709	2.752334668	8.810089491	0	1.021904225	0	107.1783	0.921238839	22.00200752	1.329671124	0.765270084
Bacteria|Actinobacteria|c__Actinobacteria|o__Micrococcales|Beutenbergiaceae|Miniimonas|Miniimonas sp. S16	0	0	0	0	0	0	0	0	0	0	0	0	0	0	0	0	0	0	0	0	0	0	0	0	0	0	0	0	0	0	0	0	0	0	0	0	0	0	0	0	0	0	0	0	0	0	0	0	0
Bacteria|Actinobacteria|c__Actinobacteria|o__Micrococcales|Brevibacteriaceae|Brevibacterium|Brevibacterium aurantiacum	0	0	0	0	0	0	0	0	0	0	0	0	0	0	0	0	0	0	0	0	0	0	0	0	0	0	0	0	0	0	0	0	0	0	0	0	0	0	0	0	0	0	0	0	0	0	0	0	0.153054017
Bacteria|Actinobacteria|c__Actinobacteria|o__Micrococcales|Brevibacteriaceae|Brevibacterium|Brevibacterium linens	0	0	0	0	0	0	0	0	0.397722007	0	0	0	0	0	0	0	0	0	0	0	0	0	0	0	0	0	0	0	0	0	0	0	0	0	0	0	0	0	0	0	0	0	0	0	0	0	0	0	0
Bacteria|Actinobacteria|c__Actinobacteria|o__Micrococcales|Brevibacteriaceae|Brevibacterium|Brevibacterium sandarakinum	0	0	0	0	0	0	0	0	0	0	0	0	0	0	0	0	0	0	0	0	0	0	0	0	0	0	0	0	0	0	0	0	0	0	0	0	0	0	0	0	0	0	0	0	0	0	0	0	0
Bacteria|Actinobacteria|c__Actinobacteria|o__Micrococcales|Brevibacteriaceae|Brevibacterium|Brevibacterium sp. Ap13	0	0	0	0	0	0	0	0	0	0	0	0	0	0	0	0	0	0	0	0	0	0	0	0	0	0	0	0	0	0	0	0	0	0	0	0	0	0	0	0	0	0	0	0	0	0	0	0	0
Bacteria|Actinobacteria|c__Actinobacteria|o__Micrococcales|Brevibacteriaceae|Brevibacterium|Brevibacterium sp. CS2	0	0	0.385801725	0	0	0	0	0	0	0	0	0	0	0	0	0	1.575163825	0	0.732615761	0	0	0	0.39583048	0	0	0	0	0	0.180269145	0	0	0	0	0.203870107	0	0	0	0	0	0	0	0	0	0	7.805169268	0	0	0	0
Bacteria|Actinobacteria|c__Actinobacteria|o__Micrococcales|Brevibacteriaceae|Brevibacterium|Brevibacterium unclassified	0.77393181	0	0.77160345	0.366932754	0	0	0	0	1.59088803	0	0	0	0	0	0	0	0.315032765	0	0.36630788	0	0	0	0.19791524	0	0	0	0.174721472	0	0	0	0.190661841	0	0	0	0	0	0	0	0	0	0	0	0	0	0	0	0	0	0.306108034
Bacteria|Actinobacteria|c__Actinobacteria|o__Micrococcales|Cellulomonadaceae||Cellulomonadaceae unclassified	0	0	0	0	0	0	0	0	0	0	0	0	0	0	0.38347043	0	0	0	0	0	0	0	0	0	0	0	0	0	0	0.223928608	0	0	0	0	0	0	0	0	0	0	0	0	0	0	0	0	0	0	0
Bacteria|Actinobacteria|c__Actinobacteria|o__Micrococcales|Cellulomonadaceae|Cellulomonas|Cellulomonas fimi	0	0	0	0	0	0	0	0	0	0	0	0	0	0	0	0	0	0	0	0	0	0	0	0	0	0	0	0	0	0	0	0	0	0	0	0	0	0	0	0	0	0	0	0	0	0	0	0	0
Bacteria|Actinobacteria|c__Actinobacteria|o__Micrococcales|Cellulomonadaceae|Cellulomonas|Cellulomonas flavigena	0	0	0	0	0	0	0	0	0	0	0	0	0	0	0	0	0	0	0	0	0	0	0	0	0	0	0	0	0	0	0	0	0	0	0	0	0	0	0	0	0	0	0	0	0	0	0	0	0
Bacteria|Actinobacteria|c__Actinobacteria|o__Micrococcales|Cellulomonadaceae|Cellulomonas|Cellulomonas gilvus	0	0	0	0	0	0	0	0	0	0	0	0	0	0	0	0	0	0	0	0	0	0	0	0	0	0	0	0	0	0	0	0	0	0	0	0	0	0	0	0	0	0	0	0	0	0	0	0	0
Bacteria|Actinobacteria|c__Actinobacteria|o__Micrococcales|Cellulomonadaceae|Cellulomonas|Cellulomonas sp. PSBB021	0	0	0	0	0	0	0	0	0	0	0	0	0	0	0	0	0	0	0	0	0	0	0	0	0	0	0	0	0	0	0	0	0	0	0	0	0	0	0	0	0	0	0	0	0	0	0	0	0
Bacteria|Actinobacteria|c__Actinobacteria|o__Micrococcales|Cellulomonadaceae|Cellulomonas|Cellulomonas sp. Y8	0	0	0	0	0	0	0	0	0	0	0	0	0	0	0	0	0	0	0	0	0	0	0	0	0	0	0	0	0	0	0	0	0	0	0	0	0	0	0	0	0	0	0	0	0	0	0	0	0
Bacteria|Actinobacteria|c__Actinobacteria|o__Micrococcales|Cellulomonadaceae|Cellulomonas|Cellulomonas unclassified	0	0	0	0	0	0	0	0	0	0	0	0	0	0	0	0	0	0	0	0	0	0	0	0	0	0	0	0	0	0.671785824	0	0	0	0	0	0	0	0	0	0	0	0	0	0	0	0	0	0	0
Bacteria|Actinobacteria|c__Actinobacteria|o__Micrococcales|Cellulomonadaceae|Oerskovia|Oerskovia sp. KBS0722	0	0	0	0	0	0	0	0	0.397722007	0	0	0	0	0	0	0	0	0	0	0	0	0	0	0	0	0	0	0	0	0	0	0	0	0	0	0	0	0	0	0	0	0	0	0	0	0	0	0	0
Bacteria|Actinobacteria|c__Actinobacteria|o__Micrococcales|Dermabacteraceae||Dermabacteraceae unclassified	0	0	0	0	0.297325174	0	0	0	0	0	0	0	0	0	0	0	0	0	0	0	0	0	0	0	0	0	0	0	0	0	0	0	0	0	0	0	0	0	0	0	0	0	0	0	0	0	0	0	0
Bacteria|Actinobacteria|c__Actinobacteria|o__Micrococcales|Dermabacteraceae|Brachybacterium|Brachybacterium faecium	0	0	0	0	0	0	0	0	0	0	0	0	0	0	0	0	0	0	0	0	0	0	0	0	0	0	0	0	0	0	0	0	0	0	0	0	0	0	0	0	0	0	0	0	0	0	0	0	0
Bacteria|Actinobacteria|c__Actinobacteria|o__Micrococcales|Dermabacteraceae|Brachybacterium|Brachybacterium ginsengisoli	0	0	0	0	0	0	0	0	0	0	0	0	0	0	0	0	0	0	0	0	0	0	0	0	0	0	0	0	0	0	0	0	0	0	0	0	0	0	0	0	0	0	0	0	0	0	0	0	0
Bacteria|Actinobacteria|c__Actinobacteria|o__Micrococcales|Dermabacteraceae|Brachybacterium|Brachybacterium sp. SGAir0954	0	0	0	0	0	0	0	0	0	0	0	0	0	0	0	0	0	0	0	0	0	0	0	0	0	0	0	0	0	0	0	0	0	0	0	0	0	0	0	0	0	0	0	0	0	0	0	0	0
Bacteria|Actinobacteria|c__Actinobacteria|o__Micrococcales|Dermabacteraceae|Brachybacterium|Brachybacterium sp. VR2415	0	0	0	0	0	0	0	0	0	0	0	0	0	0	0	0	0	0	0	0	0	0	0	0	0	0	0	0	0	0	0	0	0	0	0	0	0	0	0	0	0	0	0	0	0	0	0	0	0
Bacteria|Actinobacteria|c__Actinobacteria|o__Micrococcales|Dermabacteraceae|Brachybacterium|Brachybacterium unclassified	0	0	0	0	0.297325174	0	0	0	0	0	0	0	0	0	0	0	0	0	0.36630788	0	0	0	0	0	0	0	0.349442944	0	0	0	0	0	0.245163717	0	0	0	0	0	0	0	0	0	0	0	0	0	0	0	0
Bacteria|Actinobacteria|c__Actinobacteria|o__Micrococcales|Dermabacteraceae|Dermabacter|Dermabacter hominis	0	0	1.5432069	0	0	0	0	0	0	0	0	0	0	0	0	0	0.63006553	0	0	0	0	0	0	0	0	0	0	0	0	0	0	0	0	0	0	0	0	0	0	0	0	0	0	0	0	0	0	0	0
Bacteria|Actinobacteria|c__Actinobacteria|o__Micrococcales|Dermabacteraceae|Dermabacter|Dermabacter jinjuensis	0	0	0	0	0	0	0	0	0	0	0	0	0	0	0	0	0	0	0	0	0	0	0	0	0	0	0	0	0	0	0	0	0	0	0	0	0	0	0	0	0	0	0	0	0	0	0	0	0
Bacteria|Actinobacteria|c__Actinobacteria|o__Micrococcales|Dermabacteraceae|Dermabacter|Dermabacter unclassified	0	0	2.700612074	0	0	0	0	0	0	0	0	0	0	0	0	0	0	0	0	1.003408579	0	0	0	0	0.760743602	0	0.349442944	0	0	0	0	0	0.245163717	0	0	0	0	0.229805392	0.663269108	0	0	0	0	0	1.142219893	0	0.213611724	0	0
Bacteria|Actinobacteria|c__Actinobacteria|o__Micrococcales|Dermabacteraceae|Dermabacter|Dermabacter vaginalis	0	0	0	0	0	0	0	0	0	0	0	0	0	0	0	0	0	0	0	0	0	0	0	0	0	0	0	0	0	0	0	0	0	0	0	0	0	0	0	1.251061213	0	0	0	0	0	0	0	0	0
Bacteria|Actinobacteria|c__Actinobacteria|o__Micrococcales|Dermacoccaceae||Dermacoccaceae unclassified	0	0	0	0	0	0	0	0	0	0	0	0	0	0	0	0	0	0	0.36630788	0	0	0	0	0	0	0	0	0	0	0	0	0	0	0	0	0	0	0	0	0	0	0	0	0	0	0	0	0	0
Bacteria|Actinobacteria|c__Actinobacteria|o__Micrococcales|Dermacoccaceae|Dermacoccus|Dermacoccus nishinomiyaensis	0	0	0	0	0	0	0	0	0.397722007	0.692006563	0.31685899	1.650739234	1.049250782	0	4.218174734	1.567896012	0.315032765	0	4.395694564	1.672347632	0	0	0.19791524	0	1.521487203	0	1.048328833	0	0.540807436	0.447857216	0.571985522	0	3.922619466	0.203870107	1.007182724	1.479506927	0.649524981	0.459610783	7.517049885	2.502122425	0.881008949	0	0.145986318	0	0.571109946	0	3.845011023	0	0
Bacteria|Actinobacteria|c__Actinobacteria|o__Micrococcales|Dermacoccaceae|Kytococcus|Kytococcus sedentarius	0	0	0.77160345	0	0	0	0	0	0.795444015	0	0	0	0	0	0	0	0	0	0.36630788	0	0	0	0.59374572	0	0	0	0	0	0.180269145	0	0	0	0	0	0	0	0	0	0	0	0.440504475	0	0	0	0.571109946	0	0	0	0.306108034
Bacteria|Actinobacteria|c__Actinobacteria|o__Micrococcales|Intrasporangiaceae||Intrasporangiaceae unclassified	0.77393181	0	0.77160345	0	0	0	0	0	0.397722007	0	0.31685899	0	0	0	0	0	0.315032765	0	0.36630788	0.334469526	0	0	0	0	0.253581201	0	1.223050305	0	0.180269145	0	0.190661841	0.206395708	0.490327433	0	0	0	0.216508327	0	0	0.250212243	0	0	0	0	3.997769625	0.153539806	0.640835171	0.295482472	0
Bacteria|Actinobacteria|c__Actinobacteria|o__Micrococcales|Intrasporangiaceae|Janibacter|Janibacter indicus	0	0	0.77160345	0	0	0	0	0	0.795444015	0	0.633717979	0	0	0	0	0	0.315032765	0	0.732615761	0	0	0	0	0	0	0	0.873607361	0	0	0	0	0.619187123	0.245163717	0	0	0	0.216508327	0	0	0	0.440504475	0	0.291972636	0	0.761479929	0	0.213611724	0	0.153054017
Bacteria|Actinobacteria|c__Actinobacteria|o__Micrococcales|Intrasporangiaceae|Janibacter|Janibacter limosus	0	0	0	0	0	0	0	0	0	0	0	0	0	0	0	0	0	0	0	0	0	0	0	0	0	0	0	0	0	0	0	0	0	0	0	0	0	0	0	0	0	0	0	0	0	0	0	0	0
Bacteria|Actinobacteria|c__Actinobacteria|o__Micrococcales|Intrasporangiaceae|Janibacter|Janibacter melonis	0	0	0	0	0	0	0	0	0	0	0	0	0	0	0	0	0	0	1.098923641	0	0	0	0	0	0	0	0	0	0	0	0	0	0	0	0	0	0	0	0	0	0	0	0.437958954	0	2.094069804	0	0.213611724	0	0
Bacteria|Actinobacteria|c__Actinobacteria|o__Micrococcales|Intrasporangiaceae|Janibacter|Janibacter unclassified	0.386965905	0	0	0	0	0	0	0	0	0	0.31685899	0	0	0	0	0	0	0	0.36630788	0	0	0	0	0	0	0	0	0	0	0	0	0	0	0	0	0	0.216508327	0	0	0	0.440504475	0	0	0	0	0	0	0	0.153054017
Bacteria|Actinobacteria|c__Actinobacteria|o__Micrococcales|Intrasporangiaceae|Ornithinimicrobium|Ornithinimicrobium flavum	0	0	0	0	0	0	0	0	0	0	0	0	0	0	0	0	0	0	0	0	0	0	0	0	0	0	0	0	0	0	0	0	0	0	0	0	0	0	0	0	0	0	0	0	0	0	0	0	0
Bacteria|Actinobacteria|c__Actinobacteria|o__Micrococcales|Intrasporangiaceae|Ornithinimicrobium|Ornithinimicrobium sp. AMA3305	0	0	0	0	0	0	0	0	0	0	0	0	0	0	0.38347043	0	0	0	0	0	0	0	0	0	0	0	0	0	0	0	0	0	0	0	0	0	0	0	0	0	0	0	0	0	0	0	0	0	0
Bacteria|Actinobacteria|c__Actinobacteria|o__Micrococcales|Intrasporangiaceae|Ornithinimicrobium|Ornithinimicrobium sp. H23M54	0	0	0	0	0	0	0	0	0	0	0	0	0	0	0	0	0	0	0	0	0	0	0	0	0	0	0	0	0	0	0	0	0	0	0	0	0	0	0	0	0	0	0	0	0	0	0	0	0
Bacteria|Actinobacteria|c__Actinobacteria|o__Micrococcales|Intrasporangiaceae|Ornithinimicrobium|Ornithinimicrobium sp. HY006	0	0	0	0	0	0	0	0	0	0	0	0	0	0	0	0	0	0	0	0	0	0	0	0	0	0	0	0	0	0	0	0	0	0	0	0	0	0	0	0	0	0	0	0	0	0	0	0	0
Bacteria|Actinobacteria|c__Actinobacteria|o__Micrococcales|Intrasporangiaceae|Ornithinimicrobium|Ornithinimicrobium unclassified	0	0	0	0	0	0	0	0	0	0	0	0	0	0	0	0	0	0	0	0	0	0	0	0	0	0	0	0	0	0	0	0	0	0	0	0	0	0	0	0	0	0	0	0	0	0	0	0	0
Bacteria|Actinobacteria|c__Actinobacteria|o__Micrococcales|Intrasporangiaceae|Serinicoccus|Serinicoccus chungangensis	0	0	0	0	0	0	0	0	0	0	0	0	0	0	0	0	0	0	0	0	0	0	0	0	0	0	0	0	0	0	0	0	0	0	0	0	0	0	0	0	0	0	0	0	0	0	0	0	0
Bacteria|Actinobacteria|c__Actinobacteria|o__Micrococcales|Intrasporangiaceae|Serinicoccus|Serinicoccus marinus	0	0	0	0	0	0	0	0	0	0	0	0	0	0	0	0	0	0	0	0	0	0	0	0	0	0	0	0	0	0	0	0	0	0	0	0	0	0	0	0	0	0	0	0	0	0	0	0	0
Bacteria|Actinobacteria|c__Actinobacteria|o__Micrococcales|Intrasporangiaceae|Serinicoccus|Serinicoccus profundi	0	0	0	0	0	0	0	0	0	0	0	0	0	0	0	0	0	0	0	0	0	0	0	0	0	0	0	0	0	0	0	0	0	0	0	0	0	0	0	0	0	0	0	0	0	0	0	0	0
Bacteria|Actinobacteria|c__Actinobacteria|o__Micrococcales|Intrasporangiaceae|Serinicoccus|Serinicoccus sp. JLT9	0	0	0	0	0	0	0	0	0	0	0	0	0	0	0	0	0	0	0	0	0	0	0	0	0	0	0	0	0	0	0	0	0	0	0	0	0	0	0	0	0	0	0	0	0	0	0	0	0
Bacteria|Actinobacteria|c__Actinobacteria|o__Micrococcales|Intrasporangiaceae|Serinicoccus|Serinicoccus unclassified	0	0	0	0	0	0	0	0	0	0	0	0	0	0	0	0	0	0	0	0	0	0	0	0	0	0	0	0	0	0	0	0	0	0	0	0	0	0	0	0	0	0	0	0	0	0	0	0	0
Bacteria|Actinobacteria|c__Actinobacteria|o__Micrococcales|Microbacteriaceae||Microbacteriaceae unclassified	1.547863619	0	0.385801725	0	0	0	0	0	0.397722007	0.346003281	0	0	0.699500522	0	4.601645165	0	0	0	0.732615761	2.006817158	0	0	0	0	0.507162401	0	0.873607361	0.404242444	0.540807436	0.447857216	0.571985522	0.412791415	0.980654867	0	0	0	0.433016654	0	0.663269108	0.250212243	0.220252237	0	0	0	0.571109946	0	3.6313993	0.147741236	0
Bacteria|Actinobacteria|c__Actinobacteria|o__Micrococcales|Microbacteriaceae|Agrococcus|Agrococcus carbonis	0	0	0	0	0	0	0	0	0	0	0	0	0	0	0	0	0	0	0	0	0	0	0	0	0	0	0.174721472	0	0	0	0	0	0	0	0	0	0	0	0	0	0	0	0	0	0	0	0	0	0
Bacteria|Actinobacteria|c__Actinobacteria|o__Micrococcales|Microbacteriaceae|Agrococcus|Agrococcus jejuensis	0	0	0	0	0	0	0	0	0	0	0	0	0	0	0	0	0	0	0	0	0	0	0	0	0	0	0	0	0	0	0	0	0	0	0	0	0	0	0	0	0	0	0	0	0	0	0	0	0
Bacteria|Actinobacteria|c__Actinobacteria|o__Micrococcales|Microbacteriaceae|Agrococcus|Agrococcus sp. SGAir0287	0	0	0	0	0	0	0	0	0	0	0	0	0	0	0.38347043	0	0	0	0	0	0	0	0	0	0	0	0	0	0	0	0	0	0	0	0	0	0	0	0	0	0	0	0	0	0	0	0	0	0
Bacteria|Actinobacteria|c__Actinobacteria|o__Micrococcales|Microbacteriaceae|Agrococcus|Agrococcus unclassified	0	0	0	0	0	0	0	0	0	1.730016407	0	0	0	0	0	0	0	0	0	1.003408579	0	0	0	0	0	0	0	0	0	0	0	0	0.73549115	0	0	0	0	0	0.442179405	0	0	0	0	0	0	0	0	0	0
Bacteria|Actinobacteria|c__Actinobacteria|o__Micrococcales|Microbacteriaceae|Clavibacter|Clavibacter michiganensis	0	0	0	0	0	0	0	0	0	0	0	0	0	0	0	0	0	0	0	0	0	0	0	0	0	0	0	0	0	0	0	0	0	0	0	0	0	0	0	0	0	0	0	0	0	0	0	0	0
Bacteria|Actinobacteria|c__Actinobacteria|o__Micrococcales|Microbacteriaceae|Cnuibacter|Cnuibacter physcomitrellae	0	0	0	0	0	0	0	0	0	0	0	0	0	0	0	0	0	0	0	0	0	0	0	0	0	0	0	0	0	0	0	0	0	0	0	0	0	0	0	0	0	0	0	0	0.190369982	0	0	0	0
Bacteria|Actinobacteria|c__Actinobacteria|o__Micrococcales|Microbacteriaceae|Cryobacterium|Cryobacterium unclassified	0	0	0	0	0	0	0	0	0	0	0	0	0	0	0	0	0	0	0	0	0	0	0	0	0	0	0	0	0	0	0	0	0	0	0	0	0	0	0	0	0	0	0	0	0	0	0	0	0
Bacteria|Actinobacteria|c__Actinobacteria|o__Micrococcales|Microbacteriaceae|Curtobacterium|Curtobacterium flaccumfaciens	0	0	0	0	0	0	0	0	0	0	0	0	0	0	0	0	0	0	0	0	0	0	0	0	0	0	0	0	0	0	0	0	0	0	0	0	0	0	0	0	0	0	0	0	0	0	0.213611724	0	0
Bacteria|Actinobacteria|c__Actinobacteria|o__Micrococcales|Microbacteriaceae|Curtobacterium|Curtobacterium pusillum	0.386965905	0	0	0	0	0	0	0	0.397722007	0	0	0	0	0	0	0	0	0	0	0	0	0	0	0	0	0	0	0	0	0	0	0	0	0	0	0	0	0	0	0	0	0	0	0	0	0	0	0	0
Bacteria|Actinobacteria|c__Actinobacteria|o__Micrococcales|Microbacteriaceae|Curtobacterium|Curtobacterium sp. BH-2-1-1	0	0	0	0	0	0	0	0	0	0	0	0	0	0	0	0	0.315032765	0	0	0	0	0	0	0	0	0	0	0	0	0	0	0	0	0	0	0	0	0	0	0	0	0	0	0	0	0	0	0	0
Bacteria|Actinobacteria|c__Actinobacteria|o__Micrococcales|Microbacteriaceae|Curtobacterium|Curtobacterium sp. MR_MD2014	0	0	0	0	0	0	0	0	0	0	0	0	0	0	0	0	0.315032765	0	0	0	0.200482481	0	0	0	0	0	1.048328833	0	0.360538291	0.223928608	0	0	0	0	0	0	0	0	0	0	0	0	0	0	0	0	1.708893788	0	0
Bacteria|Actinobacteria|c__Actinobacteria|o__Micrococcales|Microbacteriaceae|Curtobacterium|Curtobacterium unclassified	0.77393181	0	0	0	0	0	0	0	0.795444015	0.346003281	0	0	0	0	1.150411291	0	0	0	2.197847282	0	0	0	0.19791524	0	0.253581201	0	0.873607361	0	0	0.447857216	0	0	0.245163717	0	0	0	0.433016654	0	0	0	0	0	0.145986318	0	0	0	1.281670341	0	0
Bacteria|Actinobacteria|c__Actinobacteria|o__Micrococcales|Microbacteriaceae|Frondihabitans|Frondihabitans unclassified	0	0	0	0	0	0	0	0	0	0	0	0	0	0	0	0	0	0	0	0	0	0	0	0	0	0	0	0	0	0	0	0	0	0	0	0	0	0	0	0	0	0	0	0	0	0	0	0	0
Bacteria|Actinobacteria|c__Actinobacteria|o__Micrococcales|Microbacteriaceae|Humibacter|Humibacter sp. WJ7-1	0	0	0	0	0	0	0	0	0	0	0	0	0	0	0	0	0	0	0	0	0	0	0	0	0	0	0	0	0	0	0	0	0	0	0	0	0	0	0	0	0	0	0	0	0	0	0	0	0
Bacteria|Actinobacteria|c__Actinobacteria|o__Micrococcales|Microbacteriaceae|Leifsonia|Leifsonia sp. 21MFCrub1.1	0	0	0	0	0	0	0	0	0	0	0	0	0	0	0	0	0	0	0	0	0	0	0	0	0	0	0	0	0	0	0	0	0	0	0	0	0	0	0	0	0	0	0	0	0	0	0	0	0
Bacteria|Actinobacteria|c__Actinobacteria|o__Micrococcales|Microbacteriaceae|Leifsonia|Leifsonia unclassified	0	0	0	0	0	0	0	0	0	0	0	0	0	0	0	0	0	0	0	0	0	0	0	0	0	0	0	0	0	0	0	0	0	0	0	0	0	0	0	0	0	0	0	0	0	0	0	0	0
Bacteria|Actinobacteria|c__Actinobacteria|o__Micrococcales|Microbacteriaceae|Leucobacter|Leucobacter sp. DSM 101948	0	0	0	0	0	0	0	0	0	0	0	0	0	0	0	0	0	0	0	0	0	0	0	0	0	0	0	0	0	0	0	0	0	0	0	0	0	0	0	0	0	0	0	0	0	0	0	0	0
Bacteria|Actinobacteria|c__Actinobacteria|o__Micrococcales|Microbacteriaceae|Microbacterium|Microbacterium aurum	0	0	0	0	0	0	0	0	0	0	0	0	0	0	0	0	0	0	0	0	0	0	0	0	1.521487203	0	0	0	0	0	0.381323681	0.412791415	0	0	0	0	0	0	0	0	0	0	0	0	0.190369982	0	0	0	0
Bacteria|Actinobacteria|c__Actinobacteria|o__Micrococcales|Microbacteriaceae|Microbacterium|Microbacterium chocolatum	0	0	0	0	0	0	0	0	0	0	0	0	0	0	0	0	0	0	0	0	0	0	0	0	0	0	0	0	0	0	0	0	0	0	0	0	0	0	0	0	0	0	0	0	0	0	0	0	0
Bacteria|Actinobacteria|c__Actinobacteria|o__Micrococcales|Microbacteriaceae|Microbacterium|Microbacterium foliorum	0	0	0	0	0	0	0	0	0	0	0	0	0	0	0	0	0	0	0	0	0	0	0	0	0	0	0	0	0	0	0	0	0	0	0	0	0	0	0	0	0	0	0	0	0	0	0	0	0
Bacteria|Actinobacteria|c__Actinobacteria|o__Micrococcales|Microbacteriaceae|Microbacterium|Microbacterium hominis	0	0	0	0	0	0	0	0	0	0	0	0	0	0	0	0	0	0	0	0	0	0	0	0	0	0	0	0	0	0	0	0	0	0	0	0	0	0	0	0	0	0	0	0	0	0	0	0	0
Bacteria|Actinobacteria|c__Actinobacteria|o__Micrococcales|Microbacteriaceae|Microbacterium|Microbacterium lemovicicum	0	0	0	0	0	0	0	0	0	0	0	0	0	0	0	0	0	0	0	0	0	0	0	0	0	0	0	0	0	0	0	0	0	0	0	0	0	0	0	0	0	0	0	0	0	0	0	0	0
Bacteria|Actinobacteria|c__Actinobacteria|o__Micrococcales|Microbacteriaceae|Microbacterium|Microbacterium oryzae	0	0	0	0	0	0	0	0	0	0	0	0	0	0	0	0	0	0	0	0	0	0	0	0	0	0	0	0	0	0	0	0	0	0	0	0	0	0	0	0	0	0	0	0	0	0	0	0	0
Bacteria|Actinobacteria|c__Actinobacteria|o__Micrococcales|Microbacteriaceae|Microbacterium|Microbacterium oxydans	0	0	0	0	0	0	0	0	0	0	0	0	0	0	0	0	0	0	0	0	0	0	0	0	0	0	0	0	0.360538291	0	0	0	0	0	0	0	0	0	0	0	0	0	0	0	0	0	0	0	0
Bacteria|Actinobacteria|c__Actinobacteria|o__Micrococcales|Microbacteriaceae|Microbacterium|Microbacterium paraoxydans	0	0	0	0	0	0	0	0	0	0	0	0	0	0	0	0	0	0	0	0	0	0	0	0	0	0	0	0	0	0	0	0.825582831	0	0	0	0	0	0	0	0	0	0	0	0	0	0	0	0	0
Bacteria|Actinobacteria|c__Actinobacteria|o__Micrococcales|Microbacteriaceae|Microbacterium|Microbacterium pygmaeum	0	0	0	0	0	0	0	0	0	0	0	0	0	0	0	0	0	0	0	0	0	0	0	0	0	0	0	0	0	0	0	0	0	0	0	0	0	0	0	0	0	0	0	0	0	0	0	0	0
Bacteria|Actinobacteria|c__Actinobacteria|o__Micrococcales|Microbacteriaceae|Microbacterium|Microbacterium sediminis	0	0	0	0	0	0	0	0	0	0	0	0	0	0	0	0	0	0	0	0	0	0	0	0	0	0	0	0	0	0	0	0	0	0	0	0	0	0	0	0	0	0	0	0	0	0	0	0	0
Bacteria|Actinobacteria|c__Actinobacteria|o__Micrococcales|Microbacteriaceae|Microbacterium|Microbacterium sp. 10M-3C3	0	0	0	0	0	0	0	0	0	0	0	0	0	0	0	0	0	0	0	0	0	0	0	0	0	0	0	0	0	0	0	0	0	0	0	0	0	0	0	0	0	0	0	0	0	0	0	0	0
Bacteria|Actinobacteria|c__Actinobacteria|o__Micrococcales|Microbacteriaceae|Microbacterium|Microbacterium sp. 1S1	0	0	0	0	0	0	0	0	0	0	0	0	0	0	0	0	0	0	0	0	0	0	0	0	0	0	0	0	0	0	0	0	0	0	0	0	0	0	0	0	0	0	0	0	0	0	0	0	0
Bacteria|Actinobacteria|c__Actinobacteria|o__Micrococcales|Microbacteriaceae|Microbacterium|Microbacterium sp. BH-3-3-3	0	0	0	0	0	0	0	0	0	0	0	0	0	0	0	0	0	0	0	0	0	0	0	0	0	0	0	0	0	0	0	0	0	0	0	0	0	0	0	0	0	0	0	0	0	0	0	0	0
Bacteria|Actinobacteria|c__Actinobacteria|o__Micrococcales|Microbacteriaceae|Microbacterium|Microbacterium sp. CBA3102	0	0	0	0	0	0	0	0	0	0	0	0	0	0	0	0	0	0	0	0	0	0	0	0	0	0	0	0	0	0	0	0	0	0	0	0	0	0	0	0	0	0	0	0	0	0	0	0	0
Bacteria|Actinobacteria|c__Actinobacteria|o__Micrococcales|Microbacteriaceae|Microbacterium|Microbacterium sp. LKL04	0	0	0	0	0	0	0	0	0	0	0	0	0	0	0	0	0	0	0.36630788	0	0	0	0	0	0.507162401	0	0	0	0	0	0	0	0	0	0	0	0	0	0	0	0	0	0	0	0	0	0.213611724	0	0
Bacteria|Actinobacteria|c__Actinobacteria|o__Micrococcales|Microbacteriaceae|Microbacterium|Microbacterium sp. No. 7	0	0	0	0	0	0	0	0	0	0	0	0	0	0	0	0	0	0	0	0	0	0	0	0	0	0	0	0	0	0	0	0	0	0	0	0	0	0	0	0	0	0	0	0	0	0	0	0	0
Bacteria|Actinobacteria|c__Actinobacteria|o__Micrococcales|Microbacteriaceae|Microbacterium|Microbacterium sp. PAMC 28756	0	0	0	0	0	0	0	0	0	0	0	0	0	0	0	0	0	0	0	0	0	0	0	0	0	0	0	0	0	0	0	0	0	0	0	0	0	0	0	0	0	0	0	0	0	0	0	0	0
Bacteria|Actinobacteria|c__Actinobacteria|o__Micrococcales|Microbacteriaceae|Microbacterium|Microbacterium sp. PM5	0	0	0	0	0	0	0	0	0	0	0	0	0	0	0	0	0	0	0	0	0	0	0	0	0	0	0	0	0	0	0	0	0	0	0	0	0	0	0	0	0	0	0	0	0	0	0	0	0
Bacteria|Actinobacteria|c__Actinobacteria|o__Micrococcales|Microbacteriaceae|Microbacterium|Microbacterium sp. RG1	0	0	0	0	0	0	0	0	0	0	0	0	0	0	0	0	0	0	0	0	0	0	0	0	0	0	0	0	0	0	0	0	0	0	0	0	0	0	0	0	0	0	0	0	0	0	0	0	0
Bacteria|Actinobacteria|c__Actinobacteria|o__Micrococcales|Microbacteriaceae|Microbacterium|Microbacterium sp. str. 'China'	0	0	0	0	0	0	0	0	0	0	0	0	0	0	0	0	0	0	0	0	0	0	0	0	0	0	0	0	0	0	0	0	0	0	0	0	0	0	0	0	0	0	0	0	0	0	0	0	0
Bacteria|Actinobacteria|c__Actinobacteria|o__Micrococcales|Microbacteriaceae|Microbacterium|Microbacterium sp. TPU 3598	0	0	0	0	0	0	0	0	0	0	0	0	0	0	0	0	0	0	0	0	0	0	0	0	0	0	0	0	0	0	0	0	0	0	0	0	0	0	0	0	0	0	0	0	0	0	0	0	0
Bacteria|Actinobacteria|c__Actinobacteria|o__Micrococcales|Microbacteriaceae|Microbacterium|Microbacterium sp. XT11	0	0	0	0	0	0	0	0	0	0	0	0	0	0	0	0	0	0	0	0	0	0	0	0	0	0	0	0	0	0	0	0	0	0	0	0	0	0	0	0	0	0	0	0	0	0	0	0	0
Bacteria|Actinobacteria|c__Actinobacteria|o__Micrococcales|Microbacteriaceae|Microbacterium|Microbacterium sp. Y-01	0	0	0	0	0	0	0	0	0	0	0	0	0	0	0	0	0	0	0	0	0	0	0	0	0	0	0.698885889	0	0	0	0	0	0	0	0	0	0	0	0	0	0	0	0	0	0	0	0	0	0
Bacteria|Actinobacteria|c__Actinobacteria|o__Micrococcales|Microbacteriaceae|Microbacterium|Microbacterium testaceum	0	0	0	0	0	0	0	0	0	0	0	0	0	0	0	0	0	0	0	0	0	0	0	0	0	0	0	0	0	0	0	0	0	0	0	0	0	0	0	0	0	0	0	0	0	0	0	0	0
Bacteria|Actinobacteria|c__Actinobacteria|o__Micrococcales|Microbacteriaceae|Microbacterium|Microbacterium unclassified	0	0	0	0	0.297325174	0	0	0	0	0.692006563	0	0	0	0	0.766940861	0	0	0	1.098923641	0	0.400964962	0	0.39583048	0	0.760743602	0	0.349442944	0	0.180269145	0.223928608	0.381323681	0.206395708	0	0.203870107	0	0	0	0	1.326538215	1.251061213	0	0	0	0	0.190369982	0	0.854446894	0	0
Bacteria|Actinobacteria|c__Actinobacteria|o__Micrococcales|Microbacteriaceae|Microcella|Microcella alkaliphila	0	0	0	0	0	0	0	0	0	0	0	0	0	0	0	0	0	0	0	0	0	0	0	0	0	0	0	0	0	0	0	0	0	0	0	0	0	0	0	0	0	0	0	0	0	0	0	0	0
Bacteria|Actinobacteria|c__Actinobacteria|o__Micrococcales|Microbacteriaceae|Plantibacter|Plantibacter flavus	0	0	0	0	0	0	0	0	0	0	0	0	0	0	0	0	0	0	0	0	0	0	0	0	0	0	0	0	0	0	0	0	0	0	0	0	0	0	0	0	0	0	0	0	0	0	0	0	0
Bacteria|Actinobacteria|c__Actinobacteria|o__Micrococcales|Microbacteriaceae|Plantibacter|Plantibacter sp. M259	0	0	0	0	0	0	0	0	0	0	0	0	0	0	0	0	0	0	0	0	0	0	0	0	0	0	0	0	0	0	0	0	0	0	0	0	0	0	0	0	0	0	0	0	0	0	0	0	0
Bacteria|Actinobacteria|c__Actinobacteria|o__Micrococcales|Microbacteriaceae|Plantibacter|Plantibacter unclassified	0	0	0	0	0	0	0	0	0	0	0	0	0	0	0	0	0	0	0	0.668939053	0	0	0	0	0	0	0	0	0	0	0	0	0	0	0	0	0	0	0	0	0	0	0	0	0	0	0	0	0
Bacteria|Actinobacteria|c__Actinobacteria|o__Micrococcales|Microbacteriaceae|Protaetiibacter|Protaetiibacter intestinalis	0	0	0	0	0	0	0	0	0	0	0	0	0	0	0	0	0	0	0	0	0	0	0	0	0	0	0	0	0	0	0	0	0	0	0	0	0	0	0	0	0	0	0	0	0	0	0	0	0
Bacteria|Actinobacteria|c__Actinobacteria|o__Micrococcales|Microbacteriaceae|Rathayibacter|Rathayibacter festucae	0	0	0	0	0	0	0	0	0	0	0	0	0	0	0	0	0	0	0	0	0	0	0	0	0	0	0	0	0	0	0	0	0	0	0	0	0	0	0	0	0	0	0	0	0	0	0	0	0
Bacteria|Actinobacteria|c__Actinobacteria|o__Micrococcales|Microbacteriaceae|Rathayibacter|Rathayibacter unclassified	0	0	0	0	0	0	0	0	0	0	0	0	0	0	0	0	0	0	0	0	0	0	0	0	0	0	0	0	0	0	0	0	0	0	0	0	0	0	0.221089703	0	0	0	0	0	0	0	0	0	0
Bacteria|Actinobacteria|c__Actinobacteria|o__Micrococcales|Micrococcaceae||Micrococcaceae unclassified	24.378852	0	28.54932764	6.237856819	5.05452795	0	0	0.646550122	27.04509651	14.18613454	6.33717979	6.933104783	4.546753391	3.602447142	29.52722314	12.5431681	6.3006553	2.180131157	58.24295297	9.03067721	6.214956915	0	19.59360876	2.099263438	42.34806048	1.07188282	42.10787478	0.404242444	6.129150945	13.21178787	9.723753872	5.159892691	21.08407963	3.669661926	4.196594682	4.227162648	6.711758134	3.676886266	13.04429245	3.00254691	7.048071593	0.213872818	0.729931589	0.181969481	47.21175557	1.535398065	32.04175853	1.034188652	2.44886427
Bacteria|Actinobacteria|c__Actinobacteria|o__Micrococcales|Micrococcaceae|Arthrobacter|Arthrobacter alpinus	0	0	0	0	0	0	0	0	0	0	0	0	0	0	0	0	0	0	0	0	0	0	0	0	0	0	0	0	0	0	0	0	0	0	0	0	0	0	0	0	0	0	0	0	0	0	0	0	0
Bacteria|Actinobacteria|c__Actinobacteria|o__Micrococcales|Micrococcaceae|Arthrobacter|Arthrobacter crystallopoietes	0	0	0	0	0	0	0	0	0	0	0	0	0	0	0	0	0	0	0	0	0	0	0	0	0	0	0	0	0	0	0	0	0	0	0	0	0	0	0	0	0	0	0	0	0	0	0	0	0
Bacteria|Actinobacteria|c__Actinobacteria|o__Micrococcales|Micrococcaceae|Arthrobacter|Arthrobacter sp. FB24	0	0	0	0	0	0	0	0	0	0	0	0	0	0	0	0	0	0	0	0	0	0	0	0	0	0	0	0	0	0	0	0	0	0	0	0	0	0	0	0	0	0	0	0	0	0	0	0	0
Bacteria|Actinobacteria|c__Actinobacteria|o__Micrococcales|Micrococcaceae|Arthrobacter|Arthrobacter sp. PAMC 25486	0	0	0	0	0	0	0	0	0	0	0	0	0	0	0	0	0	0	0	0	0	0	0	0	0	0	0	0	0	0	0	0	0	0	0	0	0	0	0	0	0	0	0	0	0.190369982	0	0	0	0
Bacteria|Actinobacteria|c__Actinobacteria|o__Micrococcales|Micrococcaceae|Arthrobacter|Arthrobacter sp. PGP41	0	0	0	0	0	0	0	0	0	0	0	0	0	0	0	0	0	0	0	0	0	0	0	0	0	0	0	0	0	0	0	0	0	0	0	0	0	0	0	0	0	0	0	0	0	0	0	0	0
Bacteria|Actinobacteria|c__Actinobacteria|o__Micrococcales|Micrococcaceae|Arthrobacter|Arthrobacter sp. QXT-31	0	0	0	0	0	0	0	0	0.397722007	0	0	0	0	0	0	0	0	0	0	0	0	0	0	0	0	0	0	0	0	0	0	0	0	0	0	0	0	0	0	0	0	0	0	0	0	0	0	0	0
Bacteria|Actinobacteria|c__Actinobacteria|o__Micrococcales|Micrococcaceae|Arthrobacter|Arthrobacter sp. YC-RL1	0	0	0	0	0	0	0	0	0	0	0	0	0	0	0	0	0	0	0	0	0	0	0	0	0	0	0	0	0	0	0	0	0	0	0	0	0	0	0	0	0	0	0	0	0	0	0	0	0
Bacteria|Actinobacteria|c__Actinobacteria|o__Micrococcales|Micrococcaceae|Arthrobacter|Arthrobacter sp. YN	0	0	0	0	0	0	0	0	0	0	0	0	0	0	0	0	0	0	0	0	0	0	0	0	0	0	0	0	0	0	0	0	0	0	0	0	0	0	0	0	0	0	0	0	0	0	0	0	0
Bacteria|Actinobacteria|c__Actinobacteria|o__Micrococcales|Micrococcaceae|Arthrobacter|Arthrobacter sp. ZXY-2	0	0	0	0	0	0	0	0	0	0	0	0	0	0	0	0	0	0	0	0	0	0	0	0	0	0	0	0	0	0	0	0	0	0	0	0	0	0	0	0	0	0	0	0	0	0	0	0	0
Bacteria|Actinobacteria|c__Actinobacteria|o__Micrococcales|Micrococcaceae|Arthrobacter|Arthrobacter unclassified	0.77393181	0	1.157405175	0	0	0	0	0	0	0	0	0	0	0	0	0	0	0	0	0	0	0	0	0	0	0	0.174721472	0	0	0	0	0	0	0	0	0	0	0	0	0	0	0	0	0	0	0	0	0	0
Bacteria|Actinobacteria|c__Actinobacteria|o__Micrococcales|Micrococcaceae|Auritidibacter|Auritidibacter sp. NML130574	0	0	0	0	0	0	0	0	0	0	0	0	0	0	0	0	0	0	0	0	0	0	0	0	0	0	0	0	0	0	0	0	0	0	0	0	0	0	0	0	0	0	0	0	0	0	0	0	0
Bacteria|Actinobacteria|c__Actinobacteria|o__Micrococcales|Micrococcaceae|Glutamicibacter|Glutamicibacter arilaitensis	0	0	0	0	0	0	0	0	0	0	0	0	0	0	0	0	0	0	0	0	0	0	0	0	0	0	0	0	0	0	0	0	0	0	0	0	0	0	0	0	0	0	0	0	0	0	0	0	0
Bacteria|Actinobacteria|c__Actinobacteria|o__Micrococcales|Micrococcaceae|Glutamicibacter|Glutamicibacter creatinolyticus	0	0	0	0	0	0	0	0	0	0	0	0	0	0	0.38347043	0	0	0	0	0	0	0	0	0	0	0	0	0	0	0	0	0	0	0	0	0	0	0	0	0	0	0	0	0	0	0	0	0	0
Bacteria|Actinobacteria|c__Actinobacteria|o__Micrococcales|Micrococcaceae|Glutamicibacter|Glutamicibacter halophytocola	0	0	0	0	0	0	0	0	0	0	0	0	0	0	0	0	0	0	0	0	0	0	0	0	0	0	0	0	0	0	0	0	0	0	0	0	0	0	0	0	0	0	0	0	0	0	0	0	0
Bacteria|Actinobacteria|c__Actinobacteria|o__Micrococcales|Micrococcaceae|Glutamicibacter|Glutamicibacter nicotianae	0	0	0	0	0	0	0	0	0	0	0	0	0	0	0	0	0	0	0	0	0	0	0	0	0	0	0	0	0	0	0	0	0	0	0	0	0	0	0	0	0	0	0	0	0	0	0	0	0
Bacteria|Actinobacteria|c__Actinobacteria|o__Micrococcales|Micrococcaceae|Glutamicibacter|Glutamicibacter unclassified	0	0	0	0	0	0	0	0	0	0	0	0	0	0	0	0	0.315032765	0	0	0	0	0	0	0	0	0	0	0	0	0	0	0	0	0	0	0	0	0	0	0	0	0	0	0	0	0	0	0.147741236	0
Bacteria|Actinobacteria|c__Actinobacteria|o__Micrococcales|Micrococcaceae|Kocuria|Kocuria flava	0	0	0	0	0	0	0	0	0	0	0	0	0	0	0	0	0	0	0	0	0	0	0	0	0	0	0	0	0	0	0	0	0	0	0	0	0	0	0.221089703	0	0	0	0	0	0	0	0	0	0
Bacteria|Actinobacteria|c__Actinobacteria|o__Micrococcales|Micrococcaceae|Kocuria|Kocuria indica	0	0	0	0	0	0	0	0	1.193166022	0	0	0	0	0	1.150411291	0	0.315032765	0	0.732615761	0	0	0.177299715	0.59374572	0	0	0	0	0	0.540807436	0	0	0.412791415	0.245163717	0	0.335727575	0	0	0	0.88435881	1.501273455	2.643026847	0	0	0	0	0	2.136117235	0	0
Bacteria|Actinobacteria|c__Actinobacteria|o__Micrococcales|Micrococcaceae|Kocuria|Kocuria palustris	7.352352192	0	2.31481035	0	0.297325174	0	0	0	9.943050186	0.346003281	0	0.330147847	0	0	4.985115595	0	0.945098295	0.622894616	2.564155162	0.334469526	0.200482481	0	0	0	2.282230805	0	3.319707971	0	4.326459491	2.463214688	0.762647363	1.031978538	4.903274333	0	0.167863787	0	1.299049961	0.689416175	5.085063158	0.500424485	1.541765661	0	0	0	14.84885861	0	2.136117235	0	0
Bacteria|Actinobacteria|c__Actinobacteria|o__Micrococcales|Micrococcaceae|Kocuria|Kocuria rhizophila	0	0	0	0	0	0	0	0	0	0	0	0	0	0	0	0	0	0	0	0	0	0	0	0	0	0	0	0	0	0	0	0	0	0	0	0	0	0	0	0	0	0	0	0	0.190369982	0	0	0	0
Bacteria|Actinobacteria|c__Actinobacteria|o__Micrococcales|Micrococcaceae|Kocuria|Kocuria rosea	0	0	0	0	0	0	0	0	0	0	0	0.99044354	0	0	0	0	0	0	0	0	0	0	0	0	0	0	0	0	0	0	0	0	0.73549115	0	0	0	0	0	0.221089703	0.250212243	0	0	0	0	0	0	0	0	0
Bacteria|Actinobacteria|c__Actinobacteria|o__Micrococcales|Micrococcaceae|Kocuria|Kocuria sp. BT304	0	0	0	0	0	0	0	0	0	0	0	0	0	0	0	0	0	0	0	0	0	0	0	0	0	0	0	0	0	0	0	0	0	0	0	0	0	0	0	0	0	0	0	0	0	0	0	0	0
Bacteria|Actinobacteria|c__Actinobacteria|o__Micrococcales|Micrococcaceae|Kocuria|Kocuria turfanensis	0	0	0	0	0	0	0	0	0	0	0	0	0	0	0	0	0	0	0	0	0	0	0	0	0	0	0	0	0	0	0	0	0	0	0	0	0	0	0	0	0	0	0	0	0	0	0	0	0
Bacteria|Actinobacteria|c__Actinobacteria|o__Micrococcales|Micrococcaceae|Kocuria|Kocuria unclassified	0	0	0.385801725	0	0	0	0	0.323275061	0.795444015	1.730016407	0	2.971330621	0.349750261	0	3.451233874	0.627158405	2.52026212	0	5.128310324	1.003408579	0	0	0.19791524	0	2.535812005	0	7.862466246	0	3.425113763	0.671785824	0.381323681	0.206395708	5.8839292	0.203870107	2.517956809	0	0.649524981	0	3.53743524	1.501273455	2.42277461	0	0.145986318	0	94.04277119	0	2.563340682	0.147741236	0.612216068
Bacteria|Actinobacteria|c__Actinobacteria|o__Micrococcales|Micrococcaceae|Micrococcus|Micrococcus luteus	0	0	0	1.100798262	0	0	0	0	0	0.692006563	0	0	0	3.002039285	1.917352152	0	0	0	3.663078803	0.668939053	0	0	0.79166096	0	0.760743602	0	0.524164416	0	0.180269145	0	0.190661841	0.412791415	1.4709823	0	0	0	1.732066615	0.229805392	0.663269108	0	0	0	0.291972636	0	4.37850959	0	0.427223447	0	0.306108034
Bacteria|Actinobacteria|c__Actinobacteria|o__Micrococcales|Micrococcaceae|Micrococcus|Micrococcus sp. 28	0	0	0	0	0	0	0	0	0	0	0	0	0	0	0	0	0	0	0	0	0	0	0	0	0	0	0	0	0	0	0	0	0	0	0	0	0	0	0	0	0	0	0	0	0	0	0	0	0
Bacteria|Actinobacteria|c__Actinobacteria|o__Micrococcales|Micrococcaceae|Micrococcus|Micrococcus sp. A1	0	0	0	0	0	0	0	0	0	0	0	0	0	0	0	0	0	0	0	0	0	0	0	0	0	0	0	0	0	0	0	0	0	0	0	0	0	0	0	0	0	0	0	0	0	0	0	0	0
Bacteria|Actinobacteria|c__Actinobacteria|o__Micrococcales|Micrococcaceae|Micrococcus|Micrococcus sp. KBS0714	0	0	0	0	0	0	0	0	0	0	0	0	0	0	0	0	0	0	0	0	0	0	0	0	0.253581201	0	0	0	0	0	0	0	0	0	0	0	0	0	0	0	0.220252237	0	0	0	0	0	0	0	0
Bacteria|Actinobacteria|c__Actinobacteria|o__Micrococcales|Micrococcaceae|Micrococcus|Micrococcus sp. V7	0	0	0	0	0	0	0	0	0	0	0	0	0	0	0	0	0	0	0	0	0	0	0	0	0	0	0	0	0	0	0	0	0	0	0	0	0	0	0	0	0	0	0.291972636	0	0	0	0	0	0
Bacteria|Actinobacteria|c__Actinobacteria|o__Micrococcales|Micrococcaceae|Micrococcus|Micrococcus unclassified	39.08355639	0	42.05238802	5.137058557	8.027779686	0	0	0.969825183	50.51069494	19.03018048	7.921474738	3.631626315	3.847252869	6.004078571	33.36192745	19.12833135	8.82091742	2.491578465	75.82573122	12.37537247	3.207719698	0.177299715	29.48937076	2.565766425	63.39530013	3.430025024	52.76588458	0	10.27534129	16.34678838	13.53699069	7.223849767	26.72284512	5.300622782	3.189411958	7.608892767	9.09334973	5.74513479	22.99332906	3.753183638	12.994882	1.069364088	0.875917907	0	55.20729483	1.228318452	41.44067436	0	0.918324101
Bacteria|Actinobacteria|c__Actinobacteria|o__Micrococcales|Micrococcaceae|Neomicrococcus|Neomicrococcus aestuarii	0	0	0	0	0	0	0	0	0	0	0	0	0	0	0	0	0	0	0	0	0	0	0	0	0	0	0	0	0	0	0	0	0	0	0	0	0	0	0	0	0	0	0	0	0	0	0	0	0
Bacteria|Actinobacteria|c__Actinobacteria|o__Micrococcales|Micrococcaceae|Pseudarthrobacter|Pseudarthrobacter chlorophenolicus	0	0	0	0	0	0	0	0	0	0	0	0	0	0	0	0	0	0	0	0	0	0	0	0	0	0	0	0	0	0	0	0	0	0	0	0	0	0	0	0	0	0	0	0	0	0	0	0	0
Bacteria|Actinobacteria|c__Actinobacteria|o__Micrococcales|Micrococcaceae|Pseudarthrobacter|Pseudarthrobacter equi	0	0	0	0	0	0	0	0	0	0	0	0	0	0	0	0	0	0	0	0	0	0	0	0	0	0	0	0	0	0	0	0	0	0	0	0	0	0	0	0	0	0	0	0	0	0	0	0	0
Bacteria|Actinobacteria|c__Actinobacteria|o__Micrococcales|Micrococcaceae|Pseudarthrobacter|Pseudarthrobacter unclassified	0	0	0	0	0	0	0	0	0	0	0	0	0	0	0	0	0	0	0	0	0	0	0	0.233251493	0	0	0	0	0	0	0	0	0	0	0	0	0	0	0	0	0.220252237	0	0	0	0	0	0	0	0
Bacteria|Actinobacteria|c__Actinobacteria|o__Micrococcales|Micrococcaceae|Rothia|Rothia aeria	0.77393181	0	0	0	0	0	0	0	0	0	0	0	0	0	0	0	0	0	0.36630788	2.006817158	0	0	0	0	0	0	0	0	0.360538291	0	0	0	0.245163717	0	0.167863787	0	0	0.459610783	0	0	0.220252237	0	0	0	0	0	0	0	0
Bacteria|Actinobacteria|c__Actinobacteria|o__Micrococcales|Micrococcaceae|Rothia|Rothia dentocariosa	1.160897714	0	0	2.568529278	0	0	0	0	0	0	0.950576969	0	0	0	0	0	0.315032765	0	1.465231521	0.668939053	4.811579547	0.177299715	0	0	0.760743602	0	0	0	1.442153164	0	0	0	0.73549115	0	0.167863787	0	0	0	0	0	0.440504475	0	0	0.181969481	9.137759144	0	2.990564129	0	0
Bacteria|Actinobacteria|c__Actinobacteria|o__Micrococcales|Micrococcaceae|Rothia|Rothia mucilaginosa	61.52757887	0	0	0	0.297325174	0	0	0	1.193166022	0.692006563	0.31685899	0	0	0	3.067763443	0.313579202	0.315032765	0.622894616	3.663078803	1.337878105	72.37417569	0	0.19791524	0.933005973	0.760743602	0	2.44610061	0	0	0	0.381323681	0	4.903274333	0.611610321	2.685820596	0	0.216508327	0	3.979614645	3.502971395	0.881008949	0	0	0	1.903699822	0	0	0	0
Bacteria|Actinobacteria|c__Actinobacteria|o__Micrococcales|Micrococcaceae|Rothia|Rothia unclassified	14.70470438	0	0	0	0.297325174	0	0	0	0	0.692006563	0	0	0	0	0.766940861	0	0.315032765	0.934341924	2.197847282	3.679164789	12.42991383	0	0.19791524	0.466502986	0	0	0.349442944	0	0.721076582	0	0.381323681	0	2.20647345	0.611610321	1.175046511	0	0.216508327	0.229805392	1.105448513	2.502122425	0.881008949	0	0	0	3.045919715	0	0	0	0
Bacteria|Actinobacteria|c__Actinobacteria|o__Micrococcales|Micrococcaceae|Zhihengliuella|Zhihengliuella sp. ISTPL4	0	0	0	0	0	0	0	0	0	0	0	0	0	0	0	0	0	0	0	0	0	0	0	0	0	0	0	0	0	0	0	0	0	0	0	0	0	0	0	0	0	0	0	0	0	0	0	0	0
Bacteria|Actinobacteria|c__Actinobacteria|o__Micrococcales|Promicromonosporaceae||Promicromonosporaceae unclassified	0	0	0	0	0	0	0	0	0	0	0	0	0	0	0	0	0	0	0	0	0	0	0	0	0	0	0	0	0	0	0	0	0	0	0	0	0	0	0	0	0	0	0	0	0	0	0	0	0
Bacteria|Actinobacteria|c__Actinobacteria|o__Micrococcales|Promicromonosporaceae|Cellulosimicrobium|Cellulosimicrobium cellulans	0	0	0	0	0	0	0	0	0	0	0	0	0	0	0	0	0	0	0	0	0	0	0	0	0	0	0	0	0	0	0	0	0	0	0	0	0	0	0	0	0	0	0	0	0	0	0	0	0
Bacteria|Actinobacteria|c__Actinobacteria|o__Micrococcales|Promicromonosporaceae|Cellulosimicrobium|Cellulosimicrobium unclassified	0	0	0	0	0	0	0	0	0	0	0	0	0	0	0	0	0	0	0	0	0	0	0	0	0	0	0	0	0	0	0	0	0	0	0	0	0	0	0	0	0	0	0	0	0	0	0	0	0
Bacteria|Actinobacteria|c__Actinobacteria|o__Micrococcales|Promicromonosporaceae|Isoptericola|Isoptericola variabilis	0	0	0	0	0	0	0	0	0	0	0	0	0	0	0	0	0	0	0	0	0	0	0	0	0	0	0	0	0	0	0	0	0	0	0	0	0	0	0	0	0	0	0	0	0	0	0	0	0
Bacteria|Actinobacteria|c__Actinobacteria|o__Micrococcales|Ruaniaceae|Haloactinobacterium|Haloactinobacterium sp. HY164	0	0	0	0	0	0	0	0	0	0	0	0	0	0	0	0	0	0	0	0	0	0	0	0	0	0	0	0	0	0	0	0	0	0	0	0	0	0	0	0	0	0	0	0	0	0	0	0	0
Bacteria|Actinobacteria|c__Actinobacteria|o__Micrococcales|Sanguibacteraceae|Sanguibacter|Sanguibacter keddieii	0	0	0	0	0	0	0	0	0	0	0	0	0	0	0	0	0	0	0	0	0	0	0	0	0	0	0	0	0	0	0	0	0	0	0	0	0	0	0	0	0	0	0	0	0	0	0	0	0
Bacteria|Actinobacteria|c__Actinobacteria|o__Micromonosporales|Micromonosporaceae||Micromonosporaceae unclassified	0	0	0	0	0	0	0	0	0	0	0	0	0	0	0.38347043	0	0	0	0	0	0	0	0	0	0	0	0	0	0	0	0	0.206395708	0	0	0	0	0	0	0	0	0	0	0	0	0	0	0	0	0
Bacteria|Actinobacteria|c__Actinobacteria|o__Micromonosporales|Micromonosporaceae|Actinoplanes|Actinoplanes friuliensis	0	0	0	0	0	0	0	0	0	0	0	0	0	0	0	0	0	0	0	0	0	0	0	0	0	0	0	0	0	0	0	0	0	0	0	0	0	0	0	0	0	0	0	0	0	0	0	0	0
Bacteria|Actinobacteria|c__Actinobacteria|o__Micromonosporales|Micromonosporaceae|Actinoplanes|Actinoplanes unclassified	0	0	0	0	0	0	0	0	0	0	0.950576969	0	0	0	0	0	0	0	0.36630788	0	0	0	0	0	0.760743602	0	0	0	0	0	0	0	0	0	0	0	0	0	0	0	0	0	0	0	0	0	0	0	0
Bacteria|Actinobacteria|c__Actinobacteria|o__Micromonosporales|Micromonosporaceae|Micromonospora|Micromonospora echinofusca	0	0	0	0	0	0	0	0	0	0	0	0	0	0	0	0	0	0	0	0	0	0	0	0	0	0	0	0	0	0	0	0	0	0	0	0	0	0	0	0	0	0	0	0	0	0	0	0	0
Bacteria|Actinobacteria|c__Actinobacteria|o__Micromonosporales|Micromonosporaceae|Micromonospora|Micromonospora unclassified	0	0	0	0	0	0	0	0	0.397722007	0	0	0	0	0	0	0	0	0	0	0	0	0	0	0	0	0	0	0	0	0	0	0	0	0	0	0	0	0	0	0	0	0	0	0	0	0	0	0	0
Bacteria|Actinobacteria|c__Actinobacteria|o__Nakamurellales|Nakamurellaceae|Nakamurella|Nakamurella multipartita	0	0	0	0	0	0	0	0	0	0	0	0	0	0	0	0	0	0.311447308	2.564155162	0	0	0	0	0	0	0	0	0	0	0	0	0	0	0	0	0	0	0	0	0	0	0	0	0	0	0	0	0	0
Bacteria|Actinobacteria|c__Actinobacteria|o__Propionibacteriales|||Propionibacteriales unclassified	2.321795429	0	2.700612074	0	0.891975521	0	0	1.939650365	1.193166022	2.42202297	2.851730906	15.84709665	0	1.501019643	9.97023119	2.508633619	0.945098295	3.114473081	11.35554429	8.696207684	0.400964962	0.709198859	2.37498288	0.233251493	2.282230805	0	0.873607361	0	2.163229745	1.343571648	1.525294725	0.412791415	36.28423006	1.630960856	3.189411958	1.479506927	3.680641557	2.527859308	36.03762151	31.7769548	7.488576067	1.497109723	0	0	13.32589875	0	2.563340682	0	0.153054017
Bacteria|Actinobacteria|c__Actinobacteria|o__Propionibacteriales|Nocardioidaceae||Nocardioidaceae unclassified	0	0	0	0	0	0	0	0	0	0	0	0	0	0	0	0	0	0	0	0	0	0.177299715	0	0	0.507162401	0	0	0	0	0	0	0	0.245163717	0	0	0	0	0	0	0	0	0	0	0	0	0	0.213611724	0	0
Bacteria|Actinobacteria|c__Actinobacteria|o__Propionibacteriales|Nocardioidaceae|Aeromicrobium|Aeromicrobium choanae	0	0	0	0	0	0	0	0	0	0	0	0	0	0	0	0	0	0	0	0	0	0	0	0	0	0	0	0	0	0	0	0	0	0	0	0	0	0	0	0	0	0	0	0	0	0	0	0	0
Bacteria|Actinobacteria|c__Actinobacteria|o__Propionibacteriales|Nocardioidaceae|Aeromicrobium|Aeromicrobium erythreum	0	0	0	0	0	0	0	0	0	0	0	0	0	0	0	0	0	0	0	0	0	0	0	0	0	0	0	0	0	0	0	0	0	0	0	0	0	0	0	0	0	0	0	0	0	0	0	0	0
Bacteria|Actinobacteria|c__Actinobacteria|o__Propionibacteriales|Nocardioidaceae|Aeromicrobium|Aeromicrobium unclassified	0	0	0	0	0	0	0	0	0	0	0	0	0	0	0	0	0	0	0	0	0	0	0	0	0.253581201	0	0	0	0	0	0	0	0	0	0	0	0	0	0	0	0	0	0	0	0	0	0	0	0
Bacteria|Actinobacteria|c__Actinobacteria|o__Propionibacteriales|Nocardioidaceae|Friedmanniella|Friedmanniella luteola	0	0	0	0	0	0	0	0	0	0	0	0	0	0	0	0	0	0	0	0	0	0	0	0	0.253581201	0	0	0	0	0	0	0	0	0	0	0	0	0	0	0	0	0	0	0	0	0	0	0	0
Bacteria|Actinobacteria|c__Actinobacteria|o__Propionibacteriales|Nocardioidaceae|Friedmanniella|Friedmanniella sagamiharensis	0	0	0	0	0	0	0	0	0	0	0	0	0	0	0	0	0.315032765	0	0.36630788	0	0	0	0	0	0	0	0.174721472	0	0	0.671785824	0	0	0.73549115	0	0	0	0	0	0	0	0	0	0	0	0	0	0.213611724	0	0
Bacteria|Actinobacteria|c__Actinobacteria|o__Propionibacteriales|Nocardioidaceae|Friedmanniella|Friedmanniella unclassified	0	0	0	0	0	0	0	0	0	0	0	0	0	0	0.38347043	0	0	0	0	0	0	0	0	0	0	0	0	0	0	0.223928608	0	0	0	0	0	0	0	0	0	0	0	0	0	0	0.380739964	0	0.640835171	0	0
Bacteria|Actinobacteria|c__Actinobacteria|o__Propionibacteriales|Nocardioidaceae|Marmoricola|Marmoricola scoriae	0	0	0	0	0	0	0	0	0	0	0	0	0	0	0	0	0	0	0	0	0	0	0	0	0	0	0	0	0	0	0	0	0	0	0	0	0	0	0	0	0	0	0	0	0	0	0.213611724	0	0
Bacteria|Actinobacteria|c__Actinobacteria|o__Propionibacteriales|Nocardioidaceae|Micropruina|Micropruina glycogenica	0	0	0	0	0	0	0	0	0	0	0	0	0	0	0	0	0	0	0	0	0	0	0	0	0	0	0.349442944	0	0	0	0	0	0	0	0	0	0	0	0	0	0	0	0	0	0	0	0	0	0
Bacteria|Actinobacteria|c__Actinobacteria|o__Propionibacteriales|Nocardioidaceae|Nocardioides|Nocardioides dokdonensis	0	0	0	0	0	0	0	0	0	0	0	0	0	0	0	0	0	0	0	0	0	0	0	0	0	0	0	0	0	0	0	0	0	0	0	0	0	0	0	0	0	0	0	0	0	0	0	0	0
Bacteria|Actinobacteria|c__Actinobacteria|o__Propionibacteriales|Nocardioidaceae|Nocardioides|Nocardioides humi	0	0	0	0	0	0	0	0	0	0	0	0	0	0	0	0	0	0	0	0	0	0	0	0	0	0	0	0	0	0	0	0	0	0	0	0	0	0	0	0	0	0	0	0	0	0	0	0	0
Bacteria|Actinobacteria|c__Actinobacteria|o__Propionibacteriales|Nocardioidaceae|Nocardioides|Nocardioides sp. CF8	0	0	0	0	0	0	0	0	0	0	0	0	0	0	0	0	0	0	0	0	0	0	0	0	0	0	0	0	0	0	0	0	0	0	0	0	0	0	0	0	0	0	0	0	0	0	0	0	0
Bacteria|Actinobacteria|c__Actinobacteria|o__Propionibacteriales|Nocardioidaceae|Nocardioides|Nocardioides sp. dk884	0	0	0	0	0	0	0	0	0	0	0	0	0	0	0	0	0	0	0	0	0	0	0	0	0	0	0	0	0	0	0	0	0	0	0	0	0	0	0	0	0	0	0	0	0	0	0	0	0
Bacteria|Actinobacteria|c__Actinobacteria|o__Propionibacteriales|Nocardioidaceae|Nocardioides|Nocardioides sp. JS614	0	0	0	0	0	0	0	0	0	0	0	0	0	0	0	0	0	0	0	0	0	0	0	0	0	0	0	0	0	0	0	0	0	0	0	0	0	0	0	0	0	0	0	0	0	0	0	0	0
Bacteria|Actinobacteria|c__Actinobacteria|o__Propionibacteriales|Nocardioidaceae|Nocardioides|Nocardioides sp. MMS17-SY117	0	0	0	0	0	0	0	0	0	0	0	0	0	0	0	0	0	0	0	0	0	0	0	0	0	0	0	0	0	0	0	0	0	0	0	0	0	0	0	0	0	0	0	0	0	0	0	0	0
Bacteria|Actinobacteria|c__Actinobacteria|o__Propionibacteriales|Nocardioidaceae|Nocardioides|Nocardioides sp. MMS17-SY207-3	0	0	0	0	0	0	0	0	0	0	0	0	0	0	0	0	0	0	0	0	0	0	0	0	0	0	0	0	0	0	0	0	0	0	0	0	0	0	0	0	0	0	0	0	0	0	0	0	0
Bacteria|Actinobacteria|c__Actinobacteria|o__Propionibacteriales|Nocardioidaceae|Nocardioides|Nocardioides sp. S-1144	0	0	0	0	0	0	0	0	0	0	0	0	0	0	0	0	0	0	0	0	0	0	0	0	0	0	0	0	0	0	0	0	0	0	0	0	0	0	0	0	0	0	0	0	0	0	0	0	0
Bacteria|Actinobacteria|c__Actinobacteria|o__Propionibacteriales|Nocardioidaceae|Nocardioides|Nocardioides sp. SB3-45	0	0	0	0	0	0	0	0	0	0	0	0	0	0	0	0	0	0	0	0	0	0	0	0	0	0	0	0	0	0	0	0	0	0	0	0	0	0	0	0	0	0	0	0	0	0	0	0	0
Bacteria|Actinobacteria|c__Actinobacteria|o__Propionibacteriales|Nocardioidaceae|Nocardioides|Nocardioides unclassified	0	0	0	0	0	0	0	0	0	0	0	0	0	0	0	0	0	0	0	0	0	0.177299715	0	0	0	0	0	0	0	0.223928608	0	0	0	0	0	0	0	0	0	0.500424485	0	0	0	0	0	0	0	0	0
Bacteria|Actinobacteria|c__Actinobacteria|o__Propionibacteriales|Nocardioidaceae|Pimelobacter|Pimelobacter simplex	0	0	0	0	0	0	0	0	0	0	0	0	0	0	0	0	0	0	0	0	0	0	0	0	0	0	0	0	0	0	0	0	0	0	0	0	0	0	0	0	0	0	0	0	0	0	0	0	0
Bacteria|Actinobacteria|c__Actinobacteria|o__Propionibacteriales|Propionibacteriaceae||Propionibacteriaceae unclassified	5.417522667	0	2.700612074	2.201596524	0.594650347	0	0	3.87930073	8.749884163	13.49412798	10.45634665	52.1633598	0	2.701835357	21.85781453	6.898742453	7.56078636	11.21210309	38.09601955	43.14656889	1.80434233	2.482196006	13.8540668	1.399508959	6.339530013	0.214376564	2.096657666	0	6.489689236	6.493929631	5.338531538	1.857561369	130.9174247	9.989635244	19.64006311	4.649878913	8.876841403	6.664356356	83.12972814	76.56494622	17.17967451	6.416184526	0	0	42.26213604	0.153539806	4.27223447	0	0
Bacteria|Actinobacteria|c__Actinobacteria|o__Propionibacteriales|Propionibacteriaceae|Acidipropionibacterium|Acidipropionibacterium acidipropionici	0	0	0	0	0	0	0	0	0	0	0	0	0	0	0.38347043	0	0.63006553	0	0	0	0	0	0	0	0	0	0	0	0	0	0	0	0	0	0	0	0	0	0	0	0	0	0	0	0.571109946	0	0	0	0
Bacteria|Actinobacteria|c__Actinobacteria|o__Propionibacteriales|Propionibacteriaceae|Acidipropionibacterium|Acidipropionibacterium jensenii	0	0	0	0	0	0	0	0	0	0	0	0	0	0	0	0	0	0	0	0	0	0	0	0	0	0	0	0	0	0	0	0	0	0	0	0	0	0	0	0	0	0	0	0	0	0	0	0	0
Bacteria|Actinobacteria|c__Actinobacteria|o__Propionibacteriales|Propionibacteriaceae|Acidipropionibacterium|Acidipropionibacterium unclassified	0	0	0	0	0	0	0	0	0	0	0	0	0	0	0	0	0	0	0	0	0	0	0	0	0	0	0	0	0	0	0	0	0	0	0	0	0	0	0	0	0	0	0	0	0.571109946	0	0	0	0
Bacteria|Actinobacteria|c__Actinobacteria|o__Propionibacteriales|Propionibacteriaceae|Cutibacterium|Cutibacterium acnes	32.1181701	0.760931929	15.81787072	5.870924065	3.270576909	0	0	33.62060633	60.45374513	57.78254801	91.88910696	360.5214487	4.19700313	21.61468285	199.7880942	42.64677153	45.67975092	73.50156471	203.3008736	238.8112418	6.816404359	35.10534351	66.49952065	8.630305247	29.92258166	2.572518768	26.20822082	1.616969774	32.62871532	58.22143807	26.12067217	44.78786856	830.3695083	66.05391467	94.84303981	26.41976655	61.70487317	49.40815919	791.0589556	592.0021658	128.6273066	31.01155854	1.459863179	0	232.2513782	0	16.23449099	0.147741236	1.071378118
Bacteria|Actinobacteria|c__Actinobacteria|o__Propionibacteriales|Propionibacteriaceae|Cutibacterium|Cutibacterium avidum	0	0	0	0.366932754	0	0	0	1.293100243	0	0	0	0	0	0	0	0	0	0	0	0	0	0	0	0	0.253581201	0	1.921936193	0	0	0	0	0	1.716146017	0	0	0	0	0	3.758524943	9.508065216	0	0	0	0	0	0	0	0	0
Bacteria|Actinobacteria|c__Actinobacteria|o__Propionibacteriales|Propionibacteriaceae|Cutibacterium|Cutibacterium granulosum	4.256624953	0	0.77160345	0	0	0	0	0	1.988610037	1.730016407	0	0.660295694	0	0	5.368586026	0	2.835294885	4.048815005	2.930463042	4.348103842	0.200482481	0.886498574	0.59374572	0	0	0	0.349442944	0	1.261884018	1.343571648	0	0.412791415	6.374256633	0.407740214	0.839318936	0.211358132	1.732066615	0.689416175	21.22461144	16.01358352	1.541765661	0.427745635	0.145986318	0	1.903699822	0	0	0	0
Bacteria|Actinobacteria|c__Actinobacteria|o__Propionibacteriales|Propionibacteriaceae|Cutibacterium|Cutibacterium unclassified	18.57436343	0	12.73145692	3.302394787	0.594650347	0.31187012	0	9.698251825	21.07926639	18.33817392	23.76442421	82.5369617	0.349750261	4.503058928	36.42969089	21.00980656	15.43660548	18.99828579	64.47018693	66.89390526	1.202894887	4.609792582	19.98943924	1.166257466	9.128923218	0.643129692	4.89220122	0.202121222	7.931842399	12.09214483	7.626473625	5.366288398	212.3117786	18.55217974	21.82229234	6.974818369	15.15558288	11.94988036	137.2967053	117.0993295	22.68598044	7.485548614	0.145986318	0	90.80648149	0	5.767516535	0	0
Bacteria|Actinobacteria|c__Actinobacteria|o__Propionibacteriales|Propionibacteriaceae|Microlunatus|Microlunatus phosphovorus	0	0	0	0	0	0	0	0	0	0	0	0	0	0	0	0	0	0	0	0	0	0	0	0	0	0	0	0	0	0	0	0	0	0	0	0	0	0	0	0	0	0	0	0	0	0	0	0	0
Bacteria|Actinobacteria|c__Actinobacteria|o__Propionibacteriales|Propionibacteriaceae|Microlunatus|Microlunatus unclassified	0	0	0	0	0	0	0	0	0	0	0	0	0	0	0	0	0	0	0	0	0	0	0	0	0	0	0	0	0	0	0	0	0	0	0	0	0	0	0	0	0	0	0	0	0	0	0	0	0.153054017
Bacteria|Actinobacteria|c__Actinobacteria|o__Propionibacteriales|Propionibacteriaceae|Propionibacterium|Propionibacterium acidifaciens	0	0	0	0	0	0	0	0	0	0	0	0	0	0	0	0	0	0	0	0	0	0	0	0	0	0	0	0	0	0	0	0	0	0	0	0	0	0	0	0	0	0	0	0	0	0	0	0	0
Bacteria|Actinobacteria|c__Actinobacteria|o__Propionibacteriales|Propionibacteriaceae|Propionibacterium|Propionibacterium freudenreichii	0	0	0	0	0	0	0	0	0	0	0	0	0	0	0	0	0	0	0	0	0	0	0	0	0	0	0	0	0	0	0	0	0	0	0	0	0	0	0	0	0	0	0	0	0	0	0	0	0
Bacteria|Actinobacteria|c__Actinobacteria|o__Propionibacteriales|Propionibacteriaceae|Propionibacterium|Propionibacterium unclassified	0	0	0	0	0	0	0	0	0	0	0	0	0	0	0	0	0	0	0	0	0	0	0	0	0	0	0	0	0	0	0	0	0.245163717	0	0	0	0	0	0	0	0	0	0	0	0.380739964	0	0	0	0
Bacteria|Actinobacteria|c__Actinobacteria|o__Propionibacteriales|Propionibacteriaceae|Propionimicrobium|Propionimicrobium sp. Marseille-P3275	0	0	0	0	0	0	0	0	0	0	0	0	0	0	0	0	0	1.245789232	0.36630788	0	0	0	0	0	0	0	0	0	0	0	0	0	0	0.203870107	0	0	0	0	5.969421968	9.007640731	0	0	0	0	0	0	0	0	0
Bacteria|Actinobacteria|c__Actinobacteria|o__Propionibacteriales|Propionibacteriaceae|Pseudopropionibacterium|Pseudopropionibacterium propionicum	7.352352192	0	0	0	0	0	0	0	0	0	0	0	0	0	0	0	0	0	0	0	3.408202179	0	0	0	0	0	0	0	0	0	0	0	0	0	0	0	0	0	0	0	0	0	0	0	0	0	0	0	0
Bacteria|Actinobacteria|c__Actinobacteria|o__Propionibacteriales|Propionibacteriaceae|Tessaracoccus|Tessaracoccus aquimaris	0	0	0	0	0	0	0	0	0	0	0	0	0	0	0	0	0	0	0	0	0	0	0	0	0	0	0	0	0	0	0	0	0	0	0	0	0	0	0	0	0	0	0	0	0	0	0	0	0
Bacteria|Actinobacteria|c__Actinobacteria|o__Propionibacteriales|Propionibacteriaceae|Tessaracoccus|Tessaracoccus flavescens	0	0	0	0	0	0	0	0	0	0	0	0	0	0	0	0	0	0	0	0	0	0	0	0	0	0	0.174721472	0	0	0	0	0	0	0	0	0	0	0	0	0	0	0	0	0	0	0	0	0	0
Bacteria|Actinobacteria|c__Actinobacteria|o__Propionibacteriales|Propionibacteriaceae|Tessaracoccus|Tessaracoccus flavus	0	0	0	0	0	0	0	0	0	0	0	0	0	0	0	0	0	0	0	0	0	0	0	0	0	0	0	0	0	0	0	0	0	0	0	0	0	0	0	0	0	0	0	0	0	0	0	0	0
Bacteria|Actinobacteria|c__Actinobacteria|o__Propionibacteriales|Propionibacteriaceae|Tessaracoccus|Tessaracoccus sp. T2.5-30	0	0	0	0	0	0	0	0	0	0	0	0	0	0	0	0	0	0	0	0	0	0	0	0	0	0	0	0	0	0	0	0	0	0	0	0	0	0	0	0	0	0	0	0	0	0	0	0	0
Bacteria|Actinobacteria|c__Actinobacteria|o__Propionibacteriales|Propionibacteriaceae|Tessaracoccus|Tessaracoccus timonensis	0	0	0	0	0	0	0	0	0	0	0	0	0	0	0	0	0	0	0	0	0	0	0	0	0	0	0	0	0	0	0.381323681	0	0	0	0	0	0	0	0	0	0	0	0	0	0	0	0	0	0
Bacteria|Actinobacteria|c__Actinobacteria|o__Propionibacteriales|Propionibacteriaceae|Tessaracoccus|Tessaracoccus unclassified	0	0	0	0	0	0	0	0	0	0	0	0	0	0	2.300822582	0	0	0	0	0.668939053	0	0	0	0	0	0	0	0	0	0	0	0	0	0	0	0	0.433016654	0	0.221089703	0	0.220252237	0	0	0	0	0	0	0	0
Bacteria|Actinobacteria|c__Actinobacteria|o__Pseudonocardiales|Pseudonocardiaceae||Pseudonocardiaceae unclassified	0	0	0	0	0	0	0	0	0	0	0	0	0	0	0	0	0.315032765	0	0.36630788	0	0	0	0	0	0	0	0.174721472	0	0	0	0	0	0	0	0	0	0	0	0	0	0	0	0	0	0	0	0	0	0
Bacteria|Actinobacteria|c__Actinobacteria|o__Pseudonocardiales|Pseudonocardiaceae|Amycolatopsis|Amycolatopsis methanolica	0	0	0	0	0	0	0	0	0	0	0	0	0	0	0	0	0	0	0	0	0	0	0	0	0	0	0	0	0	0	0	0	0	0	0	0	0	0	0	0	0	0	0	0	0	0	0	0	0
Bacteria|Actinobacteria|c__Actinobacteria|o__Pseudonocardiales|Pseudonocardiaceae|Amycolatopsis|Amycolatopsis unclassified	0	0	0	0	0	0	0	0	0	0	0	0	0	0	0	0	1.26013106	0	0	0	0	0	0	0	0	0	0	0	0	0	0	0	0	0	0	0	0	0	0	0	0	0	0	0	0	0	0	0	0
Bacteria|Actinobacteria|c__Actinobacteria|o__Pseudonocardiales|Pseudonocardiaceae|Lentzea|Lentzea guizhouensis	0	0	0	0	0	0	0	0	0	0	0	0	0	0	0	0	0	0	0	0	0	0	0	0	0	0	0	0	0	0	0	0	0	0	0	0	0	0	0	0	0	0	0	0	0	0	0	0	0
Bacteria|Actinobacteria|c__Actinobacteria|o__Pseudonocardiales|Pseudonocardiaceae|Pseudonocardia|Pseudonocardia autotrophica	0	0	0	0	0	0	0	0	0	0	0	0	0	0	0	0	0	0	0	0	0	0	0	0	0	0	0	0	0	0	0	0	0	0	0	0	0	0	0	0	0	0	0	0	0	0	0	0	0
Bacteria|Actinobacteria|c__Actinobacteria|o__Pseudonocardiales|Pseudonocardiaceae|Pseudonocardia|Pseudonocardia sp. AL041005-10	0	0	0	0	0	0	0	0	0	0	0	0	0	0	0	0	0	0	0	0	0	0	0	0	0	0	0	0	0	0	0	0	0	0	0	0	0	0	0	0	0	0	0	0	0	0	0	0	0
Bacteria|Actinobacteria|c__Actinobacteria|o__Pseudonocardiales|Pseudonocardiaceae|Pseudonocardia|Pseudonocardia sp. HH130629-09	0	0	0	0	0	0	0	0	0	0	0	0	0	0	0	0	0	0	0	0	0	0	0	0	0	0	0	0	0	0	0	0	0	0	0	0	0	0	0	0	0	0	0	0	0	0	0	0	0
Bacteria|Actinobacteria|c__Actinobacteria|o__Pseudonocardiales|Pseudonocardiaceae|Pseudonocardia|Pseudonocardia unclassified	0	0	0	0	0	0	0	0	0	0	0	0	0	0	0	0	0	0	0	0	0	0	0	0	0	0	0	0	0	0.223928608	0	0	0	0	0	0	0	0	0	0	0	0	0	0	0	0	0	0	0
Bacteria|Actinobacteria|c__Actinobacteria|o__Pseudonocardiales|Pseudonocardiaceae|Saccharomonospora|Saccharomonospora glauca	0	0	0	0	0	0	0	0	0	0	0	0	0	0	0	0	0	0	0	0	0	0	0	0	0	0	0	0	0	0	0	0	0	0	0	0	0	0	0	0	0	0	0	0	0	0	0	0	0
Bacteria|Actinobacteria|c__Actinobacteria|o__Pseudonocardiales|Pseudonocardiaceae|Saccharomonospora|Saccharomonospora marina	0	0	0	0	0	0	0	0	0	0	0	0	0	0	0	0	0	0	0	0	0	0	0	0	0	0	0	0	0	0	0	0	0	0	0	0	0	0	0	0	0	0	0	0	0	0	0	0	0
Bacteria|Actinobacteria|c__Actinobacteria|o__Pseudonocardiales|Pseudonocardiaceae|Saccharomonospora|Saccharomonospora unclassified	0	0	0	0	0	0	0	0	0	0	0	0	0	0	0	0	0	0	0	0	0	0	0	0	0	0	0	0	0	0	0	0	0	0	0	0	0	0	0	0	0	0	0	0	0	0	0	0	0
Bacteria|Actinobacteria|c__Actinobacteria|o__Pseudonocardiales|Pseudonocardiaceae|Saccharomonospora|Saccharomonospora viridis	0	0	0	0	0	0	0	0	0	0	0	0	0	0	0	0	0	0	0	0	0	0	0	0	0	0	0	0	0	0	0	0	0	0	0	0	0	0	0	0	0	0	0	0	0	0	0	0	0
Bacteria|Actinobacteria|c__Actinobacteria|o__Pseudonocardiales|Pseudonocardiaceae|Saccharopolyspora|Saccharopolyspora erythraea	0	0	0	0	0	0	0	0	0	0	0	0	0	0	0	0	0	0	0	0	0	0	0	0	0	0	0	0	0	0	0	0	0	0	0	0	0	0	0	0	0	0	0	0	0	0	0	0	0
Bacteria|Actinobacteria|c__Actinobacteria|o__Pseudonocardiales|Pseudonocardiaceae|Saccharopolyspora|Saccharopolyspora sp. E2A	0	0	0	0	0	0	0	0	0	0	0	0	0	0	0	0	0	0	0	0	0	0	0	0	0	0	0	0	0	0	0	0	0	0	0	0	0	0	0	0	0	0	0	0	0	0	0	0	0
Bacteria|Actinobacteria|c__Actinobacteria|o__Streptomycetales|Streptomycetaceae||Streptomycetaceae unclassified	0	0	0	0	0	0	0	0	0	0	0	0	0	0	0	0	0	0	0	0	0	0	0	0	0.253581201	0	0	0	0	0	0	0	0	0	0	0	0	0	0	0	0	0	0	0	0	0	0	0	0
Bacteria|Actinobacteria|c__Actinobacteria|o__Streptomycetales|Streptomycetaceae|Streptomyces|Streptomyces albidoflavus	0	0	0	0	0	0	0	0	0	0	0	0	0	0	0	0	0	0	0	0	0	0	0	0	0	0	0	0	0	0	0	0	0	0	0	0	0	0	0	0	0	0	0	0	0	0	0	0	0
Bacteria|Actinobacteria|c__Actinobacteria|o__Streptomycetales|Streptomycetaceae|Streptomyces|Streptomyces globisporus	0	0	0	0	0	0	0	0	0	0	0	0	0	0	0	0	0	0	0	0	0	0	0	0	0	0	0	0	0	0	0	0	0	0	0	0	0	0	0	0	0	0	0	0	0	0	0	0	0
Bacteria|Actinobacteria|c__Actinobacteria|o__Streptomycetales|Streptomycetaceae|Streptomyces|Streptomyces griseus	0	0	0	0	0	0	0	0	0	0	0	0	0	0	0	0	0	0	0	0	0	0	0	0	0	0	0	0	0	0	0	0	0	0	0	0	0	0	0	0	0	0	0	0	0	0	0	0	0
Bacteria|Actinobacteria|c__Actinobacteria|o__Streptomycetales|Streptomycetaceae|Streptomyces|Streptomyces hygroscopicus	0	0	0	0	0	0	0	0	0	0	0	0	0	0	0	0	0	0	0	0	0	0	0	0	0	0	0	0	0	0	0	0	0	0	0	0	0	0	0	0	0	0	0	0	0	0	0	0	0
Bacteria|Actinobacteria|c__Actinobacteria|o__Streptomycetales|Streptomycetaceae|Streptomyces|Streptomyces sp. ICC1	0	0	0	0	0	0	0	0	0	0	0	0	0	0	0	0	0	0	0	0	0	0	0	0	0	0	0	0	0	0	0	0	0	0	0	0	0	0	0	0	0	0	0	0	0	0	0	0	0
Bacteria|Actinobacteria|c__Actinobacteria|o__Streptomycetales|Streptomycetaceae|Streptomyces|Streptomyces sp. KPB2	0	0	0	0	0	0	0	0	0	0	0	0	0	0	0	0	0	0	0	0	0	0	0	0	0	0	0	0	0	0	0	0	0	0	0	0	0	0	0	0	0	0	0	0	0	0	0	0	0
Bacteria|Actinobacteria|c__Actinobacteria|o__Streptomycetales|Streptomycetaceae|Streptomyces|Streptomyces sp. SirexAA-E	0	0	0	0	0	0	0	0	0	0	0	0	0	0	0	0	0	0	0	0	0	0	0	0	0	0	0	0	0	0	0	0	0	0	0	0	0	0	0	0	0	0	0	0	0	0	0	0	0
Bacteria|Actinobacteria|c__Actinobacteria|o__Streptomycetales|Streptomycetaceae|Streptomyces|Streptomyces sp. SM18	0	0	0	0	0	0	0	0	0	0	0	0	0	0	0	0	0	0	0	0	0	0	0	0	0	0	0	0	0	0	0	0	0	0	0	0	0	0	0	0	0	0	0	0	0	0	0	0	0
Bacteria|Actinobacteria|c__Actinobacteria|o__Streptomycetales|Streptomycetaceae|Streptomyces|Streptomyces unclassified	0	0	0	0	0	0	0	0	0	0	0	0	0	0	0	0	0	0	0	0	0	0	0	0	0	0	0	0	0	0	0	0	0	0	0	0	0	0	0	0	0	0	0	0	0	0	0	0	0
Bacteria|Actinobacteria|c__Actinobacteria|o__Streptomycetales|Streptomycetaceae|Streptomyces|Streptomyces violaceoruber	0	0	0	0	0	0	0	0	0	0	0	0	0	0	0	0	0	0	0	0	0	0	0	0	0	0	0	0	0	0	0	0	0	0	0	0	0	0	0	0	0	0	0	0	0	0	0	0	0
Bacteria|Actinobacteria|c__Actinobacteria|o__Streptomycetales|Streptomycetaceae|Streptomyces|Streptomyces viridifaciens	0	0	0	0	0	0	0	0	0	0	0	0	0	0	0	0	0	0	0	0	0	0	0	0	0	0	0	0	0	0	0	0	0	0	0	0	0	0	0	0	0	0	0	0	0	0	0	0	0
Bacteria|Actinobacteria|c__Actinobacteria|o__Streptosporangiales|||Streptosporangiales unclassified	0	0	0	0	0	0	0	0	0	0	0	0	0	0	0	0	0	0	0	0	0	0	0	0	0	0	0	0	0	0	0	0	0	0	0	0	0	0	0	0	0	0	0	0	0	0	0	0	0
Bacteria|Actinobacteria|c__Actinobacteria|o__Streptosporangiales|Nocardiopsaceae|Nocardiopsis|Nocardiopsis dassonvillei	0	0	0	0	0	0	0	0	0	0	0	0	0	0	0	0	0	0	0	0	0	0	0	0	0	0	0	0	0	0	0	0	0	0	0	0	0	0	0	0	0	0	0	0	0	0	0	0	0
Bacteria|Actinobacteria|c__Actinobacteria|o__Streptosporangiales|Nocardiopsaceae|Nocardiopsis|Nocardiopsis unclassified	0	0	0	0	0	0	0	0	0	0	0	0	0	0	0	0	0	0	0	0	0	0	0	0	0	0	0	0	0	0	0	0	0	0	0	0	0	0	0	0	0	0	0	0	0	0	0	0	0
Bacteria|Actinobacteria|c__Actinobacteria|o__Streptosporangiales|Nocardiopsaceae|Thermobifida|Thermobifida fusca	0	0	0	0	0	0	0	0	0	0	0	0	0	0	0	0	0	0	0	0	0	0	0	0	0	0	0	0	0	0	0	0	0	0	0	0	0	0	0	0	0	0	0	0	0	0	0	0	0
Bacteria|Actinobacteria|c__Actinobacteria|o__Streptosporangiales|Thermomonosporaceae|Thermomonospora|Thermomonospora curvata	0	0	0	0	0	0	0	0	0	0	0	0	0	0	0	0	0	0	0	0	0	0	0	0	0	0	0	0	0	0	0	0	0	0	0	0	0	0	0	0	0	0	0	0	0	0	0	0	0
Bacteria|Actinobacteria|c__Coriobacteriia|o__|||Coriobacteriia unclassified	0.77393181	0	0	0	0	0	0	0	0	0	0	0	0	0	0	0	0	0	0	0	0	0	1.18749144	0	0	0	0	0	0	0	0	0	0	0	0	0	0	0	0	0	0	0	0	0	0	1.228318452	0	0	0
Bacteria|Actinobacteria|c__Coriobacteriia|o__Coriobacteriales|||Coriobacteriales unclassified	0	0	0	0	0	0	0	0	0	0	0	0	0	0	0	0	0	0	0	0	0	0	0	0	0	0	0	0	0	0	0	0	0	0	0	0	0	0	0	0	0	0	0	0	0	0	0	0	0
Bacteria|Actinobacteria|c__Coriobacteriia|o__Coriobacteriales|Atopobiaceae||Atopobiaceae unclassified	1.160897714	0	0	0	0	0	0	0	0	0	0	0	0	0	0	0	0	0	0	0	0	0	0.9895762	0	0	0	0	0	0	0	0	0	0	0	0	0	0	0	0	0	0	0	0	0	0	0	0	0	0
Bacteria|Actinobacteria|c__Coriobacteriia|o__Coriobacteriales|Atopobiaceae|Atopobium|Atopobium parvulum	6.191454477	0	0	0	0	0	0	0	0	0	0	0	0	0	0	0	0	0	0	0	0	0	0	0	0	0	0	0	0	0	0	0	0	0	0	0	0	0	0	0	0	0	0	0	0	0	0	0	0
Bacteria|Actinobacteria|c__Coriobacteriia|o__Coriobacteriales|Atopobiaceae|Libanicoccus|Libanicoccus massiliensis	0	0	0	0	0	0	0	0	0	0	0	0	0	0	0	0	0	0	0	0	0	0	0	0	0	0	0	0	0	0	0	0	0	0	0	0	0	0	0	0	0	0	0	0	0	0	0	0	0
Bacteria|Actinobacteria|c__Coriobacteriia|o__Coriobacteriales|Atopobiaceae|Olsenella|Olsenella sp. oral taxon 807	0	0	1.5432069	0	0	0	0	0	0	0	0	0	0	0	0	0	0.315032765	0	0	0	0	0	0	0	0	0	0	0	0	0	0	0.206395708	0	0	0	0	0	0	0	0	0	0	0	0	0	0	0	0	0
Bacteria|Actinobacteria|c__Coriobacteriia|o__Coriobacteriales|Atopobiaceae|Olsenella|Olsenella uli	0	0	0	0	0	0	0	0	0	0	0	0	0	0	0	0	0	0	0	0	0.200482481	0	0	0	0	0	0	0	0	0	0	0	0	0	0	0	0	0	0	0	0	0	0	0	0	0	0	0	0
Bacteria|Actinobacteria|c__Coriobacteriia|o__Coriobacteriales|Atopobiaceae|Olsenella|Olsenella unclassified	0	0	0	0	0	0	0	0.323275061	0	0	0	0	0	0	0	0	0	0	0	0	0	0	0.19791524	0	0	0	0	0	0	0	0	0	0	0	0	0	0	0	0	0	0	0	0	0	0	0	0	0	0
Bacteria|Actinobacteria|c__Coriobacteriia|o__Coriobacteriales|Atopobiaceae|Parolsenella|Parolsenella catena	0	0	0	0	0	0	0	0	0	0	0	0	0	0	0	0	0	0	0	0	0	0	0	0	0	0	0	0	0	0	0	0	0	0	0	0	0	0	0	0	0	0	0	0	0	0	0	0	0
Bacteria|Actinobacteria|c__Coriobacteriia|o__Coriobacteriales|Coriobacteriaceae||Coriobacteriaceae bacterium 68-1-3	0	0	0	0	0	0	0	0	0	0	0	0	0	0	0	0	0	0	0	0	0	0	0	0	0	0	0	0	0	0	0	0	0	0	0	0	0	0	0	0	0	0	0	0	0	0	0	0	0
Bacteria|Actinobacteria|c__Coriobacteriia|o__Coriobacteriales|Coriobacteriaceae||Coriobacteriaceae unclassified	0	0	0	0	0	0	0	0	0	0	0	0	0	0	0	0	0	0	0	0	0	0	0	0	0.760743602	0	0	0	0	0	0	0	0	0	0	0	0	0	0	0	0	0	0	0	0	0	0	0	0
Bacteria|Actinobacteria|c__Coriobacteriia|o__Coriobacteriales|Coriobacteriaceae|Collinsella|Collinsella aerofaciens	0	0	0	0	0	0	0	0	0	0	0	0	0	0	0	0	0	0	0.36630788	0	0	0	0	0	0.253581201	0	0.698885889	0	0	0	0	0	0	0	0	0	0	0	0	0	0	0	0	0	2.094069804	0	0	0.295482472	0
Bacteria|Actinobacteria|c__Coriobacteriia|o__Eggerthellales|Eggerthellaceae||Eggerthellaceae unclassified	0	0	0	0	0	0	0	0	0	0	0	0	0	0	0	0	0	0	0	0	0.200482481	0	0	0	0	0	0	0	0	0	0	0	0	0	0	0	0	0	0	0	0	0	0	0	0	1.074778645	0	0	0
Bacteria|Actinobacteria|c__Coriobacteriia|o__Eggerthellales|Eggerthellaceae|Eggerthella|Eggerthella lenta	0	0	0	0	0	0	0	0	0	0	0	0	0.349750261	0	0	0	0	0	0	0	0	0	0	0	0	0	0	0	0	0	0	0	0	0	0	0	0	0	0	0	0	0	0	0	0.190369982	2.149557291	0	0	0
Bacteria|Actinobacteria|c__Coriobacteriia|o__Eggerthellales|Eggerthellaceae|Eggerthella|Eggerthella sp. YY7918	0	0	0	0	0	0	0	0	0	0	0	0	0	0	0	0	0	0	0	0	0	0	0	0	0	0	0	0	0	0	0	0	0	0	0	0	0	0	0	0	0	0	0	0	0	0	0	0	0
Bacteria|Actinobacteria|c__Coriobacteriia|o__Eggerthellales|Eggerthellaceae|Eggerthella|Eggerthella unclassified	0	0	0	0	0	0	0	0	0	0	0	0	0	0	0	0	0	0	0	0	0	0	0	0	0	0	0	0	0	0	0	0	0	0	0	0	0	0	0	0	0	0	0	0	0	0.153539806	0	0	0
Bacteria|Actinobacteria|c__Coriobacteriia|o__Eggerthellales|Eggerthellaceae|Gordonibacter|Gordonibacter pamelaeae	0	0	0	0	0	0	0	0	0	0	0	0	0	0	0	0	0	0	0	0	0	0	0	0	0	0	0	0	0	0	0	0	0	0	0	0	0	0	0	0	0	0	0	0	0	0	0	0	0
Bacteria|Actinobacteria|c__Coriobacteriia|o__Eggerthellales|Eggerthellaceae|Gordonibacter|Gordonibacter urolithinfaciens	0	0	0	0	0	0	0	0	0	0	0	0	0	0	0	0	0	0	0	0	0	0	0	0	0	0	0	0	0	0	0	0	0	0	0	0	0	0	0	0	0	0	0	0	0	0	0	0	0
Bacteria|Actinobacteria|c__Coriobacteriia|o__Eggerthellales|Eggerthellaceae|Phoenicibacter|Phoenicibacter congonensis	0	0	0	0	0	0	0	0	0	0	0	0	0	0	0	0	0	0	0	0	0	0	0	0	0	0	0	0	0	0	0	0	0	0	0	0	0	0	0	0	0	0	0	0	0	0	0	0	0
Bacteria|Actinobacteria|c__Nitriliruptoria|o__Egicoccales|Egicoccaceae|Egicoccus|Egicoccus halophilus	0	0	0	0	0	0	0	0	0	0	0	0	0	0.600407857	0	0	0	0	0	0	0	0	0	0	0	0	0	0	0	0	0	0	0	0	0	0	0	0	0	0	0	0	0	0	0	0	0	0	0
Bacteria|Actinobacteria|c__Rubrobacteria|o__Rubrobacterales|Baekduiaceae|Baekduia|Baekduia soli	0	0	0	0	0	0	0	0	0	0	0	0	0	0	0	0	0	0	0	0	0	0	0	0	0	0	0	0	0	0	0	0	0	0	0	0	0	0	0	0	0	0	0	0	0	0	0	0	0
Bacteria|Actinobacteria|c__Rubrobacteria|o__Rubrobacterales|Rubrobacteraceae|Rubrobacter|Rubrobacter radiotolerans	0	0	0	0	0	0	0	0	0	0	0	0	0	0	0	0	0	0	0	0	0	0	0	0	0	0	0	0	0	0	0	0	0	0	0	0	0	0	0	0	0	0	0	0	0	0	0	0	0
Bacteria|Actinobacteria|c__Rubrobacteria|o__Rubrobacterales|Rubrobacteraceae|Rubrobacter|Rubrobacter unclassified	0	0	0	0	0	0	0	0	0	0	0	0	0	0	0	0	0	0	0	0	0	0	0	0.466502986	0	0	0	0	0	0	0	0	0	0	0	0	0	0	0	0	0	0	0	0	0	0	0	0	0
Bacteria|Actinobacteria|c__Thermoleophilia|o__Solirubrobacterales|Conexibacteraceae|Conexibacter|Conexibacter woesei	0	0	0	0	0	0	0	0	0	0	0	0	0	0	0	0	0	0	0	0	0	0	0	0	0	0	0	0	0	0	0	0	0	0	0	0	0	0	0	0	0	0	0	0	0	0	0	0	0
Bacteria|Aquificae|c__Aquificae|o__Aquificales|Hydrogenothermaceae|Sulfurihydrogenibium|Sulfurihydrogenibium azorense	0	0	0	0	0	0	0	0	0	0	0	0	0	0	0	0	0	0	0	0	0	0	0	0	0	0	0	0	0	0	0	0	0	0	0	0	0	0	0	0	0	0	0	0	0	0	0	0	0
Bacteria|Armatimonadetes|c__|o__|||Armatimonadetes unclassified	0	0	0	0	0.297325174	0	0	0	0	0	0	0	0	0	0.38347043	0	0	0	0	0	0	0	0	0	1.775068404	0	0.174721472	0	0	0	0	0	0	0	0	0.211358132	0	0	0	0	0	0	0	0	0	0	0	0	0
Bacteria|Armatimonadetes|c__Fimbriimonadia|o__Fimbriimonadales|Fimbriimonadaceae|Fimbriimonas|Fimbriimonas ginsengisoli	0	0	0	0	0	0	0	0	0	0	0	0	0	0	0	0	0	0	0	0	0	0	0	0	0	0	0	0	0	0	0	0	0	0	0	0	0	0	0	0	0	0	0	0	0	0	0	0	0
Bacteria|Bacteroidetes|c__|o__|||Bacteroidetes unclassified	463.1981881	0	24.69131039	0	1.783951041	0	0	1.616375304	9.545328178	2.076019689	2.218012927	1.980887081	0	0	11.12064248	1.25431681	3.78039318	0.622894616	14.28600733	2.341286684	34.48298676	0.886498574	107.6658906	0.699754479	14.96129083	1.286259384	15.89965396	0.808484887	3.064575472	1.343571648	0.762647363	0.206395708	13.48400442	1.019350535	1.175046511	1.268148794	0.866033308	0.689416175	3.979614645	8.257004004	2.42277461	0.213872818	0.291972636	0.181969481	46.06953568	0.307079613	1.495282065	0.443223708	0
Bacteria|Bacteroidetes|c__Bacteroidia|o__|||Bacteroidia unclassified	20.50919296	0	1.157405175	0	0	0	0	0	1.193166022	0	0	0	0	0	0	0	0.315032765	0	0.36630788	0	0.200482481	0	2.77081336	0	0.253581201	0.214376564	0.524164416	0	0	0	0	0	0	0	0	0	0	0	0	0	0	0	0	0	1.142219893	0	0.427223447	0	0
Bacteria|Bacteroidetes|c__Bacteroidia|o__Bacteroidales|||Bacteroidales unclassified	347.8823484	0	34.33635352	0	0.891975521	0	0	0.323275061	1.988610037	0	2.218012927	0.330147847	1.049250782	0	1.533881722	0.313579202	0.315032765	0.934341924	4.029386683	0	13.8332912	0	107.4679753	0.933005973	3.042974406	0.214376564	31.79930793	0	0.360538291	0	0.190661841	0	3.187128316	0.203870107	0	0	0	0	2.210897025	0.500424485	0.440504475	0	0	0	42.642876	0	2.563340682	0	0
Bacteria|Bacteroidetes|c__Bacteroidia|o__Bacteroidales|Bacteroidaceae|Bacteroides|Bacteroides caccae	0	0	0	0	0	0	0	0	0	0	2.218012927	0	0	0	0	0	0	0	0	0	0	0	0.19791524	0	0	0	0	0	0	0	0	0	0	0	0	0	0	0	0	0	0	0	0	0	6.853319358	0	4.485846194	0	0
Bacteria|Bacteroidetes|c__Bacteroidia|o__Bacteroidales|Bacteroidaceae|Bacteroides|Bacteroides caecimuris	0.386965905	0	0	0	0	0	0	0	0	0	0	0	0	0	0	0	0	0	0	0	0	0	0	0.233251493	0	0	0	0	0	0	0	0	0	0	0	0	0	0	0	0	0	0	0	0	0	0	0	0	0
Bacteria|Bacteroidetes|c__Bacteroidia|o__Bacteroidales|Bacteroidaceae|Bacteroides|Bacteroides cellulosilyticus	0.386965905	0	0	0	0	0	0	0	0	0	0	0	0	0	0	0	0	0	0	0	0	0	0	0	0	0	0	0	0	0	0	0	0	0	0	0	0	0	0	0	0	0	0	0	0	0	0	0	0
Bacteria|Bacteroidetes|c__Bacteroidia|o__Bacteroidales|Bacteroidaceae|Bacteroides|Bacteroides coprosuis	0	0	0	0	0	0	0	0	0	0	0	0	0	0	0.766940861	0	0	0	0	0	0	0	0	0	0	0	0	0	0	0	0	0	0	0	0	0	0	0	0	0	0	0	0	0	0	0	0	0	0
Bacteria|Bacteroidetes|c__Bacteroidia|o__Bacteroidales|Bacteroidaceae|Bacteroides|Bacteroides dorei	0	0	0	0	0.297325174	0	0	0	0	0	0	0.330147847	0	0	0.38347043	0	0	0	0	0	0	0	0	0	0	0	0	0	0	0	0	0	0	0	0	0	0	0	0	0	0	0	0	0	0.761479929	0	0	0	0
Bacteria|Bacteroidetes|c__Bacteroidia|o__Bacteroidales|Bacteroidaceae|Bacteroides|Bacteroides fragilis	0	0	0	0	0.297325174	0	0	0	0	0	0	0	0	0	0	0.313579202	0	0	0	0	0.601447443	0	0	0	0	0.428753128	0	0	0	0	0	0	0	0	0	0	0	0	0	0	0	0	0	0	0	0	0	0	0
Bacteria|Bacteroidetes|c__Bacteroidia|o__Bacteroidales|Bacteroidaceae|Bacteroides|Bacteroides heparinolyticus	0	0	0	0	0	0	0	0	0	0	0	0	0	0	0	0	0	0	0	0	0	0	0	0	0	0	0	0	0	0	0	0	0	0	0	0	0	0	0	0	0	0	0	0	0	0	0	0	0
Bacteria|Bacteroidetes|c__Bacteroidia|o__Bacteroidales|Bacteroidaceae|Bacteroides|Bacteroides intestinalis	0	0	0	0	0	0	0	0	0	0	0	0	0	0	0	0	0	0	0	0	0	0	0	0	0	0	0	0	0	0	0	0	0	0	0	0	0	0	0	0	0	0	0	0	0.380739964	0	0	0	0
Bacteria|Bacteroidetes|c__Bacteroidia|o__Bacteroidales|Bacteroidaceae|Bacteroides|Bacteroides ovatus	0	0	0	0	0	0	0	0	0	0	0	0	0	0	0	0	0	0	0	0	0	0	0	0	0	0	0	0	0	0	0	0	0	0	0	0	0	0	0	0	0	0	0	0	0.571109946	0	0	0	0
Bacteria|Bacteroidetes|c__Bacteroidia|o__Bacteroidales|Bacteroidaceae|Bacteroides|Bacteroides salanitronis	0	0	0	0	0	0	0	0	0	0	0	0	0	0	0	0	0	0	0	0	0	0	0	0	0	0	0	0	0	0	0	0	0	0	0	0	0	0	0	0	0.220252237	0	0	0	0	0	0	0	0
Bacteria|Bacteroidetes|c__Bacteroidia|o__Bacteroidales|Bacteroidaceae|Bacteroides|Bacteroides sp. A1C1	0	0	0	0	0	0	0	0	0	0	0	0	0	0	0	0	0	0	0	0	0	0	0	0	0	0	0	0	0	0	0	0	0	0	0	0	0	0	0	0	0	0	0	0	0	0	0	0	0
Bacteria|Bacteroidetes|c__Bacteroidia|o__Bacteroidales|Bacteroidaceae|Bacteroides|Bacteroides thetaiotaomicron	0	0	0	0	0	0	0	0	0	0	0	0	0.699500522	0	0	0	0	0	0	0	0	0	0	0	0	0	0	0	0	0	0	0	0	0	0	0	0	0	0	0	0	0	0	0	0.761479929	1.842477678	0	0	0
Bacteria|Bacteroidetes|c__Bacteroidia|o__Bacteroidales|Bacteroidaceae|Bacteroides|Bacteroides unclassified	1.934829524	0	5.787025874	0	0.594650347	0	0	0	0	0	0	0.330147847	0.349750261	0	1.150411291	0	0.63006553	0.622894616	3.663078803	0	1.002412406	0.531899144	2.57289812	1.166257466	3.550136807	0	4.193315331	0	0.540807436	0	0.190661841	0	0	0.407740214	0	0	0	0	0	1.751485698	0.660756712	0	0	0.181969481	196.2714516	0.460619419	1.495282065	0.295482472	0
Bacteria|Bacteroidetes|c__Bacteroidia|o__Bacteroidales|Bacteroidaceae|Bacteroides|Bacteroides uniformis	0	0	0.385801725	0	0	0	0	0	0	0	0	0	0	0	1.150411291	0	0	0	0	0	0.200482481	0	0	0	0	0	0.873607361	0	0	0	0	0	0	0	0	0	0	0	0	0.750636728	0	0	0	0	2.66517975	0	0	0	0
Bacteria|Bacteroidetes|c__Bacteroidia|o__Bacteroidales|Bacteroidaceae|Bacteroides|Bacteroides vulgatus	0.386965905	0	2.700612074	0	0.891975521	0	0	0	0	0	0	0	0	0	0.38347043	0	0	0	0	0	0	0	1.78123716	0	0.253581201	0	1.572493249	0	0	0	0	0	0	0	0	0	0	0	0	0.250212243	0.220252237	0	0	0	43.02361597	0	0	0	0
Bacteria|Bacteroidetes|c__Bacteroidia|o__Bacteroidales|Bacteroidaceae|Bacteroides|Bacteroides xylanisolvens	0	0	0	0	0	0	0	0	0	0	0	0	0	0	0	0	0	0	0	0	0	0	0	0	0	0	0.174721472	0	0	0	0	0	0	0	0	0	0	0	0	0	0	0	0	0	0	0	0	0	0
Bacteria|Bacteroidetes|c__Bacteroidia|o__Bacteroidales|Bacteroidaceae|Bacteroides|Bacteroides zoogleoformans	0	0	0	0	0	0	0	0	0	0	0	0	0	0	0	0	0	0	0	0	0	0	0	0	0	0	0	0	0	0	0	0	0	0	0	0	0	0	0	0	0	0	0	0	0	0	0	0	0
Bacteria|Bacteroidetes|c__Bacteroidia|o__Bacteroidales|Barnesiellaceae|Barnesiella|Barnesiella viscericola	0	0	0	0	0	0	0	0	0	0	0	0	0	0	0	0	0	0	0	0	0	0	0	0	0	0	0	0	0	0	0	0	0	0	0	0	0	0	0	0	0	0	0	0	0	0	0	0	0
Bacteria|Bacteroidetes|c__Bacteroidia|o__Bacteroidales|Muribaculaceae||Muribaculaceae bacterium DSM 108610	0	0	0	0	0	0	0	0	0	0	0	0	0	0	0	0	0	0	0	0	0	0	0.19791524	0	0	0	0	0	0	0	0	0	0	0	0	0	0	0	0	0	0	0	0	0	0	0	0	0	0
Bacteria|Bacteroidetes|c__Bacteroidia|o__Bacteroidales|Muribaculaceae||Muribaculaceae unclassified	0	0	0	0	0	0	0	0	0	0	0	0	0	0	0	0	0	0	0	0	0	0	0.19791524	0	0	0	0	0	0	0	0	0	0	0	0	0	0	0	0	0	0	0	0	0	0	0	0	0	0
Bacteria|Bacteroidetes|c__Bacteroidia|o__Bacteroidales|Odoribacteraceae||Odoribacteraceae unclassified	0	0	0	0	0	0	0	0	0	0	0	0	0	0	0	0	0	0	0	0	0	0	0	0	0	0	0	0	0	0	0	0	0	0	0	0	0	0	0	0	0	0	0	0	0	0	0	0	0
Bacteria|Bacteroidetes|c__Bacteroidia|o__Bacteroidales|Odoribacteraceae|Butyricimonas|Butyricimonas faecalis	0	0	0	0	0	0	0	0	0	0	0	0	0	0	0	0	0	0	0	0	0	0	0	0.466502986	0	0	0	0	0	0	0	0	0	0	0	0	0	0	0	0	0	0	0	0	2.284439786	0	0	0	0
Bacteria|Bacteroidetes|c__Bacteroidia|o__Bacteroidales|Odoribacteraceae|Odoribacter|Odoribacter splanchnicus	0	0	0	0	0	0	0	0	3.977220074	0	0	0	0	0	0	0	1.89019659	0	0.36630788	0	0	0	0	0	0.253581201	0	0	0	0	0	0	0	0	0	0	0	0	0	0	0	0	0	0	0	0	0	0	0	0
Bacteria|Bacteroidetes|c__Bacteroidia|o__Bacteroidales|Porphyromonadaceae||Porphyromonadaceae unclassified	0	0	0	0	0	0	0	0	0	0	0	0	0	0	0	0	0	0	0	0	0	0	0	0	0	0	0	0	0	0	0	0	0	0	0	0	0	0	0	0	0	0	0	0	0	0	0	0	0
Bacteria|Bacteroidetes|c__Bacteroidia|o__Bacteroidales|Porphyromonadaceae|Porphyromonas|Porphyromonas asaccharolytica	0	0	0	0	0	0	0	0	0	0	0	0	0	0	0	0.313579202	0	0	0	0	0	0	0.39583048	0	0.507162401	0	0	0	0	0	0	0	0	0.407740214	0	0	0	0	0	0	0	0	0	0	1.522959857	0	0	0	0
Bacteria|Bacteroidetes|c__Bacteroidia|o__Bacteroidales|Porphyromonadaceae|Porphyromonas|Porphyromonas cangingivalis	0	0	0.77160345	0	0	0	0	0	0.397722007	0	0	0	0	0	0	0	0	0	0	0	0	0	0	0	1.014324802	0	0	0	0	0.447857216	0	0	0	0	0	0	0	0	0	0	0	0	0	0	0	0	0	0	0
Bacteria|Bacteroidetes|c__Bacteroidia|o__Bacteroidales|Porphyromonadaceae|Porphyromonas|Porphyromonas crevioricanis	0	0	0	0	0	0	0	0	0	0	0	0	0	0	0	0	0	0	4.762002444	0	0	0	0	0	0	0.857506256	0	0	0	0	0	0	0	0	0	0	0	0	0	0	0	0	0	0	0	0	0	0	0
Bacteria|Bacteroidetes|c__Bacteroidia|o__Bacteroidales|Porphyromonadaceae|Porphyromonas|Porphyromonas gingivalis	0	0	0	0	0	0	0	0	0	0	0	0	0	0	0	1.567896012	0	0	0	0	2.004824811	0	0	0	0.507162401	0	0	0	0	0	0	0	0	0	0	0	0	0	0.88435881	0	0.220252237	0	0	0	0	0	0	0	0
Bacteria|Bacteroidetes|c__Bacteroidia|o__Bacteroidales|Porphyromonadaceae|Porphyromonas|Porphyromonas unclassified	0.386965905	0	0	0	0	0	0	0	0	0	0	0	0	0	0	0	0	0	0	0	0.200482481	0	0.19791524	0	0.507162401	0	0	0	0	0	0	0	0	0	0	0	0	0	0	0	0	0	0	0	0.571109946	0	0	0	0
Bacteria|Bacteroidetes|c__Bacteroidia|o__Bacteroidales|Prevotellaceae||Prevotellaceae unclassified	0.386965905	0	1.157405175	0	0	0	0	0	0	0	0	0	0	0	0	0	0	0	0	0	0.200482481	0	13.26032108	0.233251493	0	0	0.174721472	0	0	0.223928608	0.190661841	0	0	0	0	0	0	0	0.221089703	0	0	0	0	0	0	0	0	0	0
Bacteria|Bacteroidetes|c__Bacteroidia|o__Bacteroidales|Prevotellaceae|Paraprevotella|Paraprevotella xylaniphila	0	0	0	0	0	0	0	0	0	0	0	0	0	0	0	0	0	0	0	0	0	0	0	0	0	0	0	0	0	0	0	0	0	0	0	0	0	0	0	0	0	0	0	0	0	0	0	0	0
Bacteria|Bacteroidetes|c__Bacteroidia|o__Bacteroidales|Prevotellaceae|Prevotella|Prevotella dentalis	0.386965905	0	0	0	0	0	0	0	0	0	0	0	0	0	0	0	0	0	0	0	0	0	1.78123716	1.166257466	0	0	0	0	0	0	0	0	0	0	0	0	0	0	0	0	0	0	0	0	0	0	0	0	0
Bacteria|Bacteroidetes|c__Bacteroidia|o__Bacteroidales|Prevotellaceae|Prevotella|Prevotella denticola	0	0	77.54614671	0.366932754	0.891975521	0	0	2.909475548	0.397722007	0	0	0	0	0	0	0	0	0	0.732615761	0	1.603859849	0.709198859	776.0256561	2.099263438	0	0	0	0	0	0	0.571985522	0	1.961309733	0	0	0	0	0	0	0	0	0	0	0.181969481	0	0	0	0	0
Bacteria|Bacteroidetes|c__Bacteroidia|o__Bacteroidales|Prevotellaceae|Prevotella|Prevotella enoeca	0	0	0	0	0.297325174	0	0	0	0	0	0	0	0	0	0	0	0	0	0	0	0	0	18.60403256	0	0	0	0	0	0	0	0	0	0	0	0	0	0	0	0	0	0	0	0	0	0	0	0	0	0
Bacteria|Bacteroidetes|c__Bacteroidia|o__Bacteroidales|Prevotellaceae|Prevotella|Prevotella fusca	0	0	0	0	0	0	0	0	0	0	0	0	0	0	0	0	0	0	0	0	0	0	0	0	0	0	0	0	0	0	0	0	0	0	0	0	0	0	0	0	0	0	0	0	0	0	0	0	0
Bacteria|Bacteroidetes|c__Bacteroidia|o__Bacteroidales|Prevotellaceae|Prevotella|Prevotella intermedia	2.321795429	0	1.157405175	0	0	0	0	0	0	0	0	0	0	0	0	0	0	0	0	0	2.004824811	0.177299715	10.09367724	0	0	0	0.524164416	0	0	0.223928608	0	0	1.4709823	0	0.167863787	0	0	0	0.88435881	0	0	0	0	0	0	0	2.776952406	0	0
Bacteria|Bacteroidetes|c__Bacteroidia|o__Bacteroidales|Prevotellaceae|Prevotella|Prevotella jejuni	6.578420382	0	0.77160345	0	0	0	0	0	0	0	0	0	0	0	0	0	0	0	0	0	0	0	1.9791524	0	0	0	0	0	0	0	0.190661841	0	0	0	0	0	0	0	0	0	0	0	0	0	0	0	0	0	0
Bacteria|Bacteroidetes|c__Bacteroidia|o__Bacteroidales|Prevotellaceae|Prevotella|Prevotella melaninogenica	0.77393181	0	0.385801725	0	0	0	0	0	0.397722007	0	0.31685899	0	0	0	1.533881722	0	0	0	0	1.003408579	0.400964962	0	0.9895762	0	0.253581201	0	0	0	0	0	0	0	3.187128316	0	0.167863787	0	0	0	0	0.250212243	0	0	0	0	0	0	0.213611724	0	0
Bacteria|Bacteroidetes|c__Bacteroidia|o__Bacteroidales|Prevotellaceae|Prevotella|Prevotella oris	1.547863619	0	19.29008625	1.467731016	0	0	0	0	0	0	0	0	0	0	0	0	0	0	1.831539402	0	0.200482481	0	105.8846534	0.466502986	0	0	0	0	0	0	0	0	0	0	0	0	0	0.229805392	0	0	0	0	0	0	0.190369982	0	0	0	0
Bacteria|Bacteroidetes|c__Bacteroidia|o__Bacteroidales|Prevotellaceae|Prevotella|Prevotella ruminicola	0	0	0	0	0	0	0	0	0	0	0	0	0	0	0	0	0	0	0	0	0	0	0	0	0	0	0	0	0	0	0	0	0	0	0	0	0	0	0	0	0	0	0	0	0	0	0	0	0
Bacteria|Bacteroidetes|c__Bacteroidia|o__Bacteroidales|Prevotellaceae|Prevotella|Prevotella scopos	0	0	0	0	0	0	0	0	0	0	0	0	0	0	0	0	0	0	0	0	0	0	0	0	0	0	0	0	0	0	0	0	0	0	0	0	0	0	0	0	0	0	0	0	0	0	0	0	0
Bacteria|Bacteroidetes|c__Bacteroidia|o__Bacteroidales|Prevotellaceae|Prevotella|Prevotella sp. oral taxon 299	1.160897714	0	0	0	0.297325174	0	0	0	1.59088803	0	0	0	0	0	0	0	0	0	0	3.679164789	0.200482481	0	1.18749144	0	0	0	0	0	0	0	0	0	1.716146017	0	0	0	0	0	0.442179405	0	0	0	0	0	0	0	0	0	0
Bacteria|Bacteroidetes|c__Bacteroidia|o__Bacteroidales|Prevotellaceae|Prevotella|Prevotella unclassified	17.80043162	0	80.24675878	0.733865508	0.297325174	0	0	0.646550122	3.181776059	0	1.901153937	0	0.349750261	0	5.368586026	0	1.89019659	0	1.098923641	5.017042895	4.611097066	0.354599429	326.7580613	2.332514932	2.789393206	0.214376564	4.717479748	0.202121222	0.721076582	0.447857216	0.953309203	0.206395708	3.187128316	0	0.167863787	0	0.866033308	0.689416175	2.210897025	2.752334668	1.982270135	0	0	0	0	0	0.640835171	0.147741236	0
Bacteria|Bacteroidetes|c__Bacteroidia|o__Bacteroidales|Rikenellaceae||Rikenellaceae unclassified	0	0	0	0	0	0	0	0	0	0	0	0	0	0	0	0	0	0	0	0	0	0	0	0	0	0	0	0	0	0	0	0	0	0	0	0	0	0	0	0	0	0	0	0	0	0	0	0	0
Bacteria|Bacteroidetes|c__Bacteroidia|o__Bacteroidales|Rikenellaceae|Alistipes|Alistipes finegoldii	0	0	0	0	0	0	0	0	0	0	0	0	0	0	0	0	0	0	0	0	0	0	0	0	0	0	0	0	0	0	0	0	0	0	0	0	0	0	0	0	0	0	0	0	0	0	0	0	0
Bacteria|Bacteroidetes|c__Bacteroidia|o__Bacteroidales|Rikenellaceae|Alistipes|Alistipes megaguti	0	0	0	0	0	0	0	0	0	0	0	0	0	0	0	0	0	0	0	0	0	0	0	0	0	0	0	0	0	0	0	0	0	0	0	0	0	0	0	0	0	0	0	0	0	0	0	0	0
Bacteria|Bacteroidetes|c__Bacteroidia|o__Bacteroidales|Rikenellaceae|Alistipes|Alistipes shahii	0	0	0	0	0	0	0	0	0	0	0	0.330147847	0	0	0	0	0	0	0	0	0	0	0	0	0	0	0	0	0	0	0	0	0	0	0	0	0	0	0	0	0	0	0	0	0	0	0	0	0
Bacteria|Bacteroidetes|c__Bacteroidia|o__Bacteroidales|Rikenellaceae|Alistipes|Alistipes sp. 3BBH6	0	0	0	0	0	0	0	0	0	0	0	0	0	0	0	0	0	0	0	0	0	0	0	0	0	0	0	0	0	0	0	0	0	0	0	0	0	0	0	0	0	0	0	0	0	0	0	0	0
Bacteria|Bacteroidetes|c__Bacteroidia|o__Bacteroidales|Rikenellaceae|Alistipes|Alistipes sp. 5CPEGH6	0	0	0	0	0	0	0	0	0	0	0	0	0	0	0	0	0	0	0	0	0	0	0	0	0	0	0	0	0	0	0	0	0	0	0	0	0	0	0	0	0	0	0	0	0	0	0	0	0
Bacteria|Bacteroidetes|c__Bacteroidia|o__Bacteroidales|Rikenellaceae|Alistipes|Alistipes unclassified	0	0	1.929008625	0	0	0	0	0	0	0	0	0	0	0	0	0	0	0	0.36630788	0	0.200482481	0	0.79166096	0	0	0	0.349442944	0	0	0	0	0	0	0	0	0	0	0	0	0	0	0	0	0	0	0	0	0	0
Bacteria|Bacteroidetes|c__Bacteroidia|o__Bacteroidales|Tannerellaceae||Tannerellaceae unclassified	3.869659048	0	0.385801725	0	0	0	0	0	0	0	0	0	0	0	0	0	0	0	0	0	0.200482481	0	0.39583048	0	0	0	0.349442944	0	0	0	0	0	0	0	0	0	0	0	0	0	0	0	0	0	0	0	0	0	0
Bacteria|Bacteroidetes|c__Bacteroidia|o__Bacteroidales|Tannerellaceae|Parabacteroides|Parabacteroides distasonis	0	0	0	0	0.297325174	0	0	0	0	0	0	0.660295694	0	0	0	0	0.945098295	0	0	0	0	0	0.79166096	0	0	0	1.747214721	0	0	0	0	0	0	0	0	0	0	0	0	0	0	0	0	0	1.713329839	0	0	0	0
Bacteria|Bacteroidetes|c__Bacteroidia|o__Bacteroidales|Tannerellaceae|Parabacteroides|Parabacteroides sp. CT06	0	0	0	0	0	0	0	0	0	0	0	0	0	0	0	0	0	0	0	0	0	0	0	0	0	0	0	0	0	0	0	0	0	0	0	0	0	0	0	0	0	0	0	0	0	0	0	0	0
Bacteria|Bacteroidetes|c__Bacteroidia|o__Bacteroidales|Tannerellaceae|Parabacteroides|Parabacteroides unclassified	0	0	0.385801725	0	0.594650347	0	0	0	0	0	1.584294948	5.612513396	0	0	0	0	0.63006553	0	0	0	0.200482481	0	2.77081336	0.699754479	0.507162401	0	14.67660366	0.808484887	0	0	0	0	0	0.203870107	0	0	0	0	0	0	0	0	0	0.181969481	12.94515879	0	0	0	0
Bacteria|Bacteroidetes|c__Bacteroidia|o__Bacteroidales|Tannerellaceae|Tannerella|Tannerella forsythia	0	0	3.086413799	0	0	0	0	0	0	0	0	0	0	0	0	0	0	0	0	0	0	0	105.8846534	0	0	0	0	0	0	0	0	0	0	0	0	0	0	0	0.663269108	0	0	0	0	0	0	0	0	0	0
Bacteria|Bacteroidetes|c__Bacteroidia|o__Bacteroidales|Tannerellaceae|Tannerella|Tannerella sp. oral taxon HOT-286	619.1454477	0	5.401224149	0	0	0	0	0	0	0	0.31685899	0	0	0	0	0	0	0	0	0	27.46609992	0.177299715	1.9791524	0	0	0	0.174721472	0	0	0	0	0	0	0	0	0	0	0	0	0	0	0	0	0	0	0	0	0	0
Bacteria|Bacteroidetes|c__Bacteroidia|o__Bacteroidales|Tannerellaceae|Tannerella|Tannerella unclassified	136.5989644	0	0.77160345	0	0	0	0	0	0	0	0	0	0	0	0	0	0	0	0	0	7.01688684	0	4.749965761	0	0	0	0	0	0.180269145	0	0	0	0	0	0	0	0	0	0	0	0	0	0	0	0	0	0	0	0
Bacteria|Bacteroidetes|c__Chitinophagia|o__Chitinophagales|Chitinophagaceae||Chitinophagaceae unclassified	3.095727239	0	0.385801725	0	0	0	0	0	0	0	0	0	0.349750261	0	0	0	0.315032765	0	0.732615761	1.003408579	0	0.177299715	0.19791524	0	0.253581201	0	0	0	0.180269145	1.343571648	0.190661841	0	0	0	0	0.211358132	0	0	0	0.250212243	0.440504475	0	0	0	0.761479929	0	0.427223447	0	0
Bacteria|Bacteroidetes|c__Chitinophagia|o__Chitinophagales|Chitinophagaceae|Chitinophaga|Chitinophaga unclassified	0	0	0	0	0	0	0	0	0	0	0	0	0	0	0	0	0	0	0	0	0	0	0	0	0	0	0	0	0	0	0	0	0	0	0	0	0	0	0	0	0	0	0	0	0	0	0	0	0
Bacteria|Bacteroidetes|c__Chitinophagia|o__Chitinophagales|Chitinophagaceae|Flavihumibacter|Flavihumibacter sp. SB-02	0	0	0	0	0	0	0	0	0	0	0	0	0	0	0	0	0	0	0	0	0	0	0	0	0	0	0	0	0	0	0	0	0	0	0	0	0	0	0	0	0	0	0	0	0	0	0	0	0
Bacteria|Bacteroidetes|c__Chitinophagia|o__Chitinophagales|Chitinophagaceae|Flavisolibacter|Flavisolibacter sp. 17J28-1	0	0	0	0	0	0	0	0	0	0	0	0	0	0	0	0	0	0	0	0	0	0	0	0	0	0	0	0	0	0	0	0	0	0	0	0	0	0	0	0	0	0	0	0	0	0	0	0	0
Bacteria|Bacteroidetes|c__Chitinophagia|o__Chitinophagales|Chitinophagaceae|Flavisolibacter|Flavisolibacter unclassified	0	0	0	0	0	0	0	0	0	0	0	0	0	0	0	0	0	0	0	0	0	0	0.19791524	0	0	0	0	0	0	0	0	0	0	0	0	0	0	0	0	0	0	0	0	0	0	0	0	0	0
Bacteria|Bacteroidetes|c__Cytophagia|o__Cytophagales|||Cytophagales unclassified	0	0	0	0	0	0	0	0	0	0	0	0	0	0	0	0	0	0	0.36630788	0.334469526	0	0.177299715	0.19791524	0	2.028649604	0	1.223050305	0	0.360538291	0.223928608	0.381323681	0	0.73549115	0	0	0.422716265	0	0.229805392	1.326538215	0	0	0	0	0	1.332589875	0	0.640835171	0	0
Bacteria|Bacteroidetes|c__Cytophagia|o__Cytophagales||Chryseolinea|Chryseolinea soli	0	0	0	0	0	0	0	0	0	0	0	0	0	0	0	0	0	0	0	0	0	0	0	0	0	0	0	0	0	0	0	0	0	0	0	0	0	0	0	0	0	0	0	0	0	0	0	0	0
Bacteria|Bacteroidetes|c__Cytophagia|o__Cytophagales|Amoebophilaceae|Candidatus Amoebophilus|Candidatus Amoebophilus asiaticus	0	0	0	0	0	0	0	0	0	0	0	0	0	0	0.38347043	0	0	0	0	0	0	0	0	0	0	0	0	0	0	0	0	0	0	0	0	0	0	0	0	0	0	0	0	0	0	0	0	0	0
Bacteria|Bacteroidetes|c__Cytophagia|o__Cytophagales|Amoebophilaceae|Candidatus Cardinium|Candidatus Cardinium unclassified	0	0	0	0	0	0	0	0	0	0	0	0	0	0	0	0	0	0	0	0	0	0	0	0	0	0	0	0	0	0	0	0	0.245163717	0	0	0	0	0	0	0	0	0	0	0	0	0	0	0	0
Bacteria|Bacteroidetes|c__Cytophagia|o__Cytophagales|Bernardetiaceae|Bernardetia|Bernardetia litoralis	0	0	0	0	0	0	0	0	0	0	0	0	0	0	0	0	0	0	0	1.003408579	0	0	0	0	0	0	0	0	0	0	0	0	0	0	0	0	0	0	0	0	0	0	0	0	0	0	0	0	0
Bacteria|Bacteroidetes|c__Cytophagia|o__Cytophagales|Cyclobacteriaceae|Belliella|Belliella baltica	0	0	0	0	0	0	0	0	0	0	0	0	0	0	0	0	0	0	0	0	0	0	0	0	0	0	0	0	0	0	0	0	0	0	0	0	0	0	0	0	0	0	0	0	0	0	0	0	0
Bacteria|Bacteroidetes|c__Cytophagia|o__Cytophagales|Cytophagaceae||Cytophagaceae unclassified	0	0	0	0	0	0	0	0	0	0.346003281	0	0	0	0	0.38347043	0	0	0	0	0	0	0	0	0	0	0	0.174721472	0	0	0	0	0	0	0	0	0	0	0	0.221089703	0	0.440504475	0	0	0	0	0	0	0	0
Bacteria|Bacteroidetes|c__Cytophagia|o__Cytophagales|Cytophagaceae|Cytophaga|Cytophaga hutchinsonii	0	0	0	0	0	0	0	0	0	0	0	0	0	0	0	0	0	0	0	0	0	0	0	0	0	0	0	0	0	0	0	0	0	0	0	0	0	0	0.221089703	0	0	0	0	0	0	0	0	0	0
Bacteria|Bacteroidetes|c__Cytophagia|o__Cytophagales|Cytophagaceae|Dyadobacter|Dyadobacter fermentans	0	0	0	0	0	0	0	0	0	0	0	0	0	0	0	0	0	0	0	0	0	0	0	0	0	0	0	0	0	0	0	0	0	0	0	0	0	0	0	0	0	0	0	0	0	0	0	0	0
Bacteria|Bacteroidetes|c__Cytophagia|o__Cytophagales|Cytophagaceae|Dyadobacter|Dyadobacter sp. 32	0	0	0	0	0	0	0	0	0	0	0	0	0	0	0	0	0	0	0	0	0	0	0	0	0	0	0	0	0	0	0	0	0.245163717	0	0	0	0	0	0	0	0	0	0	0	0	0	0	0	0
Bacteria|Bacteroidetes|c__Cytophagia|o__Cytophagales|Cytophagaceae|Dyadobacter|Dyadobacter unclassified	0	0	0	0	0	0	0	0	0	0.346003281	0	0	0	0	0	0	0.315032765	0	0.732615761	0	0	0	0	0	0	0	0	0	0	0	0	0	0.245163717	0	0	0	0	0	0	0	0	0	0	0	0	0	0	0	0
Bacteria|Bacteroidetes|c__Cytophagia|o__Cytophagales|Cytophagaceae|Fibrella|Fibrella aestuarina	0	0	0	0	0	0	0	0	0	0	0	0	0	0	0	0	0	0	0	0	0	0	0	0	0	0	0	0	0	0	0	0	0	0	0	0	0	0	0	0	0	0	0	0	0	0	0	0	0
Bacteria|Bacteroidetes|c__Cytophagia|o__Cytophagales|Cytophagaceae|Fibrella|Fibrella sp. ES10-3-2-2	0	0	0	0	0	0	0	0	0	0	0	0	0	0	0	0	0	0	0	0	0	0	0	0	0	0	0	0	0	0	0	0	0	0	0	0	0	0	0	0	0	0	0	0	0	0	0	0	0
Bacteria|Bacteroidetes|c__Cytophagia|o__Cytophagales|Cytophagaceae|Fibrella|Fibrella unclassified	0	0	0	0	0	0	0	0	0	0	0	0	0	0	0	0	0	0	0	0	0	0	0	0	0	0	0	0	0	0	0	0	0	0	0	0	0	0	0	0	0	0	0	0	0	0	0	0	0
Bacteria|Bacteroidetes|c__Cytophagia|o__Cytophagales|Cytophagaceae|Spirosoma|Spirosoma pollinicola	0	0	0	0	0	0	0	0	0.397722007	0	0	0	0	0	0	0	0	0	0.36630788	0	0	0	0	0	0	0	0	0	0	0	0	0	0	0	0	0	0	0	0	0	0	0	0	0	0	0	0	0	0
Bacteria|Bacteroidetes|c__Cytophagia|o__Cytophagales|Cytophagaceae|Spirosoma|Spirosoma rigui	0	0	0	0	0	0	0	0	0	0	0	0	0	0	0	0	0	0	0	0	0	0	0	0	0.253581201	0	0	0	0	0	0	0	0	0	0	0	0	0	0	0	0	0	0	0	0	0	0	0	0
Bacteria|Bacteroidetes|c__Cytophagia|o__Cytophagales|Cytophagaceae|Spirosoma|Spirosoma unclassified	0	0	0	0	0	0	0	0	0	0	0	0	0	0	0	0	0	0	0.36630788	0	0	0	0	0	1.014324802	0	1.572493249	0	0	0	0	0.206395708	0	0	0	0	0	0	0	0	0	0	0	0	0	0	0	0	0
Bacteria|Bacteroidetes|c__Cytophagia|o__Cytophagales|Hymenobacteraceae||Hymenobacteraceae unclassified	0	0	0.385801725	0	0	0	0	0	0	0	0	0	0	0	0	0	0	0	0.732615761	0	0	0	0	0	0.507162401	0	1.048328833	0	0.180269145	0.223928608	0.381323681	0	0	0	0	0	0	0.229805392	0.221089703	0	0	0	0	0	0.380739964	0	0	0	0
Bacteria|Bacteroidetes|c__Cytophagia|o__Cytophagales|Hymenobacteraceae|Hymenobacter|Hymenobacter sedentarius	0	0	0	0	0	0	0	0	0	0	0.31685899	0	0	0	0	0	0	0	0	0	0	0	0	0	0	0.214376564	0	0	0	0	0	0	0	0	0	0	0	0	0	0	0	0	0	0	0	0	0	0	0
Bacteria|Bacteroidetes|c__Cytophagia|o__Cytophagales|Hymenobacteraceae|Hymenobacter|Hymenobacter sp. 17J36-26	0	0	0	0	0	0	0	0	0	0	0	0	0	0	0	0	0	0	0	0	0	0	0	0	0.253581201	0	0	0	0	0	0	0	0	0	0	0	0	0	0	0	0	0	0	0	0	0	0	0	0
Bacteria|Bacteroidetes|c__Cytophagia|o__Cytophagales|Hymenobacteraceae|Hymenobacter|Hymenobacter sp. APR13	0	0	0	0	0	0	0	0	0	0	0	0	0	0	0.38347043	0	0	0	0	0	0	0	0	0	0	0	0	0	0	0	0	0	0	0	0	0	0	0	0	0	0	0	0	0	0	0	0	0	0
Bacteria|Bacteroidetes|c__Cytophagia|o__Cytophagales|Hymenobacteraceae|Hymenobacter|Hymenobacter sp. BRD72	0	0	0	0	0	0	0	0	0	0	0	0	0	0	0	0	0	0	0	0	0	0	0	0	0	0	0	0	0	0	0	0	0	0	0	0	0	0	0	0	0	0	0	0	0	0	0	0	0
Bacteria|Bacteroidetes|c__Cytophagia|o__Cytophagales|Hymenobacteraceae|Hymenobacter|Hymenobacter sp. DG01	0	0	0	0	0	0	0	0	0	0	0	0	0	0	0	0	0	0	0	0	0	0	0	0	0	0	0.174721472	0	0.180269145	0	0	0	0.245163717	0	0	0.422716265	0	0	0	0	0.220252237	0	0	0	0.190369982	0	0	0	0
Bacteria|Bacteroidetes|c__Cytophagia|o__Cytophagales|Hymenobacteraceae|Hymenobacter|Hymenobacter sp. PAMC 26554	0	0	0	0	0	0	0	0	0	0	0	0	0	0	0	0	0	0	0	0	0	0	0.19791524	0	0	0	0	0	0	0	0	0	0	0	0	0	0	0	0	0	0	0	0	0	0	0	0	0	0
Bacteria|Bacteroidetes|c__Cytophagia|o__Cytophagales|Hymenobacteraceae|Hymenobacter|Hymenobacter swuensis	0	0	0	0	0	0	0	0	0	0	0	0	0	0	0	0	0	0	0	0	0	0	0	0	0	0	0	0	0	0	0	0	0	0	0	0	0	0	0	0	0	0	0	0	0	0	0	0	0
Bacteria|Bacteroidetes|c__Cytophagia|o__Cytophagales|Hymenobacteraceae|Hymenobacter|Hymenobacter unclassified	2.321795429	0	1.929008625	0	0	0	0	0	0	1.730016407	0	0	0.349750261	0	0.38347043	0	0.945098295	0	1.831539402	0	0.801929925	0.531899144	0.9895762	0	6.339530013	0.214376564	5.416365636	0	3.244844618	0.671785824	1.906618406	0	2.20647345	0	0	0	0	0.229805392	1.989807323	0	0.220252237	0	0	0	2.284439786	0	0.213611724	0	0
Bacteria|Bacteroidetes|c__Cytophagia|o__Cytophagales|Hymenobacteraceae|Pontibacter|Pontibacter unclassified	0	0	0	0	0	0	0	0	0	0	0	0	0	0	0	0	0	0	0	0	0	0	0.19791524	0	0	0	0	0	0	0	0	0	0	0	0	0	0	0	0	0	0	0	0	0	0	0	0	0	0
Bacteria|Bacteroidetes|c__Flavobacteriia|o__Flavobacteriales|||Flavobacteriales unclassified	14.70470438	0	1.5432069	0	0.297325174	0	0	0	0	0	0	0	0	0	0	0	0	0	1.098923641	0	1.603859849	0	6.333287681	0	1.775068404	0	0.174721472	0.202121222	0	0	0	0	1.961309733	0	0	0.211358132	0	0	0	1.501273455	0	0	0	0	3.617029661	0	1.068058618	0	0
Bacteria|Bacteroidetes|c__Flavobacteriia|o__Flavobacteriales||Candidatus Sulcia|Candidatus Sulcia muelleri	0	0	0	0	0	0	0	0	0	0	0	0	0	0	0	0	0	0	0	0	0	0	0	0	0	0	0	0	0	0	0	0	0	0	0	0	0	0	0	0	0	0	0.145986318	0	0	0	0.854446894	0	0
Bacteria|Bacteroidetes|c__Flavobacteriia|o__Flavobacteriales|Blattabacteriaceae|Blattabacterium|Blattabacterium sp. (Blattella germanica)	0	0	0	0	0	0	0	0	0	0	0	0	0	0	0	0	0	0	0	0	0	0	0	0	0	0	0	0	0	0	0	0	0	0	0	0	0	0	0	0	0	0	0	0	0	0	0	0	0
Bacteria|Bacteroidetes|c__Flavobacteriia|o__Flavobacteriales|Blattabacteriaceae|Blattabacterium|Blattabacterium unclassified	0	0	0	0	0	0	0	0	0	0	0	0	0	0	0	0	0	0	0	0	0	0	0	0	0	0	0	0	0	0	0	0	0	0	0	0	0.433016654	0	0	0	0	0	0	0	0	0	0	0	0
Bacteria|Bacteroidetes|c__Flavobacteriia|o__Flavobacteriales|Flavobacteriaceae||Flavobacteriaceae unclassified	145.1122143	0	11.57405175	0	0.891975521	0	0	0.323275061	3.181776059	1.038009844	2.534871916	0	2.098501565	0	8.436349469	1.881475215	3.465360415	0.934341924	9.157697008	0.334469526	21.05066052	0.531899144	61.15580917	0	8.368179617	1.500635948	0.873607361	0.606363665	0.901345727	0.447857216	0	0.412791415	8.09040265	0	1.175046511	0.84543253	0.866033308	0.689416175	0.663269108	9.758277459	0.881008949	0	0	0	25.69994759	0.153539806	2.776952406	0.147741236	0.153054017
Bacteria|Bacteroidetes|c__Flavobacteriia|o__Flavobacteriales|Flavobacteriaceae|Capnocytophaga|Capnocytophaga canimorsus	0	0	0	0	0	0	0	0	0.397722007	0	0	0	0	0	0	0	0	0	0	0	0	0	0	0	0	0	0	0	0	0	0	0	0.245163717	0	0	0	0	0	0	0	0	0	0	0	0	0	0	0	0
Bacteria|Bacteroidetes|c__Flavobacteriia|o__Flavobacteriales|Flavobacteriaceae|Capnocytophaga|Capnocytophaga cynodegmi	0	0	0	0	0	0	0	0	0.397722007	0	0	0	0	0	0	0	0	0	0	0	0	0	0	0	0	0	0	0	0	0	0	0	0	0	0	0	0	0	0	0	0	0	0	0	0	0	0	0	0
Bacteria|Bacteroidetes|c__Flavobacteriia|o__Flavobacteriales|Flavobacteriaceae|Capnocytophaga|Capnocytophaga gingivalis	152.0776006	0	3.086413799	0	0	0	0	0	0	0	0	0	0	0	0	1.881475215	0	0	0	3.010225737	23.65693277	0	71.44740165	0	0.507162401	0	0	0	0	0	0	0	0.245163717	0	0	0	0	0	0	0	0	0	0	0	42.642876	0	0	0	0
Bacteria|Bacteroidetes|c__Flavobacteriia|o__Flavobacteriales|Flavobacteriaceae|Capnocytophaga|Capnocytophaga haemolytica	2.708761334	0	0	0	0	0	0	0	0	0	0	0	0	0	0	0	0	0	0	0	0	0	0	0	0	0	0	0	0	0	0	0	0	0	0	0	0	0	0	0	0	0	0	0	0	0	0	0	0
Bacteria|Bacteroidetes|c__Flavobacteriia|o__Flavobacteriales|Flavobacteriaceae|Capnocytophaga|Capnocytophaga leadbetteri	22.05705657	0	0.77160345	0	0	0	0	0	0.397722007	0	0	0	0	0	0	0	0	0	0	0	1.403377368	0	8.312440081	0	0	0	0	0	0	0	0	0	0	0	0	0	0	0	0	0	0	0	0	0	0	0	0	0	0
Bacteria|Bacteroidetes|c__Flavobacteriia|o__Flavobacteriales|Flavobacteriaceae|Capnocytophaga|Capnocytophaga sp. ChDC OS43	0	0	0	0	0	0	0	0	0	0	0	0	0	0	0	0	0.315032765	0	0	0	0.200482481	0	0	0	0	0	0	0	0	0	0	0	0.490327433	0	0	0	0	0	0	0	0	0	0	0	0	0	0	0	0
Bacteria|Bacteroidetes|c__Flavobacteriia|o__Flavobacteriales|Flavobacteriaceae|Capnocytophaga|Capnocytophaga sp. FDAARGOS_737	12.38290895	0	0	0	1.189300694	0	0	0	0	0	0	0	0	0	0	0	0	0	0	0	2.004824811	0	7.124948641	0	0	0	0	0	0	0	0	0	0	0	0	0	0	0	0	0	0	0	0	0	0	0	0	0	0
Bacteria|Bacteroidetes|c__Flavobacteriia|o__Flavobacteriales|Flavobacteriaceae|Capnocytophaga|Capnocytophaga sp. oral taxon 323	0	0	0	0	0	0	0	0	0	0	0	0	0	0	0	0	0	0	0	0	0	0	0	0	0	0	0	0	0	0	0	0	0	0	0	0	0	0	0	0	0	0	0	0	0	0	0	0	0
Bacteria|Bacteroidetes|c__Flavobacteriia|o__Flavobacteriales|Flavobacteriaceae|Capnocytophaga|Capnocytophaga sp. oral taxon 864	0	0	0	0	0	0	0	0	0	0	0	0	0	0	0	0	0	0	0	0	0	0	0	0	0	0	0	0	0	0	0	0	0	0	0	0	0	0	0	0	0	0	0	0	0	0	0	0	0
Bacteria|Bacteroidetes|c__Flavobacteriia|o__Flavobacteriales|Flavobacteriaceae|Capnocytophaga|Capnocytophaga sp. oral taxon 878	5.030556763	0	0	0	0	0	0	0	0.795444015	0	0	0	0	0	0	0	0	0	0	0	0.601447443	0	2.57289812	0	0	0	0	0	0	0	0	0	0	0	0	0	0	0	0	0	0	0	0	0	0	0	0	0	0
Bacteria|Bacteroidetes|c__Flavobacteriia|o__Flavobacteriales|Flavobacteriaceae|Capnocytophaga|Capnocytophaga sputigena	22.05705657	0	0	0	0	0	0	0	0	0	0	0	0	0	0.38347043	0	0	0	0	0	4.210132104	0	0	0	0	0	0.174721472	0	0	0	0.190661841	0	0.73549115	0	0	0	0	0	0	0	0	0	0	0	3.045919715	0	0	0	0
Bacteria|Bacteroidetes|c__Flavobacteriia|o__Flavobacteriales|Flavobacteriaceae|Capnocytophaga|Capnocytophaga stomatis	0	0	0	0	0	0	0	0	0	0	0	0	0	0	0	0	0	0	0	0	0	0	0	0	0	0	0	0	0	0	0	0	18.38727875	0	0	0	0	0	0	0	0	0	0	0	0	0	0	0	0
Bacteria|Bacteroidetes|c__Flavobacteriia|o__Flavobacteriales|Flavobacteriaceae|Capnocytophaga|Capnocytophaga unclassified	735.6221851	0	37.42276732	0	0.594650347	0	0	0	4.772664089	0	2.534871916	0.660295694	0	0	1.533881722	0.313579202	0.63006553	0	6.227233965	0.334469526	81.99733479	0.354599429	418.3928174	0	0.253581201	0	0.524164416	1.212727331	0	1.11964304	0	0	17.40662388	1.427090749	0.167863787	0	0	0	2.210897025	0.250212243	0	0	0.291972636	0.181969481	11.42219893	0	0.213611724	0	0
Bacteria|Bacteroidetes|c__Flavobacteriia|o__Flavobacteriales|Flavobacteriaceae|Chryseobacterium|Chryseobacterium arthrosphaerae	0	0	0	0	0	0	0	0	0	0	0	0	0	0	0	0	0	0	0.36630788	0	0	0	0	0	0	0	0	0	0	0	0	0	0	0	0	0	0	0	0	0	0	0	0	0	0	0	0	0	0
Bacteria|Bacteroidetes|c__Flavobacteriia|o__Flavobacteriales|Flavobacteriaceae|Chryseobacterium|Chryseobacterium balustinum	0	0	0	0	0	0	0	0	0	0	0	0	0	0	0	0	0	0	0	0	0	0	0	0	0	0	0	0	0	0	0	0	0	0	0	0	0	0	0	0	0	0	0	0	0	0	0	0	0
Bacteria|Bacteroidetes|c__Flavobacteriia|o__Flavobacteriales|Flavobacteriaceae|Chryseobacterium|Chryseobacterium bernardetii	0	0	0	0	0	0	0	0	0	0	0	0	0	0	0	0	0	0	0	0	0	0	0	0	0	0	0	0	0	0	0	0	0	0	0	0	0	0	0	0	0	0	0	0	0	0	0	0	0
Bacteria|Bacteroidetes|c__Flavobacteriia|o__Flavobacteriales|Flavobacteriaceae|Chryseobacterium|Chryseobacterium camelliae	0	0	0	0	0	0	0	0	0	0	0	0	0	0	0	0	0	0	0	0	0	0	0	0	0	0	0	0	0	0	0	0	0	0	0	0	0	0	0	0	0	0	0	0	0	0	0	0	0
Bacteria|Bacteroidetes|c__Flavobacteriia|o__Flavobacteriales|Flavobacteriaceae|Chryseobacterium|Chryseobacterium carnipullorum	0	0	0	0	0	0	0	0	0	0	0	0	0	0	0	0	0	0	0	0	0	0	0	0	0	0	0	0	0	0	0	0	0	0	0	0	0	0	0	0	0	0	0	0	0.380739964	0	0	0	0
Bacteria|Bacteroidetes|c__Flavobacteriia|o__Flavobacteriales|Flavobacteriaceae|Chryseobacterium|Chryseobacterium gleum	0	0	0	0	0	0	0	0	0	0	0	0	0	0	0	0	0	0	0	0	0	0	0	0	0	0	0	0	0	0	0	0	0	0	0	0	0	0	0	0	0	0	0	0	0	0	0	0	0
Bacteria|Bacteroidetes|c__Flavobacteriia|o__Flavobacteriales|Flavobacteriaceae|Chryseobacterium|Chryseobacterium haifense	0	0	0	0	0	0	0	0	0	0	0.31685899	0	0	0	0	0	0	0	0	0	0	0	0	0	0	0	0	0	0	0	0	0	0	0	0	0	0	0	0	0	0	0	0.291972636	0	0	0	0	0	0
Bacteria|Bacteroidetes|c__Flavobacteriia|o__Flavobacteriales|Flavobacteriaceae|Chryseobacterium|Chryseobacterium indologenes	0	0	0	0	0	0	0	0	0	0	0	0	0	0	0	0	0	0	0	0.334469526	0	0	0.19791524	0	0	0	0	0	0	0	0	0	0	0	0	0	0	0	0	0	0	0	0	0	0	0	0	0	0
Bacteria|Bacteroidetes|c__Flavobacteriia|o__Flavobacteriales|Flavobacteriaceae|Chryseobacterium|Chryseobacterium indoltheticum	0	0	0	0	0	0	0	0	0	0	0	0	0	0	0	0	0	0	0	0	0	0	0	0	0.253581201	0	0	0	0	0	0	0	0	0	0	0	0	0	0	0	0	0	0	0	0	0	0	0	0
Bacteria|Bacteroidetes|c__Flavobacteriia|o__Flavobacteriales|Flavobacteriaceae|Chryseobacterium|Chryseobacterium joostei	0	0	0	0	0	0	0	0	0	0	0	0	0	0	0	0	0	0.311447308	0	0	0	0	0	0	0	0	0	0	0	0	0	0	0	0	0	0	0	0	0	0	0	0	0	0	0	0	0	0	0
Bacteria|Bacteroidetes|c__Flavobacteriia|o__Flavobacteriales|Flavobacteriaceae|Chryseobacterium|Chryseobacterium lactis	0	0	0	0	0	0	0	0	0	0	0	0	0	0	0	0	0	0	0	0	0	0	0	0	0	0	0	0	0	0	0	0	0	0	0	0	0	0	0	0	0	0	0	0	0	0	0	0	0
Bacteria|Bacteroidetes|c__Flavobacteriia|o__Flavobacteriales|Flavobacteriaceae|Chryseobacterium|Chryseobacterium shandongense	0	0	0	0	0	0	0	0	0	0	0	0	0	0	0	0	0	0	0	0	0	0	0	0	0	0	0	0	0	0	0	0	0	0	0	0	0	0	0	0	0	0	0	0	0	0	0	0	0
Bacteria|Bacteroidetes|c__Flavobacteriia|o__Flavobacteriales|Flavobacteriaceae|Chryseobacterium|Chryseobacterium sp. 17S1E7	0	0	0	0	0	0	0	0	0	0	0	0	0	0	0	0	0	0	0	0	0	0	0	0	0	0	0	0	0	0	0	0	0	0	0	0	0	0	0	0	0	0	0	0	0	0	0	0	0
Bacteria|Bacteroidetes|c__Flavobacteriia|o__Flavobacteriales|Flavobacteriaceae|Chryseobacterium|Chryseobacterium sp. 3008163	0	0	0	0	0	0	0	0	0	0	0	0	0	0	0	0	0	0	0	0	0	0	0	0	0	0	0	0	0	0	0	0	0	0	0	0	0	0	0	0	0	0	0	0	0	0	0	0	0
Bacteria|Bacteroidetes|c__Flavobacteriia|o__Flavobacteriales|Flavobacteriaceae|Chryseobacterium|Chryseobacterium sp. F5649	0	0	0	0	0	0	0	0	0	0	0	0	0	0	0	0	0	0	0	0	0	0	0	0	0	0	0	0	0	0	0	0	0	0	0	0	0	0	0	0	0	0	0	0	0	0	0	0	0
Bacteria|Bacteroidetes|c__Flavobacteriia|o__Flavobacteriales|Flavobacteriaceae|Chryseobacterium|Chryseobacterium sp. G0162	0	0	0	0	0	0	0	0	0	0	0	0	0	0	0	0	0	0	0	0	0	0	0	0	0	0	0	0	0	0	0	0	0	0	0	0	0	0	0	0	0	0	0	0	0	0	0	0	0
Bacteria|Bacteroidetes|c__Flavobacteriia|o__Flavobacteriales|Flavobacteriaceae|Chryseobacterium|Chryseobacterium sp. H6466	0	0	0	0	0	0	0	0	0	0	0	0	0	0	0	0	0.315032765	0	0	0	0	0	0	0	0	0	0	0	0	0	0	0	0	0	0	0	0	0	0	0	0	0	0	0	0.190369982	0	0	0	0
Bacteria|Bacteroidetes|c__Flavobacteriia|o__Flavobacteriales|Flavobacteriaceae|Chryseobacterium|Chryseobacterium taklimakanense	0	0	0	0	0	0	0	0	5.170386097	0	0	0	0	0	0	0	0	0	0	0	0	0	0	0	0.253581201	0	0	0	0	0	0	0	0	0	0.503591362	0	0	1.149026958	0	0	0	0	0	0	0	0	0	0	0
Bacteria|Bacteroidetes|c__Flavobacteriia|o__Flavobacteriales|Flavobacteriaceae|Chryseobacterium|Chryseobacterium unclassified	0	0	0	0	0	0	0	0	3.579498067	0	3.168589895	0	0	0	2.684293013	0.627158405	2.835294885	0	1.098923641	0	0	0	0	0	0.507162401	1.929389076	0	0	0	0.223928608	0	0	2.451637167	0	0	0.211358132	0	0	0.442179405	0.250212243	0	0.213872818	0.145986318	0	21.13106802	0	2.349728959	0	0
Bacteria|Bacteroidetes|c__Flavobacteriia|o__Flavobacteriales|Flavobacteriaceae|Cloacibacterium|Cloacibacterium normanense	0	0	0	0	0	0	0	0	0	0	0	0	0	0	3.451233874	0	0.63006553	0	0.36630788	0	0	0	0	0	1.267906003	0	0.174721472	0	0	0	0	0	0	0	0	0	0	0	0	0	0	0	0	0	0	0	0	0	0
Bacteria|Bacteroidetes|c__Flavobacteriia|o__Flavobacteriales|Flavobacteriaceae|Elizabethkingia|Elizabethkingia anophelis	0	0	0	0	0	0	0	0	0	0	0	0	0	0	0	0	0	0	0	0	0	0	0	0	0	0	0	0	0	0	0	0	0	0	0	0	0	0	0	0	0	0	0	0	0	0	0	0	0
Bacteria|Bacteroidetes|c__Flavobacteriia|o__Flavobacteriales|Flavobacteriaceae|Elizabethkingia|Elizabethkingia bruuniana	0	0	0	0	0	0	0	0	0	0	0	0	0	0	0	0	0	0	0	0	0	0	0	0	0	0	0	0	0	0	0	0	0	0	0	0	0	0	0	0	0	0	0	0	0	0	0	0	0
Bacteria|Bacteroidetes|c__Flavobacteriia|o__Flavobacteriales|Flavobacteriaceae|Elizabethkingia|Elizabethkingia meningoseptica	0	0	0	0	0	0	0	0	0	0	0	0	0	0	0	0	0	0	0	0	0	0	0	0	0	0	0	0	0	0	0	0	0	0	0	0	0	0	0	0	0	0	0	0	0	0	0	0	0
Bacteria|Bacteroidetes|c__Flavobacteriia|o__Flavobacteriales|Flavobacteriaceae|Elizabethkingia|Elizabethkingia miricola	0	0	0	0	0	0	0	0	0	0	0	0	0	0	0	0	0	0	0	0	0	0	0	0	0	0	0	0	0	0	0	0	0	0	0	0	0	0	0	0	0	0	0	0	0	0	0	0	0
Bacteria|Bacteroidetes|c__Flavobacteriia|o__Flavobacteriales|Flavobacteriaceae|Elizabethkingia|Elizabethkingia sp. 2-6	0	0	0	0	0	0	0	0	0	0	0	0	0	0	0	0	0	0	0	0	0	0	0	0	0	0	0	0	0	0	0	0	0	0	0	0	0	0	0	0	0	0	0	0	0	0	0	0	0
Bacteria|Bacteroidetes|c__Flavobacteriia|o__Flavobacteriales|Flavobacteriaceae|Elizabethkingia|Elizabethkingia sp. JS20170427COW	0	0	0	0	0	0	0	0	0	0	0	0	0	0	0	0	0	0	0	0	0	0	0	0	0	0	0	0	0	0	0	0	0	0	0	0	0	0	0	0	0	0	0	0	0	0	0	0	0
Bacteria|Bacteroidetes|c__Flavobacteriia|o__Flavobacteriales|Flavobacteriaceae|Elizabethkingia|Elizabethkingia unclassified	0	0	0	0	0	0	0	0	0	0	0	0	0	0	0.38347043	0	0	0	0	0	0	0	0	0	0	0	0	0	0	0	0	0	0	0	0	0	0	0	0	0	0	0	0	0	0	0	0	0	0
Bacteria|Bacteroidetes|c__Flavobacteriia|o__Flavobacteriales|Flavobacteriaceae|Elizabethkingia|Elizabethkingia ursingii	0	0	0	0	0	0	0	0	0	0	0	0	0	0	0	0	0	0	0	0	0	0	0	0	0	0	0	0	0	0	0	0	0	0	0	0	0	0	0	0	0	0	0	0	0	0	0	0	0
Bacteria|Bacteroidetes|c__Flavobacteriia|o__Flavobacteriales|Flavobacteriaceae|Empedobacter|Empedobacter brevis	0	0	0	0	0	0	0	0	0.397722007	0	0	0	0	0	0	0	0.315032765	0	0	0	0	0	0	0	0	0	0	0	0	0	0	0	0	0	0	0	0	0	0	0	0	0	0	0	0	0	0.213611724	0	0
Bacteria|Bacteroidetes|c__Flavobacteriia|o__Flavobacteriales|Flavobacteriaceae|Flavobacterium|Flavobacterium haoranii	0	0	0	0	0	0	0	0	0	0	0	0	0	0	0	0	0	0	0	0	0	0	0	0	0	0	0	0	0	0	0	0	0	0	0	0	0	0	0	0	0	0	0	0	0	0	0	0	0
Bacteria|Bacteroidetes|c__Flavobacteriia|o__Flavobacteriales|Flavobacteriaceae|Flavobacterium|Flavobacterium indicum	0	0	0	0	0	0	0	0	0	0	0	0	0	0	0	0	0	0	0	0	0	0	0	0	0	0	0	0	0	0	0	0	0	0	0	0	0	0	0	0	0	0	0	0	0	0	0	0	0
Bacteria|Bacteroidetes|c__Flavobacteriia|o__Flavobacteriales|Flavobacteriaceae|Flavobacterium|Flavobacterium johnsoniae	0	0	0	0	0	0	0	0	0	0	0	0	0	0	0	0	0	0	0	0	0	0	0	0	0	0	0	0	0	0	0	0	0	0	0	0	0	0	0	0	0	0	0	0	0	0	0	0	0
Bacteria|Bacteroidetes|c__Flavobacteriia|o__Flavobacteriales|Flavobacteriaceae|Flavobacterium|Flavobacterium sp. HYN0086	0	0	0	0	0	0	0	0	0	0	0	0	0	0	0	0	0	0	0	0	0	0	0	0	0	0	0	0	0	0	0	0	0	0	0	0	0	0	0	0	0	0	0	0	0	0	0	0	0
Bacteria|Bacteroidetes|c__Flavobacteriia|o__Flavobacteriales|Flavobacteriaceae|Flavobacterium|Flavobacterium sp. KBS0721	0	0	0	0	0	0	0	0	0	0	0	0	0	0	0	0	0	0	0	0	0	0	0	0	0	0	0	0	0	0	0	0	0	0	0	0	0	0	0	0	0	0	0	0	0	0	0	0	0
Bacteria|Bacteroidetes|c__Flavobacteriia|o__Flavobacteriales|Flavobacteriaceae|Flavobacterium|Flavobacterium sp. KI723T1	0	0	0	0	0	0	0	0	0	0	0	0	0	0	0	0	0	0	0	0	0	0	0	0	0	0	0	0	0	0	0	0	0	0	0	0	0	0	0	0	0	0	0	0	0	0	0	0	0
Bacteria|Bacteroidetes|c__Flavobacteriia|o__Flavobacteriales|Flavobacteriaceae|Flavobacterium|Flavobacterium unclassified	3.095727239	0	0	0	0	0	0	0	0	0	0	0	0	0	0.766940861	0	0.63006553	0	0	0	0	0	0	0	0	0	0	0	0	0	0	0	0	0	0.335727575	0	0	0	0	0.250212243	0	0	0	0	0	0	0	0	0
Bacteria|Bacteroidetes|c__Flavobacteriia|o__Flavobacteriales|Flavobacteriaceae|Myroides|Myroides odoratimimus	0	0	0	0	0	0	0	0	0	0	0	0	0	0	0	0	0	0	0	0	0	0	0	0	0	0	0	0	0	0	0	0	0	0	0	0	0	0	0	0	0	0	0	0	0	0	0	0	0
Bacteria|Bacteroidetes|c__Flavobacteriia|o__Flavobacteriales|Flavobacteriaceae|Myroides|Myroides unclassified	0	0	0	0	0	0	0	0	0	0	0	0	0	0	0	0	0.945098295	0	0	0	0	0	0	0	0	0	0	0	0	0	0	0	0	0	0	0	0	0	0	0	0	0	0	0	0	0	0	0	0
Bacteria|Bacteroidetes|c__Flavobacteriia|o__Flavobacteriales|Flavobacteriaceae|Weeksella|Weeksella virosa	0	0	0	0	0	0	0	0	0	0	0	4.291922009	0	0	0	0	0	0	0	0	0	0	0	0	0	0	0	0	0	0	0	0	0	0	0	0	0	0	0	0	0	0	0	0	0	0	0	0	0
Bacteria|Bacteroidetes|c__Sphingobacteriia|o__Sphingobacteriales|Sphingobacteriaceae||Sphingobacteriaceae unclassified	0	0	0	0	0.594650347	0	0	0.646550122	0.397722007	0	0	0.330147847	1.049250782	0	3.067763443	0	0.315032765	0	0.36630788	1.337878105	0	0	1.18749144	0.233251493	1.521487203	0.428753128	0.524164416	0	0.360538291	1.567500256	0.381323681	0.412791415	1.961309733	0.203870107	0	0.211358132	0.433016654	0	0	0.500424485	0.660756712	0	0	0	1.142219893	0.767699032	1.922505512	0.73870618	0
Bacteria|Bacteroidetes|c__Sphingobacteriia|o__Sphingobacteriales|Sphingobacteriaceae|Mucilaginibacter|Mucilaginibacter sp. PAMC 26640	0	0	0	0	0	0	0	0	0	0	0	0	0	0	0	0	0	0	0	0	0	0	0	0	0	0	0	0	0	0	0	0	0	0	0	0	0	0	0	0	0	0	0	0	0	0	0	0	0
Bacteria|Bacteroidetes|c__Sphingobacteriia|o__Sphingobacteriales|Sphingobacteriaceae|Mucilaginibacter|Mucilaginibacter unclassified	0	0	0	0	0	0	0	0	0	0	0	0	0	0	0.38347043	0	0	0	0	0	0	0	0	0	0	0	0	0	0	0	0	0	0	0	0	0	0	0	0	0	0	0	0	0	0	0	0	0	0
Bacteria|Bacteroidetes|c__Sphingobacteriia|o__Sphingobacteriales|Sphingobacteriaceae|Pedobacter|Pedobacter cryoconitis	0	0	0	0	0	0	0	0	0	0	0	0	0	0	0	0	0	0	0	0	0	0	0	0	0	0	0	0	0	0	0	0	0	0	0	0	0	0	0	0	0	0	0	0	0	0	0	0	0
Bacteria|Bacteroidetes|c__Sphingobacteriia|o__Sphingobacteriales|Sphingobacteriaceae|Pedobacter|Pedobacter sp. CJ43	0	0	0	0	0	0	0	0	0	0	0	0	0	0	0	0	0	0	0	0	0	0	0	0	0	0	0	0	0	0	0	0	0	0	0	0	0	0	0	0	0	0	0	0	0	0	0	0	0
Bacteria|Bacteroidetes|c__Sphingobacteriia|o__Sphingobacteriales|Sphingobacteriaceae|Pedobacter|Pedobacter sp. G11	0	0	0	0	0	0	0	0	0	0	0	0	0	0	0.38347043	0	0	0	0	0	0	0	0	0	0	0	0	0	0	0	0	0	0	0	0	0	0	0	0	0	0	0	0	0	0	0	0.640835171	0	0
Bacteria|Bacteroidetes|c__Sphingobacteriia|o__Sphingobacteriales|Sphingobacteriaceae|Pedobacter|Pedobacter sp. PACM 27299	0	0	0	0	0	0	0	0	0	0	0	0	0	0	0	0	0	0	0	0	0	0	0	0	0	0	0	0	0	0	0	0	0	0	0	0	0	0	0	0	0	0	0	0	0	0	0	0	0
Bacteria|Bacteroidetes|c__Sphingobacteriia|o__Sphingobacteriales|Sphingobacteriaceae|Pedobacter|Pedobacter steynii	0	0	0	0	0	0	0	0	0	0	0	0	0	0	0	0	0	0	0	0	0	0	0	0	0	0	0	0	0	0.223928608	0	0	0	0	0	0	0	0	0	0	0	0	0	0	0	0	0	0	0
Bacteria|Bacteroidetes|c__Sphingobacteriia|o__Sphingobacteriales|Sphingobacteriaceae|Pedobacter|Pedobacter unclassified	0	0	0	0	0	0	0	0	0	0	0	0	0	0	0.38347043	0	0	0	0	0.334469526	0	0	0	0	0	0	0	0	0	0	0	0	0	0	0	0	0	0	0	0	0	0	0	0	0	0.153539806	0	0	0
Bacteria|Bacteroidetes|c__Sphingobacteriia|o__Sphingobacteriales|Sphingobacteriaceae|Sphingobacterium|Sphingobacterium daejeonense	0	0	0	0	0	0	0	0	0	0	0	0	0	0	0	0	0	0	0	0	0	0	0	0	0	0	0	0	0	0	0	0	0	0	0	0	0	0	0	0	0	0	0	0	3.045919715	0	0	0	0
Bacteria|Bacteroidetes|c__Sphingobacteriia|o__Sphingobacteriales|Sphingobacteriaceae|Sphingobacterium|Sphingobacterium hotanense	0	0	0	0	0	0	0	0	0	0	0	0	0	0	0	0	0	0	0	0	0	0	0	0	0	0	0	0	0	0	0	0	0	0	0	0	0	0	0	0	0	0	0	0	0.190369982	0	0	0	0
Bacteria|Bacteroidetes|c__Sphingobacteriia|o__Sphingobacteriales|Sphingobacteriaceae|Sphingobacterium|Sphingobacterium mizutaii	0	0	0	0	0	0	0	0	0	0	0	0	0	0	0	0	0	0	0	0	0	0	0	0	0	0	0	0	0.180269145	0	0	0	0	0	0	0	0	0	0	0	0	0	0	0	0	0	0	0	0
Bacteria|Bacteroidetes|c__Sphingobacteriia|o__Sphingobacteriales|Sphingobacteriaceae|Sphingobacterium|Sphingobacterium sp. B29	0	0	0	0	0	0	0	0	0	0	0	0	0	0	0	0	0	0	0	0	0	0	0	0	0	0	0	0	0	0	0	0	0	0	0	0	0	0	0	0	0	0	0	0	0	0	0	0	0
Bacteria|Bacteroidetes|c__Sphingobacteriia|o__Sphingobacteriales|Sphingobacteriaceae|Sphingobacterium|Sphingobacterium sp. CZ-2	0	0	0	0	0	0	0	0	0	0	0	0	0	0	0	0	0	0	0	0	0	0	0	0	0	0	0	0	0	0	0	0	0	0	0	0	0	0	0	0	0	0	0	0	0	0	0	0	0
Bacteria|Bacteroidetes|c__Sphingobacteriia|o__Sphingobacteriales|Sphingobacteriaceae|Sphingobacterium|Sphingobacterium sp. G1-14	0	0	0	0	0	0	0	0	0	0	0	0	0	0	0	0	0	0	0	0	0	0	0	0	0	0	0	0	0	0	0	0	0	0	0	0	0	0	0	0	0	0	0	0	0	0	0	0	0
Bacteria|Bacteroidetes|c__Sphingobacteriia|o__Sphingobacteriales|Sphingobacteriaceae|Sphingobacterium|Sphingobacterium unclassified	0	0	0	0	0	0	0	0	0	0	0	0.660295694	0	0	1.533881722	0	0	0	2.197847282	0	0	0	0	0	0	0	0	0	0	0	0	0	0.245163717	0	0	0	0.216508327	0	0	0	0	0	0.145986318	0	8.185909233	0.153539806	0	0.295482472	0
Bacteria|Candidatus Gracilibacteria|c__|o__|||Candidatus Gracilibacteria bacterium HOT-871	0	0	0	0	0	0	0	0	0	0	0	0	0	0	0	0	0	0	0	0	0	0	0	0	0	0	0	0	0	0	0	0	0	0	0	0	0	0	0	0	0	0	0	0	0	0	0.213611724	0	0
Bacteria|Candidatus Saccharibacteria|c__|o__|||Candidatus Saccharibacteria unclassified	73.13655601	0	0	0	0	0	0	0	0.795444015	0	0	0	0	0	0	0	0	0	0.36630788	0	0.601447443	0	0.19791524	0	0	0	0	0	0	0	0	0	0	0	0	0	0	0	0	0	0	0	0	0	0	0	0	0	0
Bacteria|Candidatus Saccharibacteria|c__|o__|||TM7 phylum sp. oral taxon 957	0	0	0	0	0	0	0	0	0	0	0	0	0	0	0	0	0	0	0	0	0	0	0	0	0	0	0	0	0	0	0	0	0	0	0	0	0	0	0	0	0	0	0	0	0	0	0	0	0
Bacteria|Chlamydiae|c__Chlamydiia|o__|||Chlamydiia unclassified	0	0	0	0	0	0	0	0	0	0	0	0	0	0	0	0	0	0	0	0	0	0	0	0	0	0	0	0	0	0	0	0	0	0	0	0	0	0	0	0	0	0	0	0	0	0	0	0	0
Bacteria|Chlamydiae|c__Chlamydiia|o__Parachlamydiales|||Parachlamydiales unclassified	0	0	0	0	0	0	0	0	0	0	0	0	0	0	0	0	0	0	0	0	0	0	0	0	0	0	0	0	0	0	0	0	0	0	0	0	0	0	0	0	0	0	0	0	0	0	0	0	0
Bacteria|Chlamydiae|c__Chlamydiia|o__Parachlamydiales|Parachlamydiaceae|Parachlamydia|Parachlamydia acanthamoebae	0	0	0	0	0	0	0	0	1.193166022	0	0	0	0	0	0	0	0	0	0	0	0	0	0	0	0	0	0	0	0	0	0	0	0	0	0	0	0	0	0	0	0	0	0	0	0	0	0.427223447	0	0
Bacteria|Chloroflexi|c__Caldilineae|o__Caldilineales|Caldilineaceae|Caldilinea|Caldilinea aerophila	0	0	0	0	0	0	0	0	0	0	0	0	0	0	0	0	0	0	0	0	0	0	0	0	0	0	0	0	0	0	0	0	0	0	0	0	0	0	0	0	0	0	0	0	0	0	0	0	0
Bacteria|Chloroflexi|c__Chloroflexia|o__Chloroflexales|||Chloroflexales unclassified	0	0	0	0	0	0	0	0	0	0	0	0	0	0	0	0	0	0	0	0	0	0	0	0	0	0	0	0	0	0	0	0	0	0	0	0	0	0	0	0	0	0	0	0	0	0	0	0	0
Bacteria|Chloroflexi|c__Chloroflexia|o__Chloroflexales|Chloroflexaceae|Chloroflexus|Chloroflexus aurantiacus	0	0	0	0	0	0	0	0	0	0	0	0	0	0	0	0	0	0	0	0	0	0	0	0	0	0	0	0	0	0	0	0	0	0	0	0	0	0	0	0	0	0	0	0	0	0	0	0	0
Bacteria|Coprothermobacterota|c__Coprothermobacteria|o__Coprothermobacterales|Coprothermobacteraceae|Coprothermobacter|Coprothermobacter proteolyticus	0	0	0	0	0	0	0	0	0	0	0	0	0	0	0	0	0	0	0	0	0	0	0	0	0	0	0	0	0	0	0	0	0	0	0	0	0	0	0	0	0	0	0	0	0	0	0	0	0
Bacteria|Cyanobacteria|c__|o__|||Cyanobacteria unclassified	1.547863619	0	1.157405175	0	2.378601388	0	0	0	7.556718141	0.692006563	0.633717979	0	1.399001043	0	10.73717205	0.627158405	0	0	58.97556873	0.334469526	0.200482481	0	13.26032108	0	83.42821497	0.428753128	13.10411041	0	1.802691454	1.11964304	0.190661841	0.206395708	0.490327433	0	0.503591362	0	0.216508327	0	13.26538215	0.750636728	3.083531322	2.780346628	0	0	0.380739964	0	2.563340682	0	0
Bacteria|Cyanobacteria|c__|o__Chroococcidiopsidales|Chroococcidiopsidaceae|Chroococcidiopsis|Chroococcidiopsis thermalis	0	0	0	0	0	0	0	0	0	0	0	0	0	0	0	0	0	0	0	0	0	0	0	0	0	0	0	0	0	0	0	0	0	0	0	0	0	0	0	0	0	0	0	0	0	0	0	0	0
Bacteria|Cyanobacteria|c__|o__Nostocales|||Nostocales unclassified	0	0	0	0	0	0	0	0	1.193166022	0	0	0	0.699500522	0	0	0	0	0	5.494618205	0	0	0	1.78123716	0	0	0	0.174721472	0	0	0	0	0	0	0	0	0	0	0	0.221089703	0	0.660756712	0	0	0	0	0	0	0	0
Bacteria|Cyanobacteria|c__|o__Nostocales|Aphanizomenonaceae|Dolichospermum|Dolichospermum compactum	0	0	0	0	0	0	0	0	0	0	0	0	0	0	0	0	0	0	0	0	0	0	0	0	0.253581201	0	0	0	0	0	0	0	0	0	0	0	0	0	0	0	0	0	0	0	0	0	0	0	0
Bacteria|Cyanobacteria|c__|o__Nostocales|Calotrichaceae|Calothrix|Calothrix sp. 336/3	0	0	0	0	0	0	0	0	0	0	0	0	0	0	0	0	0	0	0	0	0	0	0	0	0.253581201	0	0	0	0	0	0	0	0	0	0	0	0	0	0	0	0	0	0	0	0	0	0	0	0
Bacteria|Cyanobacteria|c__|o__Nostocales|Calotrichaceae|Calothrix|Calothrix unclassified	0	0	0	0	0	0	0	0	0	0	0.31685899	0	0	0	0	0	0	0	0.36630788	0	0	0	0	0	0	0	0.349442944	0	0	0	0	0	0	0	0	0	0	0	0	0	0	0	0	0	0	0	0	0	0
Bacteria|Cyanobacteria|c__|o__Nostocales|Nostocaceae||Nostocaceae unclassified	0	0	0	0	0	0	0	0	0	0	0	0	0	0	0	0	0	0	0.36630788	0	0	0	0	0	0	0	0	0	0	0	0	0	0	0	0	0	0	0	0	0	0	0	0	0	0	0	0	0	0
Bacteria|Cyanobacteria|c__|o__Nostocales|Nostocaceae|Nostoc|Nostoc sp. NIES-4103	0	0	0	0	0	0	0	0	0	0	0	0	0	0	0	0	0	0	0	0	0	0	0	0	0	0	0	0	0	0	0	0	0	0	0	0	0	0	0	0	0	0	0	0	0	0	0	0	0
Bacteria|Cyanobacteria|c__|o__Nostocales|Nostocaceae|Nostoc|Nostoc unclassified	0	0	0	0	0	0	0	0	0	0	0	0	0	0	0	0	0	0	0	0	0	0	0	0	0	0	0	0	0	0	0	0	0	0	0	0	0	0	0	0	0	0	0	0	0	0	0	0	0
Bacteria|Cyanobacteria|c__|o__Nostocales|Scytonemataceae|Scytonema|Scytonema unclassified	0	0	0	0	0	0	0	0	0	0	0	0	0	0	0	0	0	0	0	0	0	0	0	0	0	0	0	0	0	0	0	0	0	0	0	0	0	0	0	0	0	0	0	0	0	0	0	0	0
Bacteria|Cyanobacteria|c__|o__Oscillatoriales|||Oscillatoriales unclassified	0	0	0	0	0.594650347	0	0	0	0	0	0	0	0	0	0	0	0	0	0	0	0	0	0	0	0	0	0.698885889	0	0	0.223928608	0	0	0	0	0	0	0	0	0.88435881	0	0	0	0	0	0	0	0	0	0
Bacteria|Cyanobacteria|c__|o__Oscillatoriales|Coleofasciculaceae|Geitlerinema|Geitlerinema sp. PCC 7407	0	0	0	0	0	0	0	0	0	0	0	0	0	0	0	0	0	0	0	0	0	0	0	0	0	0	0	0	0	0	0	0	0	0	0	0	0	0	0	0	0	0	0	0	0	0	0	0	0
Bacteria|Cyanobacteria|c__|o__Oscillatoriales|Microcoleaceae||Microcoleaceae unclassified	0	0	0	0	0	0	0	0	0	0	0	0	0	0	0	0	0	0	0	0	0	0	0	0	0.253581201	0	0	0	0	0	0	0	0	0	0	0	0	0	0	0	0	0	0	0	0	0	0	0	0
Bacteria|Cyanobacteria|c__|o__Oscillatoriales|Microcoleaceae|Microcoleus|Microcoleus sp. PCC 7113	0	0	0	0	0	0	0	0	0	0	0	0	0	0	0	0	0	0	0	0	0	0	0	0	0	0	0	0	0	0.223928608	0	0	0	0	0	0	0	0	0	0.500424485	0	0	0	0	0	0	0	0	0
Bacteria|Cyanobacteria|c__|o__Oscillatoriales|Oscillatoriaceae|Oscillatoria|Oscillatoria nigro-viridis	0	0	0.385801725	0	0.297325174	0	0	0	0	0	0	0	0	0	0.38347043	0	0	0	0	0	0	0	0	0	0.760743602	0	2.970265026	0	0.540807436	0	0	0	0	0	0	0	0	0	1.326538215	0	0	0	0	0	0	0	0	0	0
Bacteria|Cyanobacteria|c__|o__Oscillatoriales|Oscillatoriaceae|Oscillatoria|Oscillatoria unclassified	0	0	0	0	0	0	0	0	0	0	0	0	0	0	0	0	0	0	0	0	0	0	0	0	0	0	0	0	0	0	0	0	0	0	0	0	0	0	0.221089703	0	0	0	0	0	0	0	0	0	0
Bacteria|Cyanobacteria|c__|o__Synechococcales|Leptolyngbyaceae|Leptolyngbya|Leptolyngbya unclassified	0	0	0	0	0	0	0	0	0	0	0	0	0	0	0	0	0	0	0	0	0	0	0	0	0.253581201	0	0	0	0	0	0	0	0	0	0	0	0	0	0	0	0	0	0	0	0	0	0	0	0
Bacteria|Deferribacteres|c__Deferribacteres|o__Deferribacterales|Deferribacteraceae|Calditerrivibrio|Calditerrivibrio nitroreducens	0	0	0	0	0	0	0	0	0	0	0	0	0	0	0	0	0	0	0	0	0	0	0	0	0	0	0	0	0	0	0	0	0	0	0	0	0	0	0	0	0	0	0	0	0	0	0	0	0
Bacteria|Deinococcus-Thermus|c__Deinococci|o__|||Deinococci unclassified	0	0	0	0	0	0	0	0	0	0	0	0	0	0	0.38347043	0	0	0	0	0	0	0	0	0	0	0	0	0	0	0	0	0	0	0	0	0	0	0	0	0	0	0	0.145986318	0	0	0	0	0	0
Bacteria|Deinococcus-Thermus|c__Deinococci|o__Deinococcales|||Deinococcales unclassified	0	0	0.385801725	0	0	0	0	0	0	0	0	0	0	0	0	0.313579202	0	0	0	0	0	0	0	0	0.507162401	0	0	0	0	0	0	0	0	0	0	0	0	0	0	0	0	0	0	0	0	0	0	0	0
Bacteria|Deinococcus-Thermus|c__Deinococci|o__Deinococcales|Deinococcaceae|Deinococcus|Deinococcus actinosclerus	0	0	0	0	0	0	0	0	0	0	0	0	0	0	0	0	0	0	0	0	0	0	0	0	0	0	0	0	0	0	0	0	0	0	0	0	0	0	0	0	0	0	0	0	0	0	0	0	0
Bacteria|Deinococcus-Thermus|c__Deinococci|o__Deinococcales|Deinococcaceae|Deinococcus|Deinococcus ficus	0	0	0	0	0	0	0	0	0	0	0	0	0	0	0	0	0	0	2.564155162	0	0	0	0	0	0	0	0	0	0	0	0	0	0	0	0	0	0	0	0	0	0	0	0	0	0	0	0	0	0
Bacteria|Deinococcus-Thermus|c__Deinococci|o__Deinococcales|Deinococcaceae|Deinococcus|Deinococcus geothermalis	0	0	0	0	0	0	0	0	0	0	0	0	0	0	0	0	0	0	0	0	0	0	0	0	0	0	0	0	0	0	0	0	0	0	0	0	0	0	0	0	0	0	0	0	0	0	0	0	0
Bacteria|Deinococcus-Thermus|c__Deinococci|o__Deinococcales|Deinococcaceae|Deinococcus|Deinococcus gobiensis	0	0	0	0	0	0	0	0	0	0	0	0	0	0	0	0	0	0	0	0	0	0	0	0	0	0	0	0	0	0	0	0	0	0	0	0	0	0	0	0	0	0	0	0	0	0	0	0	0
Bacteria|Deinococcus-Thermus|c__Deinococci|o__Deinococcales|Deinococcaceae|Deinococcus|Deinococcus metallilatus	0	0	0	0	0	0	0	0	0	0	0	0	0	0	0	0	0	0	0	0	0	0	0	0	0	0	0	0	0.180269145	0	0	0	0	0	0	0	0	0	0	0	0	0	0	0	0	0	0	0	0
Bacteria|Deinococcus-Thermus|c__Deinococci|o__Deinococcales|Deinococcaceae|Deinococcus|Deinococcus puniceus	0	0	0	0	0	0	0	0	0	0	0	0	0	0	0	0	0	0	0.36630788	0	0	0	0	0	0	0	0	0	0	0	0	0	0	0	0	0	0	0.229805392	0	0	0	0	0	0	0	0	0	0	0
Bacteria|Deinococcus-Thermus|c__Deinococci|o__Deinococcales|Deinococcaceae|Deinococcus|Deinococcus radiodurans	0	0	0	0	0	0	0	0	0	0	0	0	0	0	0	0	0	0	0	0	0	0	0	0	0	0	0	0	0	0	0	0	0	0	0	0	0	0	0	0	0	0	0	0	0	0	0	0	0
Bacteria|Deinococcus-Thermus|c__Deinococci|o__Deinococcales|Deinococcaceae|Deinococcus|Deinococcus soli Cha et al. 2016	0	0	0	0	0	0	0	0	0	0	0	0	0	0	0	0	0	0	0	0	0	0	0	0	0	0	0	0	0	0	0	0	0	0	0	0	0	0	0	0	0	0	0	0	0	0	0	0	0
Bacteria|Deinococcus-Thermus|c__Deinococci|o__Deinococcales|Deinococcaceae|Deinococcus|Deinococcus sp. NW-56	0	0	0	0	0	0	0	0	0	0	0	0	0	0	0	0	0	0	0	0	0	0	0	0	0	0	0	0	0	0	0	0	0	0	0	0	0	0	0	0	0	0	0	0	0	0	0	0	0
Bacteria|Deinococcus-Thermus|c__Deinococci|o__Deinococcales|Deinococcaceae|Deinococcus|Deinococcus swuensis	0	0	0	0	0	0	0	0	0	0	0	0	0	0	0	0	0	0	0	0	0	0	0	0	0	0	0	0	0	0	0	0	0	0	0	0	0	0	0	0	0	0	0	0	0	0	0	0	0
Bacteria|Deinococcus-Thermus|c__Deinococci|o__Deinococcales|Deinococcaceae|Deinococcus|Deinococcus unclassified	0.386965905	0	2.700612074	0	0	0	0	0	0	0	0	0	0	3.002039285	2.300822582	0	0.315032765	0	2.930463042	0	0	0	0	0	0.253581201	0	0.174721472	0	0	0.223928608	0	0	0.245163717	0	0.335727575	1.479506927	0	0	0.442179405	0.500424485	0	0	0.291972636	0	0	0	0	0	0
Bacteria|Deinococcus-Thermus|c__Deinococci|o__Deinococcales|Deinococcaceae|Deinococcus|Deinococcus wulumuqiensis	0	0	0	0	0	0	0	0	0	0	0	0	0	0	0	0	0	0	0.36630788	0	0	0	0	0	0	0	0	0	0	0	0	0	0	0	0	0	0	0	0	0	0	0	0	0	0	0	0	0	0
Bacteria|Deinococcus-Thermus|c__Deinococci|o__Deinococcales|Trueperaceae|Truepera|Truepera radiovictrix	0	0	0	0	0	0	0	0	0	0	0	0	0	0	0	0	0	0	0	0	0	0	0	0	0	0	0	0	0	0	0	0	0	0	0	0	0	0	0	0	0	0	0	0	0	0	0	0	0
Bacteria|Deinococcus-Thermus|c__Deinococci|o__Thermales|Thermaceae||Thermaceae unclassified	0.386965905	0	0	0	0	0	0	0	0	0	0.633717979	0	0	0	0	0.313579202	0	0	0	0	0	0	0	0	0	0	0	0	0	0	0	0	0.245163717	0	0	0	0	0	0	0	0	0	0	0	0	0	0	0	0
Bacteria|Deinococcus-Thermus|c__Deinococci|o__Thermales|Thermaceae|Meiothermus|Meiothermus ruber	0	0	0	0	0	0	0	0	0	0	0	0	0	0	0	0	0	0	0	0	0	0	0	0	0	0	0	0	0	0	0	0	0	0	0	0	0	0	0	0	0	0	0	0	0	0	0	0	0
Bacteria|Deinococcus-Thermus|c__Deinococci|o__Thermales|Thermaceae|Meiothermus|Meiothermus silvanus	0	0	0	0	0	0	0	0	0	0	0	0	0	0	0	0	0	0	0	0	0	0	0	0	0	0	0	0	0	0	0	0	0	0	0	0	0	0	0	0	0	0	0	0	0	0	0	0	0
Bacteria|Deinococcus-Thermus|c__Deinococci|o__Thermales|Thermaceae|Thermus|Thermus brockianus	0	0	0	0	0	0	0	0	0	0	0	0	0	0	0	0	0	0	0	0	0	0	0	0	0	0	0	0	0	0	0	0	0	0	0	0	0	0	0	0	0	0	0	0	0	0	0	0	0
Bacteria|Deinococcus-Thermus|c__Deinococci|o__Thermales|Thermaceae|Thermus|Thermus caldilimi	0	0	0	0	0	0	0	0	0	0	0	0	0	0	0	0	0	0	0	0	0	0	0	0	0	0	0	0	0	0	0	0	0	0	0	0	0	0	0	0	0	0	0	0	0	0	0	0	0
Bacteria|Deinococcus-Thermus|c__Deinococci|o__Thermales|Thermaceae|Thermus|Thermus parvatiensis	0	0	0	0	0	0	0	0	0	0	0	0	0	0	0	0	0	0	0	0	0	0	0	0	0	0	0	0	0	0	0	0	0	0	0	0	0	0	0	0	0	0	0	0	0	0	0	0	0
Bacteria|Deinococcus-Thermus|c__Deinococci|o__Thermales|Thermaceae|Thermus|Thermus scotoductus	4.643590858	0	0	0	0	0	0	0	0	0	0	0	0	0	0	0	0	0	0	0	0	0	0	0	0	0	0	0	0	0	0	0	0	0	0	0	0	0	0	0	0	0	0	0	0	0	0	0	0
Bacteria|Deinococcus-Thermus|c__Deinococci|o__Thermales|Thermaceae|Thermus|Thermus thermophilus	0	0	0	0	0	0	0	0	0	0	0	0	0	0	0	0	0	0	0	0	0	0	0	0	0	0	0	0	0	0	0	0	0	0	0	0	0	0	0	0	0	0	0	0	0	0	0	0	0
Bacteria|Deinococcus-Thermus|c__Deinococci|o__Thermales|Thermaceae|Thermus|Thermus unclassified	5.417522667	0	0	0	0	0	0	0	0	0	0	0	0	0.900611786	0	0	0	0.311447308	0.36630788	0	0	0.177299715	0	0.233251493	0	0	0.174721472	0	0	1.11964304	0	0	0.73549115	0	0.503591362	0	0	0	0.221089703	0	0	0	0	0.181969481	0	0	0	0	0
Bacteria|Firmicutes|c__|o__|||Firmicutes unclassified	439.9802338	0.380465964	124.6139571	6.971722327	6.541153818	0.31187012	0.897270056	2.262925426	57.27196907	9.3420886	6.970897769	13.53606172	0.699500522	11.40774928	57.52056456	7.212321656	19.84706419	21.80131157	64.83649481	37.12611742	57.13750712	2.836795435	304.7894696	4.665029863	45.13745369	4.28753128	31.27514351	2.021212218	12.97937847	8.509287103	3.813236813	5.985475521	181.9114778	7.54319396	20.98297341	6.12938584	9.309858057	5.515329398	126.9054892	211.1791327	10.57210739	2.352600993	0.145986318	0.909847406	134.4012074	3.684955356	13.88476203	1.181929888	0.306108034
Bacteria|Firmicutes|c__|o__||Ndongobacter|Ndongobacter massiliensis	0	0	0	0	0	0	0	0	0	0	0	0	0	0	0	0	0	0	0	0	0	0	0	0	0	0	0	0	0	0	0	0	0	0	0	0	0	0	0	1.251061213	0	0	0	0	0	0	0	0	0
Bacteria|Firmicutes|c__Bacilli|o__|||Bacilli unclassified	834.6854567	0	94.90722433	10.64104987	4.459877603	0.31187012	0	2.262925426	48.91980691	5.536052504	6.33717979	14.19635741	5.246253912	1.801223571	64.03956188	9.09379687	23.31242461	18.06394387	57.87664509	51.17383753	88.81373914	2.127596576	423.1427832	7.230796288	34.48704327	3.858778152	24.4610061	1.414848553	9.193726417	11.86821622	5.529193378	5.779079814	267.4736149	9.174154816	22.15801992	7.397534634	9.526366384	6.204745573	71.63306361	76.56494622	12.11387305	1.069364088	0.583945271	0.181969481	77.48058274	1.688937871	8.971692388	1.181929888	0.459162051
Bacteria|Firmicutes|c__Bacilli|o__Bacillales|||Bacillales unclassified	345.1735871	0	76.38874153	8.439453344	1.486625868	0	0	2.586200487	27.44281851	3.460032815	4.436025853	13.53606172	2.098501565	0.900611786	29.91069357	2.508633619	13.86144166	14.94947079	24.90893586	24.75074495	48.71724292	1.950296862	235.3212204	10.72956869	10.39682922	5.3594141	12.05578158	1.819090996	5.768612654	4.254643552	2.287942088	3.095935614	170.1436194	9.58189503	17.45783388	5.706669575	7.794299769	5.974940182	40.90159496	77.56579519	3.964540271	0.85549127	0.291972636	0	40.35843622	0.153539806	4.058622747	0.147741236	0.306108034
Bacteria|Firmicutes|c__Bacilli|o__Bacillales||Exiguobacterium|Exiguobacterium mexicanum	0	0	0	0	0	0	0	0	0	0	0	0	0	0	0	0	0	0	0	0	0	0	0	0	0	0	0	0	0	0	0	0	0	0	0	0	0	0	0	0	0	0	0	0	0	0	0	0	0
Bacteria|Firmicutes|c__Bacilli|o__Bacillales||Exiguobacterium|Exiguobacterium sibiricum	0	0	0	0	0	0	0	0	0	0	0	0	0	0	0	0	0	0	0	0	0	0	0	0	0	0	0	0	0	0	0	0	0	0	0	0	0	0	0	0	0	0	0	0	0	0	0	0	0
Bacteria|Firmicutes|c__Bacilli|o__Bacillales||Exiguobacterium|Exiguobacterium sp. AT1b	0	0	0	0	0	0	0	0	0	0	0	0	0	0	0	0	0	0	0	0	0	0	0	0	0	0	0.698885889	0	0	0	0	0	0	0	0	0	0	0	0	0	0	0	0	0	0	0	0	0	0
Bacteria|Firmicutes|c__Bacilli|o__Bacillales||Exiguobacterium|Exiguobacterium unclassified	0	0	0	0	0	0	0	0	0	4.152039378	0	0	0	0	0	0	0	0	0	0	0	0	0	0	0	0	0.524164416	0	0	0	0	0	0	0	0	0	0.433016654	0	0.442179405	0.750636728	0	0	0	0	0	0	0	0	0
Bacteria|Firmicutes|c__Bacilli|o__Bacillales||Gemella|Gemella haemolysans	368.0045755	0	14.66046555	2.201596524	0.297325174	0	0	1.616375304	26.6473745	0	7.921474738	1.980887081	0	0	16.10575808	0	15.43660548	5.294604238	2.564155162	1.337878105	27.6665824	0	12.66657536	0.233251493	0.253581201	4.073154716	0.698885889	0	1.261884018	2.23928608	1.143971044	0.206395708	183.8727875	2.446441284	5.035913618	2.324939456	0.433016654	0.229805392	5.085063158	15.01273455	4.184792508	0.427745635	0	0	14.65848863	0	2.563340682	0	0
Bacteria|Firmicutes|c__Bacilli|o__Bacillales||Gemella|Gemella morbillorum	1097.04834	0	1.5432069	0	1.486625868	0	0	0	4.772664089	0	0.31685899	0	0	0	0	0	0	0	2.564155162	0	68.16404359	2.304896291	0.59374572	0	1.014324802	0	1.397771777	0.808484887	0	0.223928608	0	0	33.34226546	1.019350535	0.167863787	0	0.433016654	0	5.30615286	0.750636728	0	0.427745635	0	0	0	0	0	0	0
Bacteria|Firmicutes|c__Bacilli|o__Bacillales||Gemella|Gemella sanguinis	1835.766252	0	1.5432069	0	0	0	0	0	3.181776059	0	1.901153937	0	0	0	4.601645165	0	4.095425945	3.737367697	2.197847282	5.685981947	496.7955883	0.177299715	0	0	1.521487203	0	1.048328833	0	2.343498891	0.895714432	1.334632884	0	8.580730083	0.203870107	0.167863787	0	0	0	9.064677803	2.752334668	0.660756712	0	0	0	0.380739964	0	4.27223447	0	0
Bacteria|Firmicutes|c__Bacilli|o__Bacillales||Gemella|Gemella sp. oral taxon 928	0.386965905	0	0	0	0	0	0	0	0	0	0	0	0	0	0	0	0	0	0	0	0	0	0	0	0	0	0	0	0	0	0	0	0	0	0	0	0	0	0	0	0	0	0	0	0	0	0	0	0
Bacteria|Firmicutes|c__Bacilli|o__Bacillales||Gemella|Gemella unclassified	2223.119123	0	12.73145692	1.83466377	0.594650347	0	0	1.293100243	34.99953665	1.730016407	8.238333727	3.961774162	1.399001043	0.300203929	55.21974198	2.195054417	37.17386627	10.58920848	17.94908614	37.46058695	383.1220215	0.886498574	39.58304801	2.332514932	3.550136807	14.14885322	8.910795079	0.202121222	8.472649836	3.806786336	3.431913131	0.825582831	644.5354111	16.71734878	38.2729435	7.820250899	3.897149884	1.608637741	47.31319634	35.02971395	5.065801457	1.069364088	0.145986318	0	28.74586731	0.921238839	6.408351706	0	0
Bacteria|Firmicutes|c__Bacilli|o__Bacillales|Alicyclobacillaceae|Alicyclobacillus|Alicyclobacillus acidocaldarius	0	0	0	0	0	0	0	0	0	0	0	0	0	0	0	0	0	0	0	0	0	0	0	0	0	0	0	0	0	0	0	0	0	0	0	0	0	0	0	0	0	0	0	0	0	0	0	0	0
Bacteria|Firmicutes|c__Bacilli|o__Bacillales|Alicyclobacillaceae|Kyrpidia|Kyrpidia unclassified	0	0	0	0	0	0	0	0	0	0	0	0	0	0	0	0	0	0	0	0	0	0	0	0	0	0	0	0	0	0	0	0	0	0	0	0	0	0	0	0	0	0	0	0	0	0	0	0	0
Bacteria|Firmicutes|c__Bacilli|o__Bacillales|Bacillaceae||Bacillaceae unclassified	1.160897714	0	3.472215524	0	0	0	0	0	1.193166022	0	0.31685899	0	0	0	0	0	0.315032765	0	0.36630788	1.337878105	0	0.354599429	0.9895762	0.466502986	0.253581201	0	0	0	0.180269145	0.223928608	0	0.619187123	0	0	0.167863787	0.422716265	0	0	0	0	0	0	0.437958954	0	0	0	0.427223447	0	0
Bacteria|Firmicutes|c__Bacilli|o__Bacillales|Bacillaceae|Aeribacillus|Aeribacillus pallidus	0	0	0	0	0	0	0	0	0	0	0	0	0	0	0	0	0	0	0	0	0	0	0	0	0	0	0	0	1.622422309	0	0	0	0	0	0	0	0	0	0	0	0	0	0	0	0	0	0	0	0
Bacteria|Firmicutes|c__Bacilli|o__Bacillales|Bacillaceae|Anoxybacillus|Anoxybacillus amylolyticus	0	0	0	0	0	0	0	0	0	0	0	0	0.349750261	0	0	0	0	0	0	0	0	0	0	0	0	0	0	0	0	0	0	0	0	0	0	0	0	0	0	0	0	0	0	0	0	0	0	0	0
Bacteria|Firmicutes|c__Bacilli|o__Bacillales|Bacillaceae|Anoxybacillus|Anoxybacillus flavithermus	0	0	0	0	0	0	0	0	0	0	0	0	0	0	0	0	0	0	2.930463042	0	0	0	0	0	0	0	0	0	0	0	0	0	0	0	0	0	0	0	0	0	0	0	0	0	0	0	0	0	0
Bacteria|Firmicutes|c__Bacilli|o__Bacillales|Bacillaceae|Anoxybacillus|Anoxybacillus unclassified	0	0	0	0	0	0	0	0	0	0	0	0	0	0	0	0	0	0	0	0	0	0	0	0	0	0	0	0	0	0	0	0	0	0	0	0	0	0	0	0	0	0	0	0	0	0	0	0	0
Bacteria|Firmicutes|c__Bacilli|o__Bacillales|Bacillaceae|Bacillus|[Brevibacterium] frigoritolerans	0	0	0	0	0	0	0	0	0	0	0	0	0	0	0	0	0	0	0	0	0	0	0	0	0	0	0	0	0	0	0	0	0	0	0	0	0	0	0	0	0	0	0	0	0	0	0	0	0
Bacteria|Firmicutes|c__Bacilli|o__Bacillales|Bacillaceae|Bacillus|Bacillus atrophaeus	0	0	0	0	0	0	0	0	0	0	0	0	0	0	0	0	0	0	0	0	0	0	0	0	0	0	0	0	0	0	0	0	0	0	0	0	0	0	0	0	0	0	0	0	0	0	0	0	0
Bacteria|Firmicutes|c__Bacilli|o__Bacillales|Bacillaceae|Bacillus|Bacillus cereus	0.77393181	0	0	0	0	0	0	0	0	0.692006563	0	0	0	0	0	0	0	0	0	0	0	0	0	0	0	0	0	0	0	0	0	0.206395708	0	0	0	0	0	0	0	0	0	0	0	0	0	0	0	0	0
Bacteria|Firmicutes|c__Bacilli|o__Bacillales|Bacillaceae|Bacillus|Bacillus circulans	0	0	0	0	0	0	0	0	0	0	0	0	0	0	0	0	0	0	0	0	0	0	0	0	0	0	0	0	0	0	0	0	0	0	0	0	0	0	0	0	0	0	0	0	0	0	0	0	0
Bacteria|Firmicutes|c__Bacilli|o__Bacillales|Bacillaceae|Bacillus|Bacillus clausii	0	0	0	0	0	0	0	0	0	0	0	0	0	0	0	0	0	0	0	0	0	0	0	0	0	0	0	0	0	0	0	0	0	0	0	0	0	0	0	0	0	0	0	0	0	0	0	0	0
Bacteria|Firmicutes|c__Bacilli|o__Bacillales|Bacillaceae|Bacillus|Bacillus coagulans	0	0	0	0	0	0	0	0	0.795444015	0	0	0	0	0	1.150411291	0	0	0	6.959849726	0	0	0	0	0	0	0	0	0	1.802691454	4.47857216	3.431913131	0	0.73549115	0	1.678637873	0	3.464133231	0	7.95922929	0	0	0	0	0	0	0	0.213611724	0	0
Bacteria|Firmicutes|c__Bacilli|o__Bacillales|Bacillaceae|Bacillus|Bacillus flexus	28.24851105	0	0	0	0	0	0	0	0	0	0	0	0	0	0	0	0	0	0	0	8.620746689	0	0	0	0	0	0	0	0	0	0	0	0	0	0	0	0	0	0	0	0	0	0.145986318	0	15.9910785	0	0	0	0
Bacteria|Firmicutes|c__Bacilli|o__Bacillales|Bacillaceae|Bacillus|Bacillus glycinifermentans	0	0	0	0	0	0	0	0	0	0	0	0	0	0	0	0	0	0	0	0	0	0	0	0	0	0	0	0	0	0	0	0	0	0	0	0	0	0	0	0	0	0	0	0	0	0	0	0	0
Bacteria|Firmicutes|c__Bacilli|o__Bacillales|Bacillaceae|Bacillus|Bacillus halodurans	0	0	0	0	0	0	0	0	0	0	0	0	0	0	0	0	0	0	0	0	0	0	0	0	0	0	0	0	0	0	0	0	0	0	0	0	0	0	0	0	0	0	0	0	0	0	0	0	0
Bacteria|Firmicutes|c__Bacilli|o__Bacillales|Bacillaceae|Bacillus|Bacillus halotolerans	0	0	0	0	0	0	0	0	0	0	0	0	0	0	0	0	0	0	0	0	0	0	0	0	0	0	0	0	0	0	0	0	0	0	0	0	0	0	0	0	0	0	0	0	0	0	0	0	0
Bacteria|Firmicutes|c__Bacilli|o__Bacillales|Bacillaceae|Bacillus|Bacillus megaterium	0	0	0	0	0	0	0	0	0	0	0	0	0	0	0	0	0	0	0	0	0	0	0	0	0	0	0	0	0	0	0	0	0	0	0	0	0	0	0	0	0	0	0	0	0	0	0	0	0
Bacteria|Firmicutes|c__Bacilli|o__Bacillales|Bacillaceae|Bacillus|Bacillus mycoides	0	0	0	0	0	0	0	0	0	0	0	0	0	0	0	0	0	0	0	0	0	0	0	0	0	0	0	0	0	0	0	0	0	0	0	0	0	0	0	0	0	0	0	0	0	0	0	0	0
Bacteria|Firmicutes|c__Bacilli|o__Bacillales|Bacillaceae|Bacillus|Bacillus pseudofirmus	0	0	0	0	0	0	0	0	0	0	0	0	0	0	0	0	0	0	0	0	0	0	0	0	0	0	0	0	0	0	0	0	0	0	0	0	0	0	0	0	0	0	0	0	0	0	0	0	0
Bacteria|Firmicutes|c__Bacilli|o__Bacillales|Bacillaceae|Bacillus|Bacillus smithii	0	0	0	0	0	0	0	0	0	0	0	0	0	0	0	0	0	0	0	0	0	0	0	0	0	0	0	0	0	0	0.571985522	0	0	0	0	0	0	0	0	0	0	0	0	0	0	0	0	0	0
Bacteria|Firmicutes|c__Bacilli|o__Bacillales|Bacillaceae|Bacillus|Bacillus sp. FJAT-25496	0	0	0	0	0	0	0	0	0	0	0	0	0	0	0	0	0	0	0	0	0	0	0	0	0	0	0	0	0	0	0	0	0	0	0	0	0	0	0	0	0	0	0	0	0	0	0	0	0
Bacteria|Firmicutes|c__Bacilli|o__Bacillales|Bacillaceae|Bacillus|Bacillus thermoamylovorans	0	0	0	0	0	0	0	0	0	0	0.633717979	0	0	0	0	0	0.315032765	0	1.465231521	0.334469526	0	0	0	0	0	0	0.174721472	0	0.360538291	0	0	0	0	0	0	0	0	0	0	0.250212243	0	0	0	0	0	0	0	0	0
Bacteria|Firmicutes|c__Bacilli|o__Bacillales|Bacillaceae|Bacillus|Bacillus thermocopriae	0	0	0	0	0	0	0	0	0	0	0	0	0	0	0	0	0	0	0	0	0	0	0	0	0	0	0	0	0	0	0	0	0	0	0	0	0	0	0	0	0	0	0	0	0	0	0	0	0
Bacteria|Firmicutes|c__Bacilli|o__Bacillales|Bacillaceae|Bacillus|Bacillus thuringiensis	0	0	0	0	0	0	0	0	0	0	0	0	0	0	0	0	0	0	0	0	0	0	0	0	0	0	0	0	0	0	0	0	0	0	0	0	0	0	0	0	0	0	0	0	0	0	0	0	0
Bacteria|Firmicutes|c__Bacilli|o__Bacillales|Bacillaceae|Bacillus|Bacillus unclassified	13.54380667	0	0	0	0	0	0	0.323275061	0	0.692006563	0	0	0	0	0.766940861	0	0	0	0.36630788	0	1.403377368	0	0.39583048	0.466502986	0.507162401	0	0.524164416	0	0.180269145	0	0	0.825582831	0.490327433	0.611610321	0.167863787	0	0	0	0	0	0	0	0	0	0.761479929	0	0.213611724	0	0
Bacteria|Firmicutes|c__Bacilli|o__Bacillales|Bacillaceae|Bacillus|Bacillus wiedmannii	0	0	0	0	0	0	0	0	0	0	0	0	0	0	0	0	0	0	0	0	0	0	0	0	0	0	0	0	0	0	0	0	0	0	0	0	0	0	0	0	0	0	0	0	0	0	0	0	0
Bacteria|Firmicutes|c__Bacilli|o__Bacillales|Bacillaceae|Geobacillus|Geobacillus genomosp. 3	0	0	0	0	0	0	0	0	0	0	0	0	0	0	0	0	0	0	0	0	0	0	0	0	0	0	0	0	0	0	0	0	0	0	0	0	0	0	0	0	0	0	0	0	0	0	0	0	0
Bacteria|Firmicutes|c__Bacilli|o__Bacillales|Bacillaceae|Geobacillus|Geobacillus sp. JS12	0	0	0	0	0	0	0	0	0	0	0	0	0	0	0	0	0	0	0	0	0	0	0	0	0	0	0	0	0	0	0	0	0	0	0	0	0	0	0	0	0	0	0	0	0	0	0	0	0
Bacteria|Firmicutes|c__Bacilli|o__Bacillales|Bacillaceae|Geobacillus|Geobacillus sp. WCH70	0	0	0	0	0	0	0	0	0	0	0	0	0	0	0	0	0	0	0	0	0	0	0	0	0	0	0	0	0	0	0	0	0	0	0	0	0	0	0	0	0	0	0	0	0	0	0	0	0
Bacteria|Firmicutes|c__Bacilli|o__Bacillales|Bacillaceae|Geobacillus|Geobacillus stearothermophilus	0	0	0	0	0	0	0	0	0	0	0	0	0	0	0	0	0	0	0	0	0	0	0	0	0	0	0	0	0	0	0	0	1.716146017	0	0	0	0	0	0	0	0	0	0	0	0	0	0	0	0
Bacteria|Firmicutes|c__Bacilli|o__Bacillales|Bacillaceae|Geobacillus|Geobacillus thermodenitrificans	0	0	0	0	0	0	0	0	0	0	0	0	0	0	0	0	0	0	0	0	0	0	0	0	0	0	0	0	0	0	0	0	0	0	0	0	0	0	0	0	0	0	0	0	0	0	0	0	0
Bacteria|Firmicutes|c__Bacilli|o__Bacillales|Bacillaceae|Geobacillus|Geobacillus thermoleovorans	0	0	0	0	0	0	0	0	0	0	0	0	0	0	0	0	0	0	0	0	0	0	0	0	0	0	0	0	0	0	0	0	0	0	0	0	0	0	0	0	0	0	0	0	0	0	0	0	0
Bacteria|Firmicutes|c__Bacilli|o__Bacillales|Bacillaceae|Geobacillus|Geobacillus unclassified	0	0	0	0	0	0	0	0	0	0	0	0	0	0	0	0	0	0	1.098923641	0	0	0	0	0	0	0	0	0	0	0	0	0	1.716146017	0	0	0	0	0	0	0	0.220252237	0	0	0	0.951849911	0	0	0	0
Bacteria|Firmicutes|c__Bacilli|o__Bacillales|Bacillaceae|Lysinibacillus|Lysinibacillus unclassified	0	0	0	0	0	0	0	0	0	0	0	0	0	0	0	0	0	0	0	0	0	0	0	0	0	0	0	0	0	0	0	0	0	0	0	0	0	0	0	0	0	0	0	0	0	0	0	0	0
Bacteria|Firmicutes|c__Bacilli|o__Bacillales|Bacillaceae|Oceanobacillus|Oceanobacillus iheyensis	0	0	0	0	0	0	0	0	0	0	0	0	0	0	0	0	0	0	0	0	0	0	0	0	0	0	0	0	0	0	0	0	0	0	0	0	0	0	0	0	0	0	0	0	0	0	0	0	0
Bacteria|Firmicutes|c__Bacilli|o__Bacillales|Bacillaceae|Parageobacillus|Parageobacillus thermoglucosidasius	0	0	0	0	0	0	0	0	0	0	0	0	0	0	0	0	0	0	0	0	0	0	0	0	0	0	0	0	0	0	0	0	0	0	0	0	0	0	0	0	0	0	0	0	0	0	0	0	0
Bacteria|Firmicutes|c__Bacilli|o__Bacillales|Bacillaceae|Paraliobacillus|Paraliobacillus sp. X-1125	0	0	0	0	0	0	0	0	0	0	0	0	0	0	0	0	0	0	0	0	0	0	0	0	0	0	0	0	0	0	0	0	0	0	0	0	0	0	0	0	0	0	0	0	0	0	0	0	0
Bacteria|Firmicutes|c__Bacilli|o__Bacillales|Bacillaceae|Salimicrobium|Salimicrobium jeotgali	0	0	0	0	0	0	0	0	0	0	0	0	0	0	0	0	0	0	0	0	0	0	0	0	0	0	0	0	0	0	0	0	0	0	0	0	0	0	0	0	0	0	0	0	0	0	0	0	0
Bacteria|Firmicutes|c__Bacilli|o__Bacillales|Bacillaceae|Terribacillus|Terribacillus goriensis	0	0	0	0	0	0	0	0	0	0	0	0	0	0	0	0	0	0	0	0	0	0	0	0	0	0	0	0	0	0	0	0	0	0	0	0	0	0	0	0	0	0	0	0	0	0	0	0	0
Bacteria|Firmicutes|c__Bacilli|o__Bacillales|Listeriaceae||Listeriaceae unclassified	0	0	0	0	0	0	0	0	0	0	0	0	0	0	0	0	0	0	0	0	0	0	0	0	0	0	0	0	0	0	0	0	0	0	0	0	0	0	0	0	0	0	0	0	0	0	0	0	0
Bacteria|Firmicutes|c__Bacilli|o__Bacillales|Listeriaceae|Brochothrix|Brochothrix thermosphacta	0	0	0	0	0	0	0	0	1.59088803	0	0	0	0	0	3.834704304	0	7.245753595	0	0	0	1.002412406	0	1.18749144	0	0	0	0	0	0	0	0	0	0	0	0	0	0	0.229805392	0	0	0	0	0	0	0	0	0	0	0
Bacteria|Firmicutes|c__Bacilli|o__Bacillales|Paenibacillaceae||Paenibacillaceae unclassified	0	0	0	0	0	0	0	0	0	0	0	0	0	0	0	0	0	0	0.36630788	0	0	0	0	0	0	0	0	0	0	0	0	0	0	0	0	0	0.433016654	0	0	0	0	0	0	0	0	0	0.213611724	0	0
Bacteria|Firmicutes|c__Bacilli|o__Bacillales|Paenibacillaceae|Paenibacillus|Paenibacillus bovis	0	0	0	0	0	0	0	0	0	0	0	0	0	0	0	0	0	0	0	0	0	0	0	0	0	0	0	0	0	0	0	0	0	0	0	0	0	0	0	0	0	0	0	0	1.713329839	0	0	0	0
Bacteria|Firmicutes|c__Bacilli|o__Bacillales|Paenibacillaceae|Paenibacillus|Paenibacillus psychroresistens	0	0	0	0	0	0	0	0	0	0	0	0	0	0	0	0	0	0	0.36630788	0	0	0	0	0	0	0	0	0	0	0	0	0	0	0	0	0	0	0	0	0	0	0	0	0	0	0	0	0	0
Bacteria|Firmicutes|c__Bacilli|o__Bacillales|Paenibacillaceae|Paenibacillus|Paenibacillus sp. B01	0	0	0	0	0	0	0	0	0	0	0	0	0	0	0	0	0	0	0	0	0	0	0	0	0	0	0	0	0	0	0	0	0	0	0	0	0	0	0	0	0	0	0	0	0	0	0	0	0
Bacteria|Firmicutes|c__Bacilli|o__Bacillales|Paenibacillaceae|Paenibacillus|Paenibacillus sp. Cedars	0	0	0	0	0	0	0	0	0	0	0	0	0	0	0	0	0	0	0	0	0	0	0	0	0	0	0	0	0	0	0	0	0	0	0	0	0	0	0	0	0	0	0	0	0	0	0	0	0
Bacteria|Firmicutes|c__Bacilli|o__Bacillales|Paenibacillaceae|Paenibacillus|Paenibacillus sp. FSL H7-0737	0	0	0	0	0	0	0	0	0	0	0	0	0	0	0	0	0	0	0	0	0	0	0	0	0	0	0	0	0	0	0	0	0	0	0	0	0	0	0	0	0	0	0	0	0	0	0	0	0
Bacteria|Firmicutes|c__Bacilli|o__Bacillales|Paenibacillaceae|Paenibacillus|Paenibacillus sp. RUD330	0	0	0	0	0	0	0	0	0	0	0	0	0	0	0	0	0	0	0	0	0	0	0	0	0	0	0	0	0	0	0	0	0	0	0	0	0	0	0	0	0	0	0	0	0	0	0	0	0
Bacteria|Firmicutes|c__Bacilli|o__Bacillales|Paenibacillaceae|Paenibacillus|Paenibacillus unclassified	0	0	0	0	0	0	0	0	0	0	0	0	0	0	0	0	0	0	0.36630788	0	0	0	0	0	0.253581201	0	0.174721472	0	0	0	0.190661841	0	0	0	0	0	0	0	0	0	0	0	0	0	0	0	0.427223447	0	0
Bacteria|Firmicutes|c__Bacilli|o__Bacillales|Paenibacillaceae|Paenibacillus|Paenibacillus xylanilyticus	0	0	0	0	0	0	0	0	0	0	0	0	0	0	0	0	0	0	0	0	0	0	0	0	0	0	0	0	0	0	0	0	0	0	0	0	0	0	0	0	0	0	0	0	0	0	0	0	0
Bacteria|Firmicutes|c__Bacilli|o__Bacillales|Paenibacillaceae|Saccharibacillus|Saccharibacillus sp. ATSA2	0	0	0	0	0	0	0	0	0	0	0	0	0	0	0	0	0	0	0	0	0	0	0	0	0	0	0	0	0	0	0	0	0	0	0	0	0	0	0	0	0	0	0	0	0	0	0	0	0
Bacteria|Firmicutes|c__Bacilli|o__Bacillales|Paenibacillaceae|Thermobacillus|Thermobacillus composti	0	0	0	0	0	0	0	0	0	0	0	0	0	0	0	0	0	0	0	0	0	0	0	0	0	0	0	0	0	0	0	0	0	0	0	0	0	0	0	0	0	0	0	0	0	0	0	0	0
Bacteria|Firmicutes|c__Bacilli|o__Bacillales|Planococcaceae|Kurthia|Kurthia sp. 11kri321	0	0	0	0	0	0	0	0	0	0	0	0	0	0	0	0	0	0	0	0	0	0	0	0	0	0	0	0	0	0	0	0	0	0	0	0	0	0	0	0	0	0	0	0	0	0	0	0	0
Bacteria|Firmicutes|c__Bacilli|o__Bacillales|Planococcaceae|Kurthia|Kurthia zopfii	0	0	0	0	0	0	0	0	0	0	0	0	0	0	0	0	0	0	0	0	0	0	0	0	0	0	0	0	0	0	0	0	0	0	0	0	0	0	0	0	0	0	0	0	0	0	0	0	0
Bacteria|Firmicutes|c__Bacilli|o__Bacillales|Planococcaceae|Planococcus|Planococcus sp. MB-3u-03	0	0	0	0	0	0	0	0	0	0	0	0	0	0	0	0	0	0	0	0	0	0	0	0	0	0	0	0	0	0	0	0	0	0	0	0	0	0	0	0	0	0	0	0	0	0	0	0	0
Bacteria|Firmicutes|c__Bacilli|o__Bacillales|Planococcaceae|Planococcus|Planococcus sp. Y42	0	0	0	0	0	0	0	0	0	0	0	0	0	0	0	0	0	0	0	0	0	0	0	0	0	0	0	0	0	0	0	0	0	0	0	0	0	0	0	0	0	0	0	0	0	0	0	0	0
Bacteria|Firmicutes|c__Bacilli|o__Bacillales|Planococcaceae|Planococcus|Planococcus unclassified	0	0	0	0	0	0	0	0	0	0	0	0	0	0	0	0	0	0	0	0.668939053	0	0	0	0	0	0	0.524164416	0	0	0	0	0	0	0	0	0	0	0	0	0	0	0	0	0	0	0	0	0	0
Bacteria|Firmicutes|c__Bacilli|o__Bacillales|Planococcaceae|Rummeliibacillus|Rummeliibacillus stabekisii	0	0	0	0	0	0	0	0	0	0	0	0	0	0	0	0	0	0	0	0	0	0	0	0	0	0	0	0	0	0	0	0	0	0	0	0	0	0	0	0	0	0	0	0	0	0	0	0	0
Bacteria|Firmicutes|c__Bacilli|o__Bacillales|Planococcaceae|Solibacillus|Solibacillus silvestris	0	0	0	0	0	0	0	0	0	0	0	0	0	0	0	0	0	0	0.36630788	0	0	0	0	0	0	0	0	0	0	0	0	0	0	0	0	0	0	0	0	0	0	0	0	0	0	0	0	0	0
Bacteria|Firmicutes|c__Bacilli|o__Bacillales|Planococcaceae|Ureibacillus|Ureibacillus thermosphaericus	0	0	0	0	0	0	0	0	0	0	0	0	0	0	0	0	0	0	0	0	0	0	0	0	0	0	0	0	0	0	0	0	0	0	0	0	0	0	0	0	0	0	0	0	0	0	0	0	0
Bacteria|Firmicutes|c__Bacilli|o__Bacillales|Sporolactobacillaceae|Sporolactobacillus|Sporolactobacillus terrae	0	0	0	0	0	0	0	0	0	0	0	0	0	0	2.300822582	0	0	0	0	0	0	0	0	0	0	0	0	0	0	0	0	0	0	0	0	0	0	0	0	0	0	0	0	0	0	0	0	0	0
Bacteria|Firmicutes|c__Bacilli|o__Bacillales|Staphylococcaceae||Staphylococcaceae unclassified	22.05705657	0	26.62031902	2.568529278	1.189300694	0	0	0.323275061	9.545328178	2.076019689	0.633717979	3.631626315	0.349750261	1.200815714	5.368586026	0.627158405	4.725491475	4.671709621	7.326157606	5.351512421	3.608684661	1.063798288	77.97860457	1.632760452	4.564461609	1.286259384	6.988858885	0.606363665	1.9829606	1.567500256	2.669265769	2.270352784	25.0066991	2.854181498	2.182229234	1.268148794	5.6292165	2.068248524	13.26538215	27.77355892	0.881008949	0.641618453	0	0	15.41996855	0	1.708893788	0.147741236	0
Bacteria|Firmicutes|c__Bacilli|o__Bacillales|Staphylococcaceae|Auricoccus|Auricoccus indicus	0	0	0	0	0	0	0	0	1.988610037	0	0	0	0	0	1.150411291	0	0	0	0.36630788	0	0	0	0	0	0	0	0	0	0	0	0	0	0	0	0.167863787	0	0	0	0	0	0	0	0	0	0	0	0	0	0
Bacteria|Firmicutes|c__Bacilli|o__Bacillales|Staphylococcaceae|Jeotgalicoccus|Jeotgalicoccus saudimassiliensis	0	0	0	0	0	0	0	0	0	0	0	0	0	0	0	0	0	0	0	0	0	0	0	0	0	0	0	0	0.180269145	0	0	0	0.245163717	0	0	0	0	0	0	0	0	0	0	0	0	0	0	0	0
Bacteria|Firmicutes|c__Bacilli|o__Bacillales|Staphylococcaceae|Macrococcus|Macrococcus canis	0	0	0	0	0	0	0	0	0	0	0	0	0	0	1.917352152	0	0	0	0	0	0	0	0	0	0	0	0	0	0	0	0	0	0	0	0	0	0	0	0	0	0	0	0	0	0	0	0	0	0
Bacteria|Firmicutes|c__Bacilli|o__Bacillales|Staphylococcaceae|Macrococcus|Macrococcus caseolyticus	0	0	0	0	0	0	0	0	0	0	0	0	0	0	0	0	0	0	0	0	0	0	0	0	0	0	0	0	0	0	0	0	0	0	0	0	0	0	0	0	0	0	0	0	0	0	0	0	0
Bacteria|Firmicutes|c__Bacilli|o__Bacillales|Staphylococcaceae|Macrococcus|Macrococcus sp. IME1552	0	0	0	0	0	0	0	0	0	0	0	0	0	0	0	0	0	0	0	0	0	0	0	0	0	0	0.524164416	0	0	0.223928608	0	0	0	0	0	0	0	0	0	0	0	0	0	0	0	0	0	0	0
Bacteria|Firmicutes|c__Bacilli|o__Bacillales|Staphylococcaceae|Macrococcus|Macrococcus unclassified	0	0	0	0	0	0	0	0	0	0	0	0	0	0	0	0	0	0	0	0	0.200482481	0	0	0	0	0	0	0	0	0	0	0	0	0	0	0	0	0	0	0	0	0	0	0	0	0	0	0	0
Bacteria|Firmicutes|c__Bacilli|o__Bacillales|Staphylococcaceae|Salinicoccus|Salinicoccus halodurans	0	0	0	0	0	0	0	0	0	0	0	0	0	0	0	0	0	0	0	0	0	0	0	0	0	0	0	0	0	0	0	0	0	0	0	0	0	0	0	0	0	0	0	0	0	0	0	0	0
Bacteria|Firmicutes|c__Bacilli|o__Bacillales|Staphylococcaceae|Staphylococcus|Staphylococcus arlettae	0	0	0	0	0.891975521	0	0	0	0	0	0.633717979	0	0	0	0	0	4.41045871	0	0	0	0	0	0	0	0	0	0	0	0	0	0	0	1.225818583	0	0	0	0	0	0	0	0	0	0	0	0	0	0	0	0
Bacteria|Firmicutes|c__Bacilli|o__Bacillales|Staphylococcaceae|Staphylococcus|Staphylococcus aureus	7.739318096	0	894.6742001	86.59612996	7.135804165	0	0	0	28.23826253	2.076019689	0	2.311034928	1.049250782	4.503058928	3.067763443	0	0.63006553	0.311447308	4.029386683	3.010225737	5.413026991	0	3189.206178	63.44440614	20.28649604	8.146309432	6.639415941	0.202121222	0.180269145	0.447857216	0.381323681	6.604662644	15.93564158	1.427090749	10.40755481	2.959013854	0	2.068248524	2.65307643	1.751485698	0.660756712	0.213872818	0	0	30.45919715	0	9.612527559	0	0.612216068
Bacteria|Firmicutes|c__Bacilli|o__Bacillales|Staphylococcaceae|Staphylococcus|Staphylococcus auricularis	0.386965905	0	0	9.90718436	0	0	0	3.87930073	7.954440149	3.460032815	0	4.291922009	0.349750261	0.600407857	9.58676076	0	4.725491475	0.934341924	6.227233965	27.09203163	0.601447443	0	31.27060792	0.699754479	6.593111213	0	1.223050305	0	1.261884018	0	0.571985522	1.444769953	28.43899113	2.03870107	0	2.747655721	0	1.838443133	4.42179405	1.00084897	0.440504475	0.213872818	0	0	0.190369982	0	2.563340682	0	0
Bacteria|Firmicutes|c__Bacilli|o__Bacillales|Staphylococcaceae|Staphylococcus|Staphylococcus capitis	162.1387141	0	11.57405175	4.036260295	1.783951041	0	0	11.63790219	31.02231658	23.18221986	23.13070623	85.83844017	9.793007303	21.014275	60.588328	0.940737607	39.37909562	12.14644502	87.54758339	73.24882626	7.01688684	9.219585165	18.20820208	11.89582615	25.35812005	10.93320476	45.07813981	3.638181992	18.92826027	33.36536259	26.31133401	15.89246949	432.7139599	38.73532033	38.60867107	15.21778553	31.82672406	18.84404211	121.3782467	466.3956201	10.57210739	4.705201986	1.021904225	3.09348118	62.44135415	3.07079613	30.33286474	0	0.459162051
Bacteria|Firmicutes|c__Bacilli|o__Bacillales|Staphylococcaceae|Staphylococcus|Staphylococcus caprae	0	0	0	0	0	0	0	0	3.181776059	0	0	0	0	0	0	0	0.63006553	0	0	0	0.801929925	0	0	0	0	0	1.223050305	0.606363665	0	0	0	0	0.245163717	0.203870107	0	0.84543253	0	0	0	0	0	0.427745635	0	0	1.332589875	0	4.913069641	0	0
Bacteria|Firmicutes|c__Bacilli|o__Bacillales|Staphylococcaceae|Staphylococcus|Staphylococcus chromogenes	0	0	0	0	0	0	0	0	0	0	0	0	0	0	0	0	0	0	0	0	0	0	0.19791524	0	0	0	0	0	0	0	0.190661841	0	0	0	0	0	0	0	0	0	0	0	0	0	0	0	0	0	0
Bacteria|Firmicutes|c__Bacilli|o__Bacillales|Staphylococcaceae|Staphylococcus|Staphylococcus cohnii	81.64980592	0	1.5432069	0	1.486625868	0	0	1.939650365	5.965830111	0	0.950576969	0	0	1.501019643	4.985115595	2.822212822	1.89019659	0.622894616	1.465231521	0	83.40071215	0.886498574	0.19791524	0	0.253581201	1.286259384	1.223050305	0	0	19.7057175	5.338531538	0.206395708	16.1808053	0.611610321	0	0.84543253	0.216508327	0.229805392	1.76871762	0	0	0.427745635	0	0	0.761479929	0	3.417787576	0	2.295810253
Bacteria|Firmicutes|c__Bacilli|o__Bacillales|Staphylococcaceae|Staphylococcus|Staphylococcus condimenti	0	0	0	0	0	0	0	0	0	0	0	0	0	0	0	0	0	0	0	0	0	0	0	0	0.760743602	1.07188282	0	0	0	0	0	0	0	1.223220642	0	0	0	0	0	0	0	0	0	0	0	0	0	0	0
Bacteria|Firmicutes|c__Bacilli|o__Bacillales|Staphylococcaceae|Staphylococcus|Staphylococcus epidermidis	624.9499363	0	197.5304832	49.5359218	26.75926562	0	4.187260261	10.99135207	355.9611967	44.98042659	67.17410578	252.5631028	19.23626435	9.006117856	262.2937744	18.50117294	219.2628044	445.0582033	384.6232743	203.0230025	71.1712808	64.71439587	288.56042	110.0947048	148.3450023	65.17047546	239.7178598	20.01000096	90.49511101	118.9060908	45.18685623	48.29659559	959.570787	140.0587635	153.9310929	45.86471473	221.4880184	114.9026958	2169.111071	2527.14365	47.13397878	12.40462342	21.45998873	1.819694812	1554.180534	7.369910712	55.75265984	0.147741236	3.061080338
Bacteria|Firmicutes|c__Bacilli|o__Bacillales|Staphylococcaceae|Staphylococcus|Staphylococcus equorum	0	0	0	0	0	0	0	0	0	0	0	0	0	0	0	0	0	0	0	0	0	0	0	0	0	0	0	0	0	0	0	0	0	0	0	0	0	0	0	0	0	0	0	0	0	0	0	0	0
Bacteria|Firmicutes|c__Bacilli|o__Bacillales|Staphylococcaceae|Staphylococcus|Staphylococcus felis	0	0	0	0	0	0	0	0	0	0	0	0	0	0	0	0	0	0	0	0	0	0	0	0	0	0	0	0	0	0	0	0	0	0	0	0	0	0	0	0	0	0	0	0	0	0	0	0	0
Bacteria|Firmicutes|c__Bacilli|o__Bacillales|Staphylococcaceae|Staphylococcus|Staphylococcus haemolyticus	60.36668115	0	9.259241398	1.83466377	13.08230764	0	0	0.646550122	25.45420848	3.460032815	4.752884843	11.55517464	2.098501565	0.300203929	34.51233874	2.508633619	25.83268673	2.803025773	22.3447807	0.334469526	19.44680067	3.545994294	0	2.099263438	21.55440204	1.500635948	4.717479748	0	6.129150945	1.791428864	5.529193378	0.206395708	38.00037608	4.281272247	0.167863787	2.536297589	16.02161619	5.055718615	6.19051167	11.00933867	0.881008949	0	2.481767404	0	102.4190504	0.307079613	17.94338478	0.590964944	0
Bacteria|Firmicutes|c__Bacilli|o__Bacillales|Staphylococcaceae|Staphylococcus|Staphylococcus hominis	80.1019423	0	181.3268107	49.5359218	40.73354878	0	0	8.405151582	180.9635134	46.36443972	24.0812832	91.12080572	23.78301774	35.42406357	169.8774007	13.4839057	74.34773254	55.43762084	198.905179	67.22837479	51.32351517	1.772997147	81.14524841	77.20624424	212.2474648	9.218192252	222.420434	7.074242763	28.48252498	31.35000512	10.10507755	16.51165661	456.7400041	44.23981322	113.3080564	53.05089123	59.10677325	19.76326368	728.9327492	599.0081086	22.02522373	11.12138651	11.53291911	0.181969481	95.37536106	0	65.79241085	0	0.153054017
Bacteria|Firmicutes|c__Bacilli|o__Bacillales|Staphylococcaceae|Staphylococcus|Staphylococcus kloosii	0	0	0	0	0	0	0	0	0	0	0	0	0	0	0	0	0	0	0	0	0	0	0	0	0	0	0	0	0	0	0	0	0	0	0	0	0	0	0	0	0	0	0	0	0	0	0	0	0
Bacteria|Firmicutes|c__Bacilli|o__Bacillales|Staphylococcaceae|Staphylococcus|Staphylococcus lugdunensis	0.386965905	0	0	0	0	0	0	0	5.170386097	0	7.287756759	0.330147847	0	0	1.917352152	0	1.89019659	0	3.296770923	0	2.205307293	1.063798288	0	0	0.253581201	0	0	0	0	0.895714432	1.143971044	1.444769953	16.67113273	2.242571177	0.671455149	0	3.247624904	1.37883235	1.989807323	0	0.220252237	0	0	0	0	0	0	0	0
Bacteria|Firmicutes|c__Bacilli|o__Bacillales|Staphylococcaceae|Staphylococcus|Staphylococcus nepalensis	0.386965905	0	0	0	0	0	0	0	0.397722007	0	0	0	0.349750261	0	0	0	0.945098295	0	0	0	0	0	0	0	0	0	0	0	0	0	0	0	0	0	0	0	0	0	0	0	0	0	0	0	0	0	0	0	0
Bacteria|Firmicutes|c__Bacilli|o__Bacillales|Staphylococcaceae|Staphylococcus|Staphylococcus pasteuri	18.96132934	0	0	0	0	0	0	0	7.158996134	6.92006563	0	0	0	0	0	0	0.945098295	0	1.098923641	0	2.205307293	1.595697432	15.43738872	0	6.846692414	1.715012512	0	0.202121222	1.622422309	1.11964304	1.143971044	0	12.99367698	0.203870107	0.335727575	0	4.763183192	0	1.105448513	1.251061213	0.440504475	1.497109723	0	0	8.185909233	0	0	0	0
Bacteria|Firmicutes|c__Bacilli|o__Bacillales|Staphylococcaceae|Staphylococcus|Staphylococcus pettenkoferi	0	0	25.84871557	3.302394787	2.973251735	0	0	0	10.7384942	0	2.218012927	0	4.546753391	0	46.78339251	0.627158405	9.766015714	0.311447308	15.38493097	4.348103842	0.200482481	0	29.687286	1.866011945	9.636085619	0.643129692	10.13384538	0	0.540807436	1.11964304	0.762647363	1.651165661	14.95498672	1.223220642	0	1.268148794	0	0.459610783	2.210897025	5.504669336	0	0	0	0	8.947389161	3.684955356	3.204175853	0	0
Bacteria|Firmicutes|c__Bacilli|o__Bacillales|Staphylococcaceae|Staphylococcus|Staphylococcus pseudintermedius	0	0	0	0	0	0	0	0	0	0	0	0	0	0	0	0	0	0	0	0	0	0.177299715	0	0	0	0	0	0	0	0	0	0	0.73549115	0	0	0	0	0	0	0	0	0	0	0	0	0	0	0	0
Bacteria|Firmicutes|c__Bacilli|o__Bacillales|Staphylococcaceae|Staphylococcus|Staphylococcus saprophyticus	6.965386287	0	0.77160345	0	0.297325174	0	0	0	14.31799227	0	0	0.99044354	0	0	3.451233874	0	3.465360415	1.55723654	1.465231521	1.003408579	38.49263638	0	0.79166096	0	0.507162401	0	0.349442944	0.202121222	0.180269145	0.223928608	1.525294725	0	10.54203982	0.611610321	0	0	0	0	5.085063158	1.00084897	0.881008949	0	0	0	0	0	0	0	0
Bacteria|Firmicutes|c__Bacilli|o__Bacillales|Staphylococcaceae|Staphylococcus|Staphylococcus schleiferi	0	0	0	0	0	0	0	0	0	0	0	0	0	0	0	0	0	0	0	0	0	0	0	0	0	0	0	0	0	0	0	0	0	0	0	0	0	0	0	0	0	0	0	0	0	0	0	0	0
Bacteria|Firmicutes|c__Bacilli|o__Bacillales|Staphylococcaceae|Staphylococcus|Staphylococcus sciuri	0	0	0	0	0	0	0	0	0	0	0	0	0	0	0	0	0	0	0	0	0	0	0	0	0	0	0	0	0	0	0	0.412791415	0	0	0	0	0.216508327	0	0	0	0	0	0	0	0	0	0	0	0
Bacteria|Firmicutes|c__Bacilli|o__Bacillales|Staphylococcaceae|Staphylococcus|Staphylococcus simulans	0	0	0	0	1.189300694	0	0	0	0	0	0.950576969	0	0	0	4.601645165	0	2.52026212	0	0	3.344695263	0.801929925	0	0	0	0	0	2.620822082	0	0	0	0	0	0	0	0	0	0	0	0.663269108	0	0	0	0	0	28.17475736	0	8.117245494	0	0
Bacteria|Firmicutes|c__Bacilli|o__Bacillales|Staphylococcaceae|Staphylococcus|Staphylococcus sp. 693-2	0	0	0	0	0	0	0	0	0	0	0	0	0	0	0	0	0	0	0	0	0	0	0	0	0	0	0	0	0	0	0	0	0	0	0	0	0	0	0	0	0	0	0	0	0	0	0	0	0
Bacteria|Firmicutes|c__Bacilli|o__Bacillales|Staphylococcaceae|Staphylococcus|Staphylococcus sp. AntiMn-1	0	0	0	0	0	0	0	0	0	0	0	0	0	0	0	0	0	0	0	0	0.200482481	0	0	0	0	0	0	0	0	0	0	0	0	0	0	0	0	0	0	0	0	0	0	0	0	0	0	0	0
Bacteria|Firmicutes|c__Bacilli|o__Bacillales|Staphylococcaceae|Staphylococcus|Staphylococcus sp. CDC3	0	0	0	0	0	0	0	0	0	0	0	0	0	0	2.684293013	0	0	0	0	0	0	0	0	0.933005973	0	0	0	0	0	0	0	0	0	0	0	0	0	0	0.88435881	0	0	0	0	0	0	0	0	0	0
Bacteria|Firmicutes|c__Bacilli|o__Bacillales|Staphylococcaceae|Staphylococcus|Staphylococcus sp. M0911	0.386965905	0	0	0	0	0	0	0	0.397722007	0	0	0	0	0	0.766940861	0	0	0	2.197847282	0	0	0	0	0	1.521487203	0	0	0	0	2.463214688	0	0.206395708	0.490327433	0	0	0	0	0	0	0	0	0	0	0	0	0	0.427223447	0	0
Bacteria|Firmicutes|c__Bacilli|o__Bacillales|Staphylococcaceae|Staphylococcus|Staphylococcus sp. SDB 2975	0	0	0	0	0	0	0	0	0	0	0	0	0	0	0	0	0	0	0	0	0	0	0	0	0	0	0	0	0	0	0	0	0	0	0	0	0	0	0	0	0	0	0	0	0	0	0	0	0
Bacteria|Firmicutes|c__Bacilli|o__Bacillales|Staphylococcaceae|Staphylococcus|Staphylococcus succinus	0	0	0	0	0	0	0	0	0	0	0	0	0	0	0	0	0	0	0	0	0	0	0	0	0	0	0	0	0	0	0	0	0	0	0	0	0	0	0	0.250212243	0	0	0	0	0	0	0	0	0
Bacteria|Firmicutes|c__Bacilli|o__Bacillales|Staphylococcaceae|Staphylococcus|Staphylococcus unclassified	620.6933113	0	1704.857822	129.1603294	44.00412568	0	0.299090019	25.86200487	346.4158685	65.3946202	71.92699062	186.8636813	17.48751304	25.81753785	241.2029007	22.57770257	157.8314153	262.5500807	286.0864545	177.6033185	138.332912	29.25445293	4887.121022	152.779728	214.2761144	46.51971439	183.1081028	15.36121286	59.30854885	71.65715455	35.46310236	54.0756754	967.6611896	105.8085855	109.4471893	62.77336532	134.8846877	83.87896793	1083.339542	1646.89698	44.05044745	17.1098254	7.153329576	2.183633774	784.1339565	4.299114582	72.84159772	0.147741236	2.601918287
Bacteria|Firmicutes|c__Bacilli|o__Bacillales|Staphylococcaceae|Staphylococcus|Staphylococcus warneri	20.89615886	0	5.015422424	0	0	0	0	0	3.579498067	0	0.31685899	0.330147847	1.049250782	0	1.150411291	0	0	25.53867926	0	0	1.603859849	0	0.59374572	0	0	0	0	0.202121222	0	0	0.190661841	0.206395708	4.903274333	0.815480428	0.167863787	0	0	0	1.547627918	0.500424485	0	0	0	0	11.80293889	0	0	0	0
Bacteria|Firmicutes|c__Bacilli|o__Bacillales|Staphylococcaceae|Staphylococcus|Staphylococcus xylosus	0	0	0	0	0	0	0	0	2.386332045	0	0	0	0	0	0	0	0	0	0	0	0	0	0	0	0	0	0	0	0	0	0	0	0	0	0	0	0	0	0	0	0	0	0	0	0	0	0	0	0
Bacteria|Firmicutes|c__Bacilli|o__Bacillales|Thermoactinomycetaceae|Thermoactinomyces|Thermoactinomyces vulgaris	0	0	0	0	0	0	0	0	0	0	0	0	0	0	0	0	0	0	0	0	0	0	0	0	0	0	0	0	0	0	0	0	0	0	0	0	0	0	0	0	0	0	0	0	0	0	0	0	0
Bacteria|Firmicutes|c__Bacilli|o__Lactobacillales|||Lactobacillales unclassified	424.1146317	0	51.31162941	7.338655081	0.297325174	0	0	5.495676034	153.1229729	7.266068911	3.802307874	3.961774162	4.546753391	2.1014275	52.15197853	3.135792024	14.49150719	7.163288086	46.5211008	29.43331832	36.88877653	0.886498574	252.1440158	1.632760452	31.69765006	0.857506256	6.988858885	2.021212218	14.42153164	6.941786847	3.05058945	5.159892691	99.78163268	5.504492889	14.4362857	5.495311443	6.495249807	6.434550965	38.69069794	23.01952631	7.708828304	2.994219445	0.437958954	0.181969481	56.73025468	0.614159226	4.27223447	0.443223708	0.153054017
Bacteria|Firmicutes|c__Bacilli|o__Lactobacillales|Aerococcaceae|Aerococcus|Aerococcus christensenii	0	0	0	0	0	0	0	0	0	0	0	0	0	0	0	0	0	0	0	0	0	0	0	0	0	0	0.349442944	0	0	0	0	0	0	0	0	0	0	0	0	0	0	0	0	0	0	0	0	0	0
Bacteria|Firmicutes|c__Bacilli|o__Lactobacillales|Aerococcaceae|Aerococcus|Aerococcus unclassified	0	0	0	0	0	0	0	0	0	0	0	0	0	0	1.150411291	0	0	0	0.732615761	0	0	0	0.19791524	0	0	0	1.048328833	0	0	0	0	0	0	0	0	0	0	0.229805392	0	0	0	0	0	0	0	0	0	0	0
Bacteria|Firmicutes|c__Bacilli|o__Lactobacillales|Aerococcaceae|Aerococcus|Aerococcus urinae	0	0	0	0	0	0	0	0	0	0	0	0	0.349750261	0	0	0	0	0	0	0	0	0	0.39583048	0	0	0	0.349442944	0	0	0	0	0	0	0	0	0	0	0	0	0	0	0	0	0	0	0	0	0	0
Bacteria|Firmicutes|c__Bacilli|o__Lactobacillales|Aerococcaceae|Aerococcus|Aerococcus urinaeequi	0	0	0	0	0	0	0	0	0	0	0	0	0	0	0.38347043	0	0	0	0	0	0	0	0	0	0	0	0	0	0	0	0	0	0	0	0	0	0	0	0	0	0	0	0	0	0	0	0	0	0
Bacteria|Firmicutes|c__Bacilli|o__Lactobacillales|Aerococcaceae|Aerococcus|Aerococcus viridans	0	0	0	0	0	0	0	0	0	0	0	0	0	0	0	0	0	0	0	0	0	0	0	0	0	0	0	0	0	0	0	0	0	0	0	0	0	0	0	0	0	0	0	0	0	0	0	0	0
Bacteria|Firmicutes|c__Bacilli|o__Lactobacillales|Aerococcaceae|Suicoccus|Suicoccus acidiformans	0	0	0	0	0	0	0	0	0	0	0	0	0	0	0	0	0	0	0	0	0	0	0	0	0	0	0	0	0	0	0	0	0	0	0	0	0	0	0	0	0	0	0	0	0	0	0	0	0
Bacteria|Firmicutes|c__Bacilli|o__Lactobacillales|Carnobacteriaceae||Carnobacteriaceae unclassified	0	0	0	0	0	0	0	0	0.397722007	0	0.31685899	0	0	0	0	0	0	0	0	0	0	0	0	0	0	0	0	0	0	0	0	0	0.490327433	0	0.167863787	0.211358132	0	0	0	0	0	0	0	0	0.190369982	0	0	0	0
Bacteria|Firmicutes|c__Bacilli|o__Lactobacillales|Carnobacteriaceae|Carnobacterium|Carnobacterium divergens	0	0	0	0	0	0	0	0	0.397722007	0	0	0	0	0	0	0	0	0	0.36630788	0	0.200482481	0	0.19791524	0	0	0	0	0	0	0	0	0	0	0	0	0	0.216508327	0	0	0	0	0	0	0	3.807399643	0	0	0	0
Bacteria|Firmicutes|c__Bacilli|o__Lactobacillales|Carnobacteriaceae|Carnobacterium|Carnobacterium inhibens	16.252568	0	0	0	0	0	0	0	0	0	0	0	0	0	0	0	0	0	1.831539402	0	0	0	0	0	0	0	0	0	0	0	0	0	0	0	0	0	0	0	0	0	0.220252237	0	0	0	0	0	0	0	0
Bacteria|Firmicutes|c__Bacilli|o__Lactobacillales|Carnobacteriaceae|Carnobacterium|Carnobacterium maltaromaticum	0	0	0	0	0	0	0	0	1.59088803	0	0	0	0.349750261	0	0	0	0	0	0	0	0	0	0	0	0	0	0	0	0	0	0	0	0	0	0	0	0	0	0	0	0	0	0	0	0.571109946	0	0	0	0
Bacteria|Firmicutes|c__Bacilli|o__Lactobacillales|Carnobacteriaceae|Carnobacterium|Carnobacterium unclassified	0	0	0	0	0	0	0	0	0	0	0	0	0.349750261	0	0	0	0	0	0.36630788	0	0	0	0	0	0	0	0	0	0	0	0	0	0	0	0	0	0	0	0	0	0	0	0	0	0	0	0	0	0
Bacteria|Firmicutes|c__Bacilli|o__Lactobacillales|Carnobacteriaceae|Dolosigranulum|Dolosigranulum pigrum	3.095727239	0	0	0	0	0	0	0	21.07926639	4.844045941	1.267435958	6.602956936	0	0	4.601645165	0	2.52026212	0	24.1763201	9.03067721	0.601447443	1.595697432	20.7811002	0	4.057299208	2.358142204	0.873607361	0	0	1.11964304	1.334632884	6.604662644	61.29092916	0.815480428	0.335727575	1.690865059	3.680641557	0.919221566	0	1.00084897	1.541765661	0.641618453	0	0	0	0	1.495282065	1.772894831	0
Bacteria|Firmicutes|c__Bacilli|o__Lactobacillales|Carnobacteriaceae|Jeotgalibaca|Jeotgalibaca dankookensis	0	0	0	0	0	0	0	0	0	0	0	0	0	0	0	0	0	0	0	0	0	0	0	0	0	0	0	0	0	0	0	0	0	0	0	0	0	0	0	0	0	0	0	0	0	0	0	0	0
Bacteria|Firmicutes|c__Bacilli|o__Lactobacillales|Carnobacteriaceae|Jeotgalibaca|Jeotgalibaca sp. PTS2502	0	0	0	0	0	0	0	0	0	0	0	0	0	0	0	0	0	0	0	0	0	0	0	0	0	0	0	0	0	0	0	0	0	0	0	0	0	0	0	0	0	0	0	0	0	0	0	0	0
Bacteria|Firmicutes|c__Bacilli|o__Lactobacillales|Carnobacteriaceae|Jeotgalibaca|Jeotgalibaca unclassified	0	0	0	0	0	0	0	0	0	0	0	0	0	0	0	0	0	0	0	0.334469526	0	0	0	0	0	0	0	0	0	0	0	0	0	0	0	0	0	0	0	0	0	0	0	0	0	0	0	0	0
Bacteria|Firmicutes|c__Bacilli|o__Lactobacillales|Carnobacteriaceae|Marinilactibacillus|Marinilactibacillus sp. 15R	0	0	0.385801725	0	0	0	0	0	0	0	0	0	0	0	0	0	0	0	0	0	0	0	0	0	0	0	0	0	0	0	0	0	0	0	0	0	0	0	0	0	0	0	0	0	0	0	0	0	0
Bacteria|Firmicutes|c__Bacilli|o__Lactobacillales|Enterococcaceae||Enterococcaceae unclassified	0	0	0	0	0	0	0	0	0	0	0	0	0	0	0.38347043	0	0	0	0	0	0	0	0.19791524	0	0	0	0.174721472	0	0	0	0	0	0	0	0	0	0	0	0	0	0	0	0	0	0	0	0	0	0
Bacteria|Firmicutes|c__Bacilli|o__Lactobacillales|Enterococcaceae|Enterococcus|Enterococcus avium	0	0	0	0	0	0	0	0	0	0	0	0	0	0	0	0	0	0	0	0	0	0	0	0	0	0	0	0	0	0	0	0	0	0	0	0	0	0	0	0	0	0	0	0	0	0	0	0	0
Bacteria|Firmicutes|c__Bacilli|o__Lactobacillales|Enterococcaceae|Enterococcus|Enterococcus cecorum	0	0	0	0	0	0	0	0	0.397722007	0	0	0	0	0	0	0	0	0	2.197847282	0	0	0	0	0	0	0	0	0	0	0	0	0	0	0	0	0	0	0	0	0	0	0	0	0	0	0	0	0	0
Bacteria|Firmicutes|c__Bacilli|o__Lactobacillales|Enterococcaceae|Enterococcus|Enterococcus durans	0	0	0	0	0	0	0	0	0	0	0	0	0	0	0	0	0	0	0	0	0	0	0	0	0	0	0	0	0	0	0	0	0	0	0	0	0	0	0	0	0	0	0	0	0	0	0	0	0
Bacteria|Firmicutes|c__Bacilli|o__Lactobacillales|Enterococcaceae|Enterococcus|Enterococcus faecalis	0.77393181	0	8.101836223	0	0	0	0	0	3.579498067	0	0.633717979	0	0	0	0	0	0	0	0	0	0.200482481	0	0.59374572	2.565766425	0.253581201	0	5.76580858	0	0.180269145	0	0.190661841	0	0.245163717	0.815480428	0	0	0.649524981	0	0	4.003395881	0.220252237	0	0	0	8.185909233	0	0	0	0
Bacteria|Firmicutes|c__Bacilli|o__Lactobacillales|Enterococcaceae|Enterococcus|Enterococcus faecium	0	0	0	0	2.675926562	0	0	0	0	0	0	3.301478468	0	0	0	0	0	0	0	0	0	0	0	0	0.253581201	0	0	0	0	0	0	0	0	0	0	0.211358132	0	0	0	1.501273455	0	0	0	0	0	0	0	0	0.459162051
Bacteria|Firmicutes|c__Bacilli|o__Lactobacillales|Enterococcaceae|Enterococcus|Enterococcus gilvus	0	0	0	0	0	0	0	0	0	0	0	0	0	0	0	0	0	0	0	0	0	0	0	0	0	0	0	0	0	0	0	0	0	0	0	0	0	0	0	0	0	0	0	0	0	0	0	0	0
Bacteria|Firmicutes|c__Bacilli|o__Lactobacillales|Enterococcaceae|Enterococcus|Enterococcus hirae	0	0	0	0	0	0	0	0	0	0	0	0	0	0	0	0	0	0	0	0	0	0	0	0	0	0	0	0	0	0	0	0	0	0	0	0	0	0	0	0	0	0	0.145986318	0	0	0	12.17586824	0	0
Bacteria|Firmicutes|c__Bacilli|o__Lactobacillales|Enterococcaceae|Enterococcus|Enterococcus mundtii	0	0	0	0	0	0	0	0	0	0	0	0	0	0	0.766940861	0	0	0	0	0	0	0	0	0	0	0	0	0	0	0	0	0	0	0	0	0	0	0	0	0	0	0	0	0	0	0	0	0	0
Bacteria|Firmicutes|c__Bacilli|o__Lactobacillales|Enterococcaceae|Enterococcus|Enterococcus sp. CR-Ec1	0	0	0	0	0	0	0	0	0	0	0	0	0	0	0	0	0	0	0	0	0	0	0	0	0	0	0	0	0.180269145	0	0	0	0	0	0	0	0	0	0	0	0	0	0	0	0	0	0	0	0
Bacteria|Firmicutes|c__Bacilli|o__Lactobacillales|Enterococcaceae|Enterococcus|Enterococcus sp. FDAARGOS_375	0	0	0	0	0	0	0	0	0	0	0	0	0	0	0	0	0	0	0	0	0	0	0	0	0	0	0	0	0	0	0	0	0	0	0	0	0	0	0	0	0	0	0	0	0	0	0	0	0
Bacteria|Firmicutes|c__Bacilli|o__Lactobacillales|Enterococcaceae|Enterococcus|Enterococcus unclassified	0.386965905	0	0	0	1.783951041	0	0	0	0	0	0.31685899	0.330147847	0	0	1.150411291	0	0.315032765	0	15.01862309	0	0	0	0.59374572	0	0.253581201	0.214376564	0.349442944	0	0	0.223928608	0	0	0.980654867	0	0	0	0	0	0	0.500424485	0	0	0	0	0.571109946	0	0.427223447	0	0.459162051
Bacteria|Firmicutes|c__Bacilli|o__Lactobacillales|Enterococcaceae|Tetragenococcus|Tetragenococcus halophilus	0	0	0	0	0	0	0	0	0	0	0	0	0	0	0	0	0	0	0	0	0	0	0	0	0	0	0	0	0	0	0	0	0	0	0	0	0	0	0	0	0	0	0	0	0	0	0	0	0
Bacteria|Firmicutes|c__Bacilli|o__Lactobacillales|Enterococcaceae|Tetragenococcus|Tetragenococcus osmophilus	0	0	0	0	0	0	0	0	0	0	0	0	0	0	0	0	0	0	0	0	0	0	0	0	0	0	0	0	0	0	0	0	0	0	0	0	0	0	0	0	0	0	0	0	0	0	0	0	0
Bacteria|Firmicutes|c__Bacilli|o__Lactobacillales|Enterococcaceae|Tetragenococcus|Tetragenococcus unclassified	0	0	0	0	0	0	0	0	0	0	0	0	0	0	0	0	0	0	0	0	0	0	0	0	0	0	0	0	0	0	0	0	0	0	0	0	0	0	0	0	0	0	0	0	0	0	0	0	0
Bacteria|Firmicutes|c__Bacilli|o__Lactobacillales|Enterococcaceae|Vagococcus|Vagococcus teuberi	0	0	0	0	0	0	0	0	0	0	0	0	0	0	0	0	0	0	0	0	0	0	0	0	0	0	0	0	0	0	0	0	0	0	0	0	0	0	0	0	0	0	0	0	0	0	0	0	0
Bacteria|Firmicutes|c__Bacilli|o__Lactobacillales|Lactobacillaceae||Lactobacillaceae unclassified	0.386965905	0	0	0	0	0	0	0	2.386332045	0	0	0	0	0	0	0	0	0	1.098923641	0	0	0	2.57289812	0	0.253581201	0	0	0	0	0.223928608	0	0	1.4709823	0	0	0	0	0	0	1.00084897	0	0	0	0	0	0	0	0	0
Bacteria|Firmicutes|c__Bacilli|o__Lactobacillales|Lactobacillaceae|Lactobacillus|Lactobacillus acetotolerans	0	0	0	0	0	0	0	0	0	0	0	0	0	0	0	0	0	0	0	0	0	0	0	0	0	0	0	0	0	0	0	0	0	0	0	0	0	0	0	0	0	0	0	0	0	0	0	0	0
Bacteria|Firmicutes|c__Bacilli|o__Lactobacillales|Lactobacillaceae|Lactobacillus|Lactobacillus acidipiscis	0	0	0	0	0	0	0	0	0	0	0	0	0	0	0	0	0	0	0	0	0	0	0	0	0	0	0	0	0	0	0	0	0	0	0	0	0	0	0	0	0	0	0	0	0	0	0	0	0
Bacteria|Firmicutes|c__Bacilli|o__Lactobacillales|Lactobacillaceae|Lactobacillus|Lactobacillus acidophilus	0	0	0	0	0	0	0	0.323275061	1.193166022	0	0	0	0	0	0	0	0.315032765	0	0	0	0	0	0	0	0	0	0	0	0.901345727	0	0	0.206395708	0	0	0	0	0	0	0	0	0	0	0	0	0	0	0	0	0
Bacteria|Firmicutes|c__Bacilli|o__Lactobacillales|Lactobacillaceae|Lactobacillus|Lactobacillus agilis	0	0	0	0	0	0	0	0	0	0	0	0	0	0	0	0	0	0	0	0	0	0	0	0	0	0	0	0	0	0	0	0	0	0	0	0	0	0	0	0	0	0	0	0	0	0	0	0	0
Bacteria|Firmicutes|c__Bacilli|o__Lactobacillales|Lactobacillaceae|Lactobacillus|Lactobacillus amylovorus	0	0	0	0	0	0	0	0	0	0	0	0	0	0	0	0	0	0	0	0	0	0	0	0	0	0	0	0	0	0	0	0	0	0	0	0	0	0	0.221089703	0	0	0	0	0	0	0	0	0	0
Bacteria|Firmicutes|c__Bacilli|o__Lactobacillales|Lactobacillaceae|Lactobacillus|Lactobacillus animalis	0	0	0	0	0	0	0	0	0	0	0	0	0	0	0	0	0	0	0	0	0	0	0	0	0	0	0	0	0	0	0	0	0	0	0	0	0	0	0	0	0	0	0	0	0.380739964	0	0	0	0
Bacteria|Firmicutes|c__Bacilli|o__Lactobacillales|Lactobacillaceae|Lactobacillus|Lactobacillus apis	0	0	0	0	0	0	0	0	0	0	0	0	0	0	0	0	0	0	0	0	0	0	0	0	0	0	0	0	0	0	0	0	0	0	0	0	0	0	0	0	0	0	0	0	0	0	0	0	0
Bacteria|Firmicutes|c__Bacilli|o__Lactobacillales|Lactobacillaceae|Lactobacillus|Lactobacillus bombi	0	0	0	0	0	0	0	0	0	0	0	0	0	0	0	0	0	0	0	0	0	0	0	0	0	0	0	0	0	0	0	0	0	0	0	0	0	0	0	0	0	0	0	0	0	0	0	0	0
Bacteria|Firmicutes|c__Bacilli|o__Lactobacillales|Lactobacillaceae|Lactobacillus|Lactobacillus brevis	0	0	0	0	0	0	0	0	0	0	0	0	0	0	0	0	0	0	0	0	0	0	0	0	0	0	0	0	0	0	0	0	0	0	0	0	0	0	0	0	0	0	0	0	0	0	0	0	0
Bacteria|Firmicutes|c__Bacilli|o__Lactobacillales|Lactobacillaceae|Lactobacillus|Lactobacillus crispatus	0.77393181	0	3.086413799	2.935462033	0	0.31187012	0	0	28.63598453	0	1.584294948	0	0.699500522	0	54.06933069	0	10.71111401	1.868683849	15.01862309	15.72006774	1.603859849	0	4.156220041	0	13.18622243	0	0.873607361	0	0.901345727	1.567500256	0.190661841	0.206395708	6.129092916	3.873532033	54.55573086	5.072595178	2.598099923	2.527859308	154.7627918	133.3631253	0.220252237	0.641618453	8.613192754	0	21.70217797	0	2.776952406	0	0.306108034
Bacteria|Firmicutes|c__Bacilli|o__Lactobacillales|Lactobacillaceae|Lactobacillus|Lactobacillus curvatus	0	0	0	0	0	0	0	0	1.988610037	0	0	0	0	0	0.766940861	0	0	0	2.930463042	0	0	0	0	0	0	0	0	0	0	0	0.571985522	0	0	0.203870107	0	0	0	0.229805392	0.88435881	0	0	0	0	0	0	0	0	0	0
Bacteria|Firmicutes|c__Bacilli|o__Lactobacillales|Lactobacillaceae|Lactobacillus|Lactobacillus delbrueckii	0	0	0	0	0	0	0	0	0	0	0.633717979	0	0	0	0	0	0	0	0	0	0	0	0	0	0	0	0	0	0	0	0	0	1.225818583	0	0	0	0.216508327	0	0	0	0	0	0	0	0.571109946	0	0	0	0
Bacteria|Firmicutes|c__Bacilli|o__Lactobacillales|Lactobacillaceae|Lactobacillus|Lactobacillus dextrinicus	0	0	0	0	0	0	0	0	0	0	0	0	0	0	0	0	0	0	0	0	0	0	0	0	0.253581201	0	0	0	0	0	0	0	0	0	0	0	0	0	0	0	0	0	0	0	0	0	0	0	0
Bacteria|Firmicutes|c__Bacilli|o__Lactobacillales|Lactobacillaceae|Lactobacillus|Lactobacillus fermentum	0	0	0	0	0	0	0	0	0	0	0.31685899	0.660295694	0	0	0	0	0	0	0	0	0	0	1.58332192	0	0.253581201	0	2.096657666	0	0	0	0	0	1.716146017	0	0	0	0	0	0	0	0	0	0	0	0	0	0	0	0
Bacteria|Firmicutes|c__Bacilli|o__Lactobacillales|Lactobacillaceae|Lactobacillus|Lactobacillus gasseri	0	0	11.57405175	0	0	0	0	0	6.761274126	0	0	0	0	0	1.533881722	0	0	0	0.36630788	0	0	0	51.65587765	1.866011945	2.535812005	0	0	0	0	0	0	0	0	0	0	0.84543253	0	0	0	0	0	0.213872818	0	0	0	0	1.068058618	0	0
Bacteria|Firmicutes|c__Bacilli|o__Lactobacillales|Lactobacillaceae|Lactobacillus|Lactobacillus harbinensis	0	0	0	0	0	0	0	0	0	0	0	0	0	0	0	0	0	0	0	0	0	0	0	0	0	0	0	0	0	0	0	0	0	0	0	0	0	0	0	0	0	0	0	0	0	0	0	0	0
Bacteria|Firmicutes|c__Bacilli|o__Lactobacillales|Lactobacillaceae|Lactobacillus|Lactobacillus helveticus	0	0	0	0	0	0	0	0	0	0	0	0	0	0	0	0	0	0	0	0	0	0	0	0	0	0	0	0	0	0	0	0	0	0	0	0	0	0	0	0	0	0	0	0	0	0	0	0	0
Bacteria|Firmicutes|c__Bacilli|o__Lactobacillales|Lactobacillaceae|Lactobacillus|Lactobacillus iners	0	0	0	0.366932754	0	0	0	0.323275061	12.72710424	0	2.851730906	0.99044354	3.147752347	1.501019643	23.77516669	0	9.450982949	0.311447308	23.07739646	2.006817158	0	0.354599429	1.58332192	0.233251493	5.578786411	0	1.223050305	0	1.442153164	2.463214688	1.334632884	1.031978538	38.98103095	0	1.678637873	0.422716265	21.65083269	1.608637741	3.316345538	0.500424485	0.440504475	0	0	0	1.903699822	0	14.09837375	0	0
Bacteria|Firmicutes|c__Bacilli|o__Lactobacillales|Lactobacillaceae|Lactobacillus|Lactobacillus jensenii	0	0	0	0	0	0	0	0	10.34077219	0.692006563	0	0	0	0	5.752056456	0	0	1.245789232	3.663078803	0	0.200482481	0.177299715	0.39583048	0.233251493	0.507162401	0	1.572493249	0	1.081614873	0.671785824	0	0	0.980654867	0	5.875232554	0.422716265	0.649524981	0	1.105448513	9.007640731	0	0	0	0	0.190369982	0	0.854446894	0	0
Bacteria|Firmicutes|c__Bacilli|o__Lactobacillales|Lactobacillaceae|Lactobacillus|Lactobacillus johnsonii	0	0	0	0	0	0	0	0	0	0	0	0	0	0	0	0	0	0	0	0	0	0	0	0	0	0	0	1.616969774	0	0	0	0	0	0	0	0	0	0	0	0	0	0	0	0	0	0	0	0	0
Bacteria|Firmicutes|c__Bacilli|o__Lactobacillales|Lactobacillaceae|Lactobacillus|Lactobacillus kefiranofaciens	0	0	0	0	0	0	0	0	0	0	0	0	0	0	0	0	0	0	0	0	0	0	0	0	0	0	0	0	0	0	0	0	0	0	0	0	0	0	0	0	0	0	0	0	0	0	0	0	0
Bacteria|Firmicutes|c__Bacilli|o__Lactobacillales|Lactobacillaceae|Lactobacillus|Lactobacillus kullabergensis	0	0	0	0	0	0	0	0	0	0	0	0	0	0	0	0	0	0	0	0	0	0	0	0	0	0	0.174721472	0	0	0	0	0	0	0	0	0	0	0	0	0	0	0	0	0	0	0	0	0	0
Bacteria|Firmicutes|c__Bacilli|o__Lactobacillales|Lactobacillaceae|Lactobacillus|Lactobacillus kunkeei	0	0	0	0	0	0	0	0	0	0	0	0	0	0	0	0	0	0	0	0	0	0	0	0	0	0	0	0	0	0	0	0	0	0	0	0	0	0	0	0	0	0	0	0	0	0	0	0	0
Bacteria|Firmicutes|c__Bacilli|o__Lactobacillales|Lactobacillaceae|Lactobacillus|Lactobacillus manihotivorans	0	0	0	0	0	0	0	0	0	0	0	0	0	0	0	0	0	0	0	0	0	0	0	0	0	0	0	0	0	0	0	0	0	0	0	0	0	0	0	0	0	0	0	0	0	0	0	0	0
Bacteria|Firmicutes|c__Bacilli|o__Lactobacillales|Lactobacillaceae|Lactobacillus|Lactobacillus murinus	0	0	0	0	0	0	0	0	0	0	0	0	0	0	0	0	0	0	0	0	0	0	0	0	0	0	0	0	0	0	0	0	0	0	0	0	0	0	0	0	0	0	0	0	0	0	0	0	0
Bacteria|Firmicutes|c__Bacilli|o__Lactobacillales|Lactobacillaceae|Lactobacillus|Lactobacillus nagelii	0	0	0	0	0	0	0	0	0	0	0	0	0	0	0	0	0	0	0	0	0	0	0	0	0	0	0	0	0.180269145	0	0	0	0	0	0	0	0	0	0	0	0	0	0	0	0	0	0	0	0
Bacteria|Firmicutes|c__Bacilli|o__Lactobacillales|Lactobacillaceae|Lactobacillus|Lactobacillus nenjiangensis	0	0	0	0	0	0	0	0	0	0	0	0	0	0	0	0	0	0	0	0	0	0	0	0	0	0	0	0	0	0	0	0	0	0	0	0	0	0	0	0	0	0	0	0	0	0	0	0	0
Bacteria|Firmicutes|c__Bacilli|o__Lactobacillales|Lactobacillaceae|Lactobacillus|Lactobacillus paracasei	0	0	0	0	0	0	0	0	1.988610037	0	0	0	0	0	0	0	0	0	0	0	0	0	0	0	0	0	0	0	0	0	0	0	0	0	0	0	0	0	0	0	0	0	0	0	0	0	0	0	0
Bacteria|Firmicutes|c__Bacilli|o__Lactobacillales|Lactobacillaceae|Lactobacillus|Lactobacillus paragasseri	0	0	0	0	0	0	0	0	0	0	0	0	0	0	0	0	0	0	0	0	0	0	0	0	0	0	0	0	0	0	0	0	0	0	0	0	0	0	0	0	0	0	0	0	0	0	0	0	0
Bacteria|Firmicutes|c__Bacilli|o__Lactobacillales|Lactobacillaceae|Lactobacillus|Lactobacillus paralimentarius	0	0	0	0	0	0	0	0	0	0	0	0	0	0	0	0	0	0	0	0	0	0	0	0	0	0	0	0	0	0	0	0	0	0	0	0	0	0	0.88435881	0	0	0	0	0	0	0	0	0	0
Bacteria|Firmicutes|c__Bacilli|o__Lactobacillales|Lactobacillaceae|Lactobacillus|Lactobacillus plantarum	0	0	0	0	0	0	0	0	0	0	0	0	0	0	0	0	0	0	0	0	0	0	0	0	0	0	0	0	0	0	0	0	0	0	0	0	0	0	0	0	0	0	0	0	0	0	0	0	0
Bacteria|Firmicutes|c__Bacilli|o__Lactobacillales|Lactobacillaceae|Lactobacillus|Lactobacillus reuteri	0	0	0	0	0	0	0	0	0.397722007	0	0	0	0	0	0	0	0	0	2.197847282	0	0	0	0.79166096	0	0.253581201	0	0	0.606363665	0	0.447857216	0	0	0	0	0	0	0	0	1.105448513	0	0.881008949	0	0	0	0	0	0	0	0
Bacteria|Firmicutes|c__Bacilli|o__Lactobacillales|Lactobacillaceae|Lactobacillus|Lactobacillus rhamnosus	0	0	5.015422424	0	0	0	0	0	0	0	0	0	0	0	0	0	0	0	0	0	0	0	37.20806513	0	0	0	0.873607361	0	0.180269145	0	0	0	0	0	0	0	0	0	0	0	0	0	0	0	0	0	0	0	0
Bacteria|Firmicutes|c__Bacilli|o__Lactobacillales|Lactobacillaceae|Lactobacillus|Lactobacillus ruminis	0	0	0	0	0	0	0	0	0	0	0	0	0	0	0	0	0	0	0	0	0	0	0	0	0	0	0	0	0	0	0	0	0	0	0	0	0	0	0	0	0	0	0	0	0	0	0	0	0
Bacteria|Firmicutes|c__Bacilli|o__Lactobacillales|Lactobacillaceae|Lactobacillus|Lactobacillus sakei	0	0	0	0	0	0	0	0	0	0	0	0	0	0	1.150411291	0	0	0.934341924	0	0	0.601447443	0	0.19791524	0	0	0	0	0	0	0	0	0	0	0	0	0	0	0	0	0	0.440504475	0	0	0	0.190369982	0	0	0	0
Bacteria|Firmicutes|c__Bacilli|o__Lactobacillales|Lactobacillaceae|Lactobacillus|Lactobacillus salivarius	0	0	0	0	0	0	0	0	0	0	0	0	0	0	0	0	0	0	14.28600733	0	0	0	0	0	5.578786411	0	0	0	0	0	0	0	5.638765483	0	0	0	0	0	0	0	0	0	0	0	0	0	0	0	0
Bacteria|Firmicutes|c__Bacilli|o__Lactobacillales|Lactobacillaceae|Lactobacillus|Lactobacillus unclassified	8.513249906	0.380465964	34.72215524	24.21756177	0	0	0.299090019	0.646550122	36.59042468	1.730016407	3.485448885	0.660295694	6.645254956	5.703874642	106.2213092	3.762950429	13.86144166	1.55723654	70.6974209	6.354921	1.80434233	0.886498574	291.7270638	3.032269411	104.7290358	1.286259384	8.037187718	1.616969774	3.9659212	6.270001023	1.906618406	0.825582831	19.1227699	2.03870107	32.56557473	1.902223192	8.227316423	7.353772531	215.7835496	56.29775457	2.42277461	0.85549127	2.189794768	0.545908444	8.566649197	0	7.476410323	0.443223708	0.153054017
Bacteria|Firmicutes|c__Bacilli|o__Lactobacillales|Lactobacillaceae|Lactobacillus|Lactobacillus vaginalis	0	0	0	0	0	0	0	0	0	0	0	0	0	0	0	0	0	0	0.732615761	0	0	0	0	0	1.267906003	0	0	0	0	0	0	0	0	0	0	0	0	0	0	0	0	0	0	0	0	0	0	0	0
Bacteria|Firmicutes|c__Bacilli|o__Lactobacillales|Lactobacillaceae|Pediococcus|Pediococcus acidilactici	0	0	0	0	0	0	0	0	0	0	0	0	0	0	0	0	0	0	0.36630788	0	0	0	0	0	0	0	0	0	0	0	0	0	0	0	0	0	0	0	0	0	0	0	0	0	0	0	0	0	0
Bacteria|Firmicutes|c__Bacilli|o__Lactobacillales|Lactobacillaceae|Pediococcus|Pediococcus damnosus	0	0	0	0	0	0	0	0	0	0	0	0	0	0	0	0	0	0	0	0	0	0	0	0	0	0	0	0	0	0	0	0	0	0	0	0	0	0	0	0	0	0	0	0	0	0	0.427223447	0	0
Bacteria|Firmicutes|c__Bacilli|o__Lactobacillales|Lactobacillaceae|Pediococcus|Pediococcus pentosaceus	2.708761334	0	0	0	0	0	0	0	0	1.038009844	0	0	0	0	0	0	0	0	0	0	0.200482481	0	0	0	0.507162401	0	0	0	0	0	0	0	0	0	0	0	0	0	0	0	0	0	0	0	0	0	0	0	0
Bacteria|Firmicutes|c__Bacilli|o__Lactobacillales|Lactobacillaceae|Pediococcus|Pediococcus unclassified	0	0	0	0	0	0	0	0	0	0	0	0	0	0	0	0	0	0	0	0	0	0	0	0	0	0	0	0	0	0	0	0	0	0	0	0	0	0	0	0	0	0	0	0	0	0	0.213611724	0	0
Bacteria|Firmicutes|c__Bacilli|o__Lactobacillales|Leuconostocaceae||Leuconostocaceae unclassified	0	0	0	0	0	0	0	0	0	0	0	0	0	0	0	0	0.315032765	0	0.732615761	0	0	0	0	0	0	0	0	0	0	0	0	0.206395708	0	0	0.503591362	0	0	0	0	0	0	0	0	0	1.522959857	0	0	0	0
Bacteria|Firmicutes|c__Bacilli|o__Lactobacillales|Leuconostocaceae|Leuconostoc|Leuconostoc carnosum	0	0	0	0	0	0	0	0	0	2.768026252	0	0	0	0	0	0	0	0	0	0	0	0	0	0	0	0	0	0	0	0	0	0	0	0	0	0	0	0	0	0	0	0	0	0	0	0	0	0	0
Bacteria|Firmicutes|c__Bacilli|o__Lactobacillales|Leuconostocaceae|Leuconostoc|Leuconostoc citreum	0	0	0	0	0	0	0	0	0	0	0	0	0	0	0	0	0	0	0	0	0	0	0	0	0	0	0	0	0.360538291	0	0	0.206395708	0	0	0	0	0.216508327	0	0	0	0	0	0	0	0	0	0.640835171	0	0
Bacteria|Firmicutes|c__Bacilli|o__Lactobacillales|Leuconostocaceae|Leuconostoc|Leuconostoc gelidum	0	0	0	0	0	0	0	0	1.193166022	0	0	0	0	0	0.38347043	0	1.575163825	0	1.465231521	0	0.601447443	0	1.18749144	0	0	0	0.174721472	0	0	0	0.190661841	0	1.716146017	0	0	0	0	0	0	0	0	0	0	0	32.36289697	0	0	0	0
Bacteria|Firmicutes|c__Bacilli|o__Lactobacillales|Leuconostocaceae|Leuconostoc|Leuconostoc kimchii	0	0	0	0	0	0	0	0	0	0	0	0	0	0	0	0	0	0	0	0	0	0	0	0	0	0	0	0	0	0	0	0	0	0	0	0	0	0	0	0	0	0	0	0	0	0	0	0	0
Bacteria|Firmicutes|c__Bacilli|o__Lactobacillales|Leuconostocaceae|Leuconostoc|Leuconostoc lactis	0	0	0	0	0	0	0	0	0	0	0	0	0	0	0	0	0	0	0	0	0	0	0	0	0	0	0	0	0	0	0	0	0	0	0	0	0	0	0	0	0	0	0	0	0	0	0	0	0
Bacteria|Firmicutes|c__Bacilli|o__Lactobacillales|Leuconostocaceae|Leuconostoc|Leuconostoc mesenteroides	0	0	0	0	0	0	0	0	0	0	0	0	0	0	0	0	0	0	0	0	0	0	0	0	0	0.857506256	0	0	0	0	0	0	0.73549115	0	0	0	0	0	0.221089703	0	0	0	0	0	0	0	0	0	0
Bacteria|Firmicutes|c__Bacilli|o__Lactobacillales|Leuconostocaceae|Leuconostoc|Leuconostoc pseudomesenteroides	0	0	0	0	0	0	0	0	0	0	0	0	0	0	0	0	0	0	0	0	0	0	0	0	3.296555607	0	0	0	0	0	0	0	0	0	0	0	0	0	0	0	0	0	0	0	0.761479929	0	0	0	0
Bacteria|Firmicutes|c__Bacilli|o__Lactobacillales|Leuconostocaceae|Leuconostoc|Leuconostoc suionicum	0	0	0	0	0	0	0	0	0	0	0	0	0	0	0	0	0	0	0	0	0	0	0	0	0	0	0	0	0	0	0	0	0	0	0	0	0	0	0	0	0	0	0	0	0	0	0	0	0
Bacteria|Firmicutes|c__Bacilli|o__Lactobacillales|Leuconostocaceae|Leuconostoc|Leuconostoc unclassified	0	0	0	0	0	0	0	0	0.795444015	3.460032815	0	0	0	0	5.368586026	0	1.575163825	0	2.564155162	0	0.601447443	0	0.9895762	0	1.521487203	1.07188282	0.698885889	0	1.081614873	0	0.762647363	0.412791415	1.225818583	0.203870107	2.014365447	0	0.433016654	0	0.88435881	0.250212243	0.440504475	0	0.291972636	0	16.75255843	0	2.136117235	0	0
Bacteria|Firmicutes|c__Bacilli|o__Lactobacillales|Leuconostocaceae|Weissella|Weissella cibaria	0	0	0	0	0	0	0	0	0	0	0	0	0	0	0	0	0	0	0	0	0	0	0	0	0	0	0	0	0	0	0	0	0	0	0	0	0	0	0	0	0	0	0	0	0	0	0	0	0
Bacteria|Firmicutes|c__Bacilli|o__Lactobacillales|Leuconostocaceae|Weissella|Weissella confusa	0	0	0	0	0	0	0	0	0.397722007	0	0	0	0	0	0	0	0	0	0	0	0	0	0	0	0	0	0	0	0	0	0	0	0.490327433	0	0	0	0	0	0	0	0	0	0	0	0	0	0	0	0
Bacteria|Firmicutes|c__Bacilli|o__Lactobacillales|Leuconostocaceae|Weissella|Weissella jogaejeotgali	0	0	0	0	0	0	0	0	0	0	0	0	0	0	0	0	0	0	0	0	0	0	0	0	0	0	0	0	0	0	0	0	0	0	0	0	0	0	0	0	0	0	0	0	0	0	0	0	0
Bacteria|Firmicutes|c__Bacilli|o__Lactobacillales|Leuconostocaceae|Weissella|Weissella paramesenteroides	0	0	0	0	0	0	0	0	0	0	0	0	0	0	0	0	0	0	0	0	0	1.950296862	0	0	0	0	0	0	0.180269145	0.223928608	0	0.619187123	0	0.611610321	0	0	0.216508327	0	0.221089703	0	0	0	0	0	0.190369982	0	0	0	0
Bacteria|Firmicutes|c__Bacilli|o__Lactobacillales|Leuconostocaceae|Weissella|Weissella soli	0	0	0	0	0	0	0	0	0	0	0	0	0	0	0	0	0	0	0	0	0	0	0	0	0	0	0	0	0	0	0	0	0	0	0	0	0	0	0	0	0	0	0	0	0	0	0	0	0
Bacteria|Firmicutes|c__Bacilli|o__Lactobacillales|Leuconostocaceae|Weissella|Weissella unclassified	0	0	0	0	0	0	0	0	0	0	0	0	0	0	0	0	0	0	0	0	0	0	0	0	0.253581201	0	0	0	0	0	0	2.270352784	0.245163717	0.203870107	0	0	0	0	2.431986728	0	0	0.213872818	0	0	0	0	0	0	0
Bacteria|Firmicutes|c__Bacilli|o__Lactobacillales|Streptococcaceae||Streptococcaceae unclassified	475.581097	0	25.84871557	0.733865508	0.891975521	0	0	0.969825183	23.46559844	4.152039378	2.534871916	4.952217702	1.049250782	0.900611786	19.94046238	1.25431681	13.23137613	7.786182702	27.8393989	22.74392779	32.87912691	0.886498574	192.5715285	0	3.296555607	0.857506256	5.940530053	0.202121222	5.047536072	6.046072415	2.287942088	0.412791415	100.2719601	2.446441284	8.896780725	2.536297589	2.165083269	3.906691657	17.2449968	8.257004004	4.625296983	1.069364088	0	0	36.36066659	0.153539806	1.922505512	0.886447416	0
Bacteria|Firmicutes|c__Bacilli|o__Lactobacillales|Streptococcaceae|Lactococcus|Lactococcus garvieae	0	0	0	0	0	0	0	0	0	0	0	0	0	0	0	0	0	0	0	0	0.200482481	0	0	0	0	0	0	0	0	0	0	0	0	0	0	0	0	0	0	0	0	0	0	0	0	0	0	0	0
Bacteria|Firmicutes|c__Bacilli|o__Lactobacillales|Streptococcaceae|Lactococcus|Lactococcus lactis	4.256624953	0	0.385801725	0	0	0	0.299090019	0	5.965830111	4.844045941	3.485448885	0	0.349750261	0.300203929	13.42146506	1.881475215	7.56078636	2.180131157	0	0	0	0	0	0	0.760743602	0	0.349442944	0	0	2.015357472	0.571985522	0.206395708	0.490327433	0.611610321	0.335727575	0	0.216508327	0.459610783	0.88435881	0	1.101261186	0	0	0	11.99330888	0	0	0	0
Bacteria|Firmicutes|c__Bacilli|o__Lactobacillales|Streptococcaceae|Lactococcus|Lactococcus petauri	0	0	0	0	0	0	0	0	0	0	0	0	0	0	0	0	0	0	0	0	0	0	0	0	0	0	0	0	0	0	0	0	0	0	0	0	0	0	0	0	0	0	0	0	0	0	0	0	0
Bacteria|Firmicutes|c__Bacilli|o__Lactobacillales|Streptococcaceae|Lactococcus|Lactococcus piscium	0	0	0	0	0	0	0	0.646550122	0.795444015	0	0	0	0	0	0	0	0	0	2.930463042	0	0	0	0	0	0	0	0	0	0	0	0	0	0	0	0	0	0	0	0	0	0	0	0	0	16.75255843	0	0	0	0
Bacteria|Firmicutes|c__Bacilli|o__Lactobacillales|Streptococcaceae|Lactococcus|Lactococcus raffinolactis	0	0	0	0	0	0	0	0	0	0	0	0	0	0	0	0	0	0	0	0	0	0	0	0	0	0	0	0	0	0	0	0	0	0	0	0	0	0	0	0	0	0	0	0	0.761479929	0	0	0	0
Bacteria|Firmicutes|c__Bacilli|o__Lactobacillales|Streptococcaceae|Lactococcus|Lactococcus sp. KACC 19320	0	0	0	0	0	0	0	0	0	0	0	0	0	0	0	0	0	0	0	0	0.200482481	0	0	0	0	0	0	0	0	0	0	0	0	0	0	0	0	0	0	0	0	0	0	0	0	0	0	0	0
Bacteria|Firmicutes|c__Bacilli|o__Lactobacillales|Streptococcaceae|Lactococcus|Lactococcus unclassified	0	0	0.385801725	0	0.594650347	0	0	0	1.59088803	0	0.633717979	1.650739234	0	0.600407857	3.067763443	0.313579202	0.63006553	0	2.564155162	0	0.200482481	0	0.39583048	0	0.253581201	0	0.174721472	0	0	0.223928608	0.571985522	0	0	0.203870107	0.671455149	0	0.216508327	0	0	0.500424485	0	0	0	0	22.08291793	0	0	0	0
Bacteria|Firmicutes|c__Bacilli|o__Lactobacillales|Streptococcaceae|Streptococcus|Streptococcus acidominimus	0	0	0	0	0	0	0	0	0	0	0	0	0	0	0	0	0	0	0	0	0	0	0	0	0	0	0	0	0	0	0	0	0	0	0	0	0	0	0	0	0	0	0	0	0	0	0	0	0
Bacteria|Firmicutes|c__Bacilli|o__Lactobacillales|Streptococcaceae|Streptococcus|Streptococcus agalactiae	0	0	0	0	0	0	0	0	0	0	0	0	0	0	0	0	0	0	0	0	0	0	0	0	0	0	0	0	0	0	0	0	0	0	0	0	0	0	0.663269108	0	0	0	0	0	0	0	0	0	0
Bacteria|Firmicutes|c__Bacilli|o__Lactobacillales|Streptococcaceae|Streptococcus|Streptococcus anginosus	0	0	14.66046555	0	0	0	0	0	0	0	0	0	0	0	0	0	0	0	0	0	0	0	75.20779121	1.166257466	2.789393206	0	0	0.202121222	0	0	0	0	0	0	0	0	0	0.229805392	0	0	0	0	0	0	0	0	0	0	0
Bacteria|Firmicutes|c__Bacilli|o__Lactobacillales|Streptococcaceae|Streptococcus|Streptococcus australis	18.96132934	0	0	0	0	0	0	0	0	0	0	0	0	0	0	0	0	0	0	0	1.002412406	0	0.79166096	0	0	0	0	0	0	1.11964304	0	0	0.245163717	0	0.167863787	0	0	0	0.221089703	0	0	0	0	0	0	0	0	0	0
Bacteria|Firmicutes|c__Bacilli|o__Lactobacillales|Streptococcaceae|Streptococcus|Streptococcus canis	0	0	0	0	0	0	0	0	0	0	0	0	0	0	0	0	0	0	0	0	0	0	0	0	0	0	0	0	0	0	0	0	0	0	0	0	0	0	0	0	0	0	0	0	0	0	0	0	0
Bacteria|Firmicutes|c__Bacilli|o__Lactobacillales|Streptococcaceae|Streptococcus|Streptococcus cristatus	3.482693143	0	0	0	0	0	0	0	0.397722007	0	0	0.330147847	0	0	0.38347043	0	0	0	0	0	1.80434233	0	0	0	0	0	0	0	0	0	0	0	0.245163717	0	0	0	0	0	0.663269108	0	0	0	1.459863179	0	0	0	0	0	0
Bacteria|Firmicutes|c__Bacilli|o__Lactobacillales|Streptococcaceae|Streptococcus|Streptococcus dysgalactiae	0	0	0	0	0	0	0	0	0	0	0	0	0	0	0	0	0	0	0	0	0	0	0.19791524	0	0	0	0	0	0	0	0	0	0	0	0	0	0	0	0	0.250212243	0	0	0	0	0	0	0	0	0
Bacteria|Firmicutes|c__Bacilli|o__Lactobacillales|Streptococcaceae|Streptococcus|Streptococcus equi	0	0	0	0	0	0	0	0	0	0	0	0	0	0	0	0	0	0	0	0	1.603859849	0	0	0	0	0	0.174721472	0	0	0	0	0	0	0	0	0	0	0	0	0	0	0	0	0	0	0	0	0	0
Bacteria|Firmicutes|c__Bacilli|o__Lactobacillales|Streptococcaceae|Streptococcus|Streptococcus equinus	0	0	0	0	0	0	0	0	0	0	0	0	0	0	0	0	1.575163825	0	0	0	0	0	0	0	0	0	0	0	0	0	0	0	0	0	0	0	0	0	0	0	0	0	0	0	0.190369982	0	0	0	0
Bacteria|Firmicutes|c__Bacilli|o__Lactobacillales|Streptococcaceae|Streptococcus|Streptococcus gordonii	780.8971959	0	0.385801725	0	0	0	0	0.323275061	1.193166022	1.384013126	0.950576969	0	0	0	4.985115595	3.762950429	2.835294885	0	1.465231521	4.682573368	37.49022397	0	1.58332192	0	6.339530013	0.214376564	0.349442944	0	1.261884018	0.223928608	0	0	30.8906283	0	0.167863787	0	0	0	5.527242563	1.00084897	0	0	0	0.181969481	2.66517975	0	1.281670341	1.181929888	0.612216068
Bacteria|Firmicutes|c__Bacilli|o__Lactobacillales|Streptococcaceae|Streptococcus|Streptococcus infantarius	0	0	0	0	0	0	0	0	0	0	0	0	0	0	0	0	0	0	0	0	0	0	0	0	0	0	0	0	0	0	0	0	0.980654867	0	0	0	0	0	0	0	0	0	0	0	0	0	0	0	0
Bacteria|Firmicutes|c__Bacilli|o__Lactobacillales|Streptococcaceae|Streptococcus|Streptococcus infantis	0	0	0	0	0	0	0	0	0	0	0	0	0	0	0	0	0	0	0	0	0	0	0.19791524	0	0	0	0	0	0	0	0	0	0	0	0	0	0	0	0	0	0	0	0	0	0	0	0	0	0
Bacteria|Firmicutes|c__Bacilli|o__Lactobacillales|Streptococcaceae|Streptococcus|Streptococcus intermedius	0	0	149.3052675	2.935462033	0	0	0	0	1.988610037	0	0	0	0	0	0	0	0	0	0	0	0	0	713.0886098	2.332514932	0	0	0	0	0	0	0	0	0	0.611610321	0	0	0	0	0.663269108	0	0	0	0	0	5.139989518	0	0	0	0
Bacteria|Firmicutes|c__Bacilli|o__Lactobacillales|Streptococcaceae|Streptococcus|Streptococcus milleri	0	0	0	0	0	0	0	0	0	0	0	0	0	0	0	0	0	0	0	0	0	0	0	0	0	0	0	0	0	0	0	0	0	0	0	0	0	0	0	0	0	0	0	0	0	0	0	0	0
Bacteria|Firmicutes|c__Bacilli|o__Lactobacillales|Streptococcaceae|Streptococcus|Streptococcus mitis	17.02649981	0	11.18825002	0	0	0	0	0	8.352162156	5.190049222	0.31685899	0.330147847	0	0	23.00822582	0	4.725491475	5.917498854	15.75123885	28.09544021	0.801929925	1.063798288	12.46866012	0.699754479	0.507162401	6.002543792	0.174721472	0	3.605382909	0	0.381323681	0	117.4334203	0.203870107	2.853684384	0.84543253	0.433016654	0.229805392	15.69736888	10.25870194	1.321513424	1.283236905	0	0	0	0	0.640835171	0	0
Bacteria|Firmicutes|c__Bacilli|o__Lactobacillales|Streptococcaceae|Streptococcus|Streptococcus mutans	1.934829524	0	0	0	0	0	0	0	0	0	0	0	0	0	0	0	0	0	0	1.672347632	5.613509472	0	0	0	0	0	0	0	0	0	0	0	0.245163717	0	0	0	0	0	0	0	0.220252237	0	0	0	0	0	0.640835171	0	0
Bacteria|Firmicutes|c__Bacilli|o__Lactobacillales|Streptococcaceae|Streptococcus|Streptococcus oralis	89.77608992	0	5.015422424	0	0	0	0	0	0	0	0.633717979	0	0.349750261	0	1.150411291	0	0.315032765	0.311447308	0	5.017042895	21.65210796	0	98.16595905	0	0	0	0	0	0	0	0	0	6.864584066	0	0	0	0	0	0	1.251061213	0.220252237	0	0	0	6.662949375	0	0	0	0
Bacteria|Firmicutes|c__Bacilli|o__Lactobacillales|Streptococcaceae|Streptococcus|Streptococcus parasanguinis	13.54380667	0	0	0	0	0	0	0	0	0	0	1.320591387	0	0	4.218174734	0	0	0	0.36630788	2.341286684	0	0	0	0	0	0	0	0	0	0	0	0	0	0	0	0	0	0	0	0	0	0	0	0	1.142219893	0	0	0	0
Bacteria|Firmicutes|c__Bacilli|o__Lactobacillales|Streptococcaceae|Streptococcus|Streptococcus parauberis	0	0	0	0	0	0	0	0	0	0	0	0	0	0	0	0	0	0	0	0	0	0	0	0	0	0	0	0	0	0	0	0	0	0	0	0	0	0	0	0	0	0	0	0	0	0	0	0	0
Bacteria|Firmicutes|c__Bacilli|o__Lactobacillales|Streptococcaceae|Streptococcus|Streptococcus pasteurianus	0	0	0	0	0	0	0	0	0	0	0	0	0	0	0	0	0	0	0	0	0	0	0.19791524	0	0	0	0	0	0	0	0	0	0	0	0	0	0	0	0	0	0	0	0	0	0	0	0	0	0
Bacteria|Firmicutes|c__Bacilli|o__Lactobacillales|Streptococcaceae|Streptococcus|Streptococcus pneumoniae	7.352352192	0	0	0	0	0	0	0	0	0.346003281	0	0	0	0	0	0	0.63006553	0.622894616	0	0	1.002412406	0	10.68742296	0	0	0	0.174721472	0	0	0	0	0	1.225818583	0.203870107	0	0	0.216508327	0	0.88435881	0.500424485	0	0	0	0	1.332589875	0	0	0	0
Bacteria|Firmicutes|c__Bacilli|o__Lactobacillales|Streptococcaceae|Streptococcus|Streptococcus porcinus	10.83504533	0	0	0	0	0	0	0	0	0	0	0	0	0	0	0	0	0	0	0	5.21254451	0	3.36455908	0	0	0	0	0	0	0	0	0	0	0	0	0	0	0	0	0	0	0	0	0	0	0	0	0	0
Bacteria|Firmicutes|c__Bacilli|o__Lactobacillales|Streptococcaceae|Streptococcus|Streptococcus pseudopneumoniae	1.934829524	0	0	0	0	0	0	0	0	1.730016407	0	0	0	0	0.38347043	0	0	0	0	0	0.200482481	0	8.312440081	0	1.014324802	0	0	0	0.360538291	0	0	0	0	0	0	0	0	0	0	0.250212243	0	0	0	0	0	0	0	0	0
Bacteria|Firmicutes|c__Bacilli|o__Lactobacillales|Streptococcaceae|Streptococcus|Streptococcus pseudoporcinus	0	0	0	0	0	0	0	0	0	0	0	0	0	0	0	0	0	0	0	0	0	0	0	0	1.014324802	0	0	0	0	0	0	0	0	0	0	0	0	0	0	0	0	0	0	0	0	0	0	0	0
Bacteria|Firmicutes|c__Bacilli|o__Lactobacillales|Streptococcaceae|Streptococcus|Streptococcus pyogenes	0	0	0.385801725	0	0	0	0	0	1.193166022	0	0	0	0	0	0	0	1.89019659	0	0	0	0	0	0	0	0	0	0	0	0	0	0	0	0	0	0	0	0	0	0	0.250212243	0	0	0	0	0	0	0	0	0
Bacteria|Firmicutes|c__Bacilli|o__Lactobacillales|Streptococcaceae|Streptococcus|Streptococcus salivarius	1.160897714	0	0	0	0	0	0	0	2.386332045	1.384013126	0	0	0	0	0	0.627158405	0	0	1.465231521	0	1.002412406	0	0	0	0	0	0	0	0	0	2.287942088	0	0	0	0	0	0.216508327	0	0	0	0	0	0	0	0	0	0.640835171	0	0
Bacteria|Firmicutes|c__Bacilli|o__Lactobacillales|Streptococcaceae|Streptococcus|Streptococcus sanguinis	99.06327163	0	1.157405175	0	0	0	0	0	3.977220074	0	1.901153937	0	0	0	0.38347043	0	0.945098295	0	1.465231521	23.74733637	70.1688684	1.063798288	0.79166096	0	0.507162401	0	0.524164416	0	0	0	0	0	28.92931856	2.446441284	0.503591362	0	0	0.689416175	0.88435881	1.501273455	0	0	0	0	1.142219893	0	0	1.329671124	0
Bacteria|Firmicutes|c__Bacilli|o__Lactobacillales|Streptococcaceae|Streptococcus|Streptococcus sobrinus	0	0	0	0	0	0	0	0	0	0	0	0	0	0	0	0	0	0	0.36630788	0	0.200482481	0	0	0	0	0	0	0	0	0	0	0	0	0	0	0	0	0	0	0	0	0	0	0	0	0	0	0	0
Bacteria|Firmicutes|c__Bacilli|o__Lactobacillales|Streptococcaceae|Streptococcus|Streptococcus sp. 116-D4	3.095727239	0	0	0	0	0	0	0	0	0	0	0	0	0	4.985115595	0	0.63006553	0.311447308	3.296770923	1.003408579	0	0	0	0	0	0	0	0	0	0	0.571985522	0	3.67745575	0	0.671455149	0	0.649524981	0	0	0	0	0	0	0	0	0	0	0	0
Bacteria|Firmicutes|c__Bacilli|o__Lactobacillales|Streptococcaceae|Streptococcus|Streptococcus sp. 1643	0	0	0	0	0	0	0	0	0	0	0	0	0	0	0	0	0	0	0	0.334469526	0.200482481	0	0.19791524	0	0	0	0	0	0	0	0	0	0	0	0	0	0	0	0	0	0	0	0	0	0	0	0	0	0
Bacteria|Firmicutes|c__Bacilli|o__Lactobacillales|Streptococcaceae|Streptococcus|Streptococcus sp. A12	25.15278381	0	0	0	0	0	0	0	0	0	0	0	0	0	0	0	0	0	0	0	1.80434233	0	0.19791524	0	0	0	1.048328833	0	0	0	0	0	0.245163717	0	0	0	0	0	0	0.500424485	0	0	0	0	0	0	0	0	0
Bacteria|Firmicutes|c__Bacilli|o__Lactobacillales|Streptococcaceae|Streptococcus|Streptococcus sp. ChDC B345	10.83504533	0	0.77160345	0	0	0	0	0	1.193166022	0	0	0	0	0	0.766940861	0	3.78039318	0	2.197847282	7.358329579	0.400964962	0	0.39583048	0	0	0	0	0	0.360538291	0	0	0	0	0.203870107	0.167863787	0	0	0.459610783	0.442179405	0.250212243	1.762017898	0	0	0	0	0	0.640835171	0	0
Bacteria|Firmicutes|c__Bacilli|o__Lactobacillales|Streptococcaceae|Streptococcus|Streptococcus sp. FDAARGOS_192	0	0	0	0	0	0	0	0	0	0	0	0	0	0	0	0	0	0	0	0	0	0	0	0	0	0	0.174721472	0	0	0	0	0	0	0	0	0	0	0	0	0	0	0	0	0	0.380739964	0	0	0	0
Bacteria|Firmicutes|c__Bacilli|o__Lactobacillales|Streptococcaceae|Streptococcus|Streptococcus sp. HSISM1	4.256624953	0	0.77160345	0	0	0	0	0	0	0	0.31685899	0	0	0	0	0	0.63006553	0	0.732615761	0.334469526	0.400964962	0	0.19791524	0	0	0	0	0	0	0	0	0	0	0	0	0	0	0	0	0	0	0	0	0	1.903699822	0	1.068058618	0	0
Bacteria|Firmicutes|c__Bacilli|o__Lactobacillales|Streptococcaceae|Streptococcus|Streptococcus sp. HSISS2	0	0	0	0	0	0	0	0	0	0	0	0	0	0	0	0	0	0	1.098923641	0	0	0	0	0	0	0	0	0	0	0	0	0	0	0	0	0	0	0	0	0	0	0	0	0	0	0	0	0	0
Bacteria|Firmicutes|c__Bacilli|o__Lactobacillales|Streptococcaceae|Streptococcus|Streptococcus sp. HSISS3	0	0	0	0	0	0	0	0	0	0	0.31685899	0	0.349750261	0	0	0	0	0	0	0	0	0	0.59374572	0	0	0	0	0	0	0	0	0	0	0	0	0	0	0	0	0	0	0	0	0	0.571109946	0	0	0	0
Bacteria|Firmicutes|c__Bacilli|o__Lactobacillales|Streptococcaceae|Streptococcus|Streptococcus sp. I-G2	0	0	0	0	0	0	0	0	0	0	0	0	0	0	0	0	0	0	0	0.668939053	0	0	0	0	0	0	0	0	0	0	0	0	0	0	0	0	0	0	0	0.250212243	0	0	0	0	0	0	0	0	0
Bacteria|Firmicutes|c__Bacilli|o__Lactobacillales|Streptococcaceae|Streptococcus|Streptococcus sp. I-P16	0.386965905	0	0	0	0	0	0	0	0	0	0	0	0	0	0	0	0	0	0	0	0.200482481	0	0	0	0	0	0	0	0	0	0	0	0	0	0.167863787	0	0	0	0	0	0	0	0	0	0	0	0	0	0
Bacteria|Firmicutes|c__Bacilli|o__Lactobacillales|Streptococcaceae|Streptococcus|Streptococcus sp. JS71	11.22201124	0	0	0	0	0	0	0	0	0	0	0	0	0	0	0	0	0	0	0	0	0	0	0	0	0	0	0	0	0	0	0	0	0	0	0	0	0	0	0	0	0	0	0	0	0	0	0	0
Bacteria|Firmicutes|c__Bacilli|o__Lactobacillales|Streptococcaceae|Streptococcus|Streptococcus sp. KCOM 2412	0	0	0	0	0	0	0	0	0	0	0	0	0	0	0	0	0	0	0	0	0	0	0.19791524	0	0	0	0	0	0	0	0	0	0	0	0	0	0	0	0	0	0	0	0	0	0	0	0	0	0
Bacteria|Firmicutes|c__Bacilli|o__Lactobacillales|Streptococcaceae|Streptococcus|Streptococcus sp. LPB0220	0.386965905	0	0	0	0	0	0	0	0	0	0	0	0	0	0	0	0	0	0	4.013634316	0.601447443	0	0.19791524	0	0	0	0	0	0	0	0	0	0.245163717	0	0	0	0	0	0	0	0	0	0	0	1.332589875	0	0	0	0
Bacteria|Firmicutes|c__Bacilli|o__Lactobacillales|Streptococcaceae|Streptococcus|Streptococcus sp. NCTC 11567	0	0	0	0	0	0	0	0	0	0	0	0	0	0	0	0	0	0	0	0	0	0	0	0	0	0	0	0	0	0	0	0	0	0	0	0	0	0	0	0	0	0	0	0	0	0	0	0	0
Bacteria|Firmicutes|c__Bacilli|o__Lactobacillales|Streptococcaceae|Streptococcus|Streptococcus sp. NPS 308	9.674147621	0	0	0	0	0	0	0	0	0	0	0	0	0	0	0	0	0	0	0	0.200482481	0	0	0	0	0	0	0	0	0	0	0	3.187128316	0	0	0	0	0	0	0	0	0	0	0	0	0	0	0	0
Bacteria|Firmicutes|c__Bacilli|o__Lactobacillales|Streptococcaceae|Streptococcus|Streptococcus sp. oral taxon 064	5.030556763	0	0	0	0	0	0	0	0	0	0	0	0	0	0	0	0	0	0	0	2.004824811	0	3.16664384	0	0	0	0	0	0	0.223928608	0	0	0.980654867	0	0	0	0	0	0	0	0	0	0	0	0	0	0	0	0
Bacteria|Firmicutes|c__Bacilli|o__Lactobacillales|Streptococcaceae|Streptococcus|Streptococcus sp. oral taxon 431	36.37479505	0	0.385801725	0	0	0	0	0	0	0	0.950576969	0	0	0	0.766940861	0	0.63006553	0	2.564155162	3.679164789	4.811579547	0	0.79166096	0	0	0	0.349442944	0	0	2.911071904	0.190661841	0	11.27753097	0	0.167863787	0	0	0	0.442179405	0.500424485	0	0	0	0	0.761479929	0	0.640835171	0	0
Bacteria|Firmicutes|c__Bacilli|o__Lactobacillales|Streptococcaceae|Streptococcus|Streptococcus suis	0	0	0	0	0	0	0	0	0	0	0	0	0	0	0	0	0	0	0	0	0	0	0	0	0	0	0	0	0	0	0	0	0	0	0	0	0	0	0	0	0	0	0	0	0	0	0	0	0
Bacteria|Firmicutes|c__Bacilli|o__Lactobacillales|Streptococcaceae|Streptococcus|Streptococcus thermophilus	8.126284001	0	1.5432069	0	0.297325174	0	0	21.33615402	277.2122392	5.882055785	0	0	1.049250782	5.703874642	21.85781453	10.97527208	7.56078636	3.737367697	29.30463042	0	2.004824811	0	0	0	7.100273614	0	1.572493249	0.606363665	7.030496672	2.911071904	1.715956566	2.270352784	248.5960087	5.708362996	1.007182724	6.12938584	1.515558288	6.894161748	2.210897025	2.00169794	3.083531322	2.138728175	0	0	42.45250602	2.456636904	1.068058618	0	0.765270084
Bacteria|Firmicutes|c__Bacilli|o__Lactobacillales|Streptococcaceae|Streptococcus|Streptococcus unclassified	9464.025134	0	989.9672261	7.338655081	10.40638107	0	0.299090019	51.40073467	534.9361	82.69478428	49.11314337	75.27370907	16.43826226	12.90876893	357.0109707	70.24174134	384.0249405	161.9526002	371.0698828	529.1307906	1111.07391	11.70178117	5679.375728	24.95790977	87.23193297	18.65076107	82.81797779	4.648788101	100.5901832	85.31679964	30.88721818	15.06688666	2065.259149	62.18038264	135.4660763	40.36940329	21.21781604	33.78139257	250.7157226	271.4802832	71.14147264	20.10404485	5.109521125	0.545908444	382.0725542	3.377875743	66.86046946	11.96704011	3.979404439
Bacteria|Firmicutes|c__Bacilli|o__Lactobacillales|Streptococcaceae|Streptococcus|Streptococcus vestibularis	0	0	0.385801725	0	0	0	0	0	0	0	0.31685899	0	0.349750261	0	0	0	0	0	1.465231521	0	0	0	0.79166096	0	1.775068404	0	0	0	0	0	0	0	0	0	0	0	0	0	0.221089703	0	0	0	0	0	3.997769625	0	0	0	0
Bacteria|Firmicutes|c__Bacilli|o__Lactobacillales|Streptococcaceae|Streptococcus|Streptococcus viridans	15.47863619	0	0	0	0	0	0	0	0	0	0	0	0	0	0	0	0	0	0.732615761	0.334469526	0.400964962	0	0	0	0	0	0	0	0	0	0	0	0	0	0.167863787	0	0	0	0	0	0	0	0	0	0	0	0	0	0
Bacteria|Firmicutes|c__Clostridia|o__|||Clostridia unclassified	34.43996553	0	2.31481035	0	0.594650347	0	1.196360074	0	1.988610037	0	0	0	0	0.300203929	1.150411291	0	0.63006553	0.622894616	0.732615761	0.334469526	4.009649623	0.531899144	0.19791524	0	1.521487203	0	0.524164416	0	0.180269145	0	0	0	0.490327433	0.203870107	0.335727575	0	0	0	0.663269108	0.250212243	0	0	0	0	10.08960905	0.614159226	0.640835171	0	0
Bacteria|Firmicutes|c__Clostridia|o__Clostridiales|||Clostridiales bacterium CCNA10	0	0	0	0	0	0	0	0	0	0	0	0	0	0	0	0	0	0	0	0	0	0	0	0	0	0	0	0	0	0	0	0	0	0	0	0	0	0	0	0	0	0	0	0	0	0	0	0	0
Bacteria|Firmicutes|c__Clostridia|o__Clostridiales|||Clostridiales unclassified	135.4380667	0	7.330232773	0.733865508	8.325104859	0	3.888170242	0	17.89749033	1.038009844	3.168589895	0.660295694	1.748751304	0.900611786	9.20329033	3.762950429	2.205229355	2.491578465	15.01862309	2.341286684	12.83087879	1.063798288	5.145796241	0	15.21487203	0.857506256	8.037187718	0.202121222	2.884306327	1.791428864	0.571985522	0.825582831	6.374256633	0.815480428	2.182229234	0.422716265	1.299049961	0.689416175	5.527242563	0.500424485	6.387314881	0.213872818	0.145986318	0.909847406	100.8960905	6.755751486	3.6313993	1.47741236	0.306108034
Bacteria|Firmicutes|c__Clostridia|o__Clostridiales||Flintibacter|Flintibacter sp. KGMB00164	0	0	0	0	0	0	0	0	0	0	0	0	0	0	0	0	0	0	0	0	0	0	0	0	0	0	0	0	0	0	0	0	0	0	0	0	0	0	0	0	0	0	0	0	0	0	0	0	0
Bacteria|Firmicutes|c__Clostridia|o__Clostridiales||Intestinimonas|Intestinimonas butyriciproducens	0	0	0	0	0	0	0	0	0	0	0	0	0	0	0	0	0	0	0	0	0	0	0	0	0	0	0	0	0	0	0	0	0	0	0	0	0	0	0	0	0	0	0	0	0	0	0	0	0
Bacteria|Firmicutes|c__Clostridia|o__Clostridiales|Christensenellaceae|Christensenella|Christensenella minuta	0	0	0	0	0	0	0	0	0	0	0	0	0	0	0	0	0	0	0	0	0	0	0	0	0	0	0	0	0	0	0	0	0	0	0	0	0	0	0	0	0	0	0	0	0	0	0	0	0
Bacteria|Firmicutes|c__Clostridia|o__Clostridiales|Christensenellaceae|Christensenella|Christensenella unclassified	0	0	0.385801725	0	0	0	0	0	0	0	0	0	0	0	0	0	0	0	0	0	0	0	0	0	0	0	0	0	0	0	0	0	0	0	0	0	0	0	0	0	0	0	0	0	0	0	0	0	0
Bacteria|Firmicutes|c__Clostridia|o__Clostridiales|Clostridiaceae||Clostridiaceae unclassified	0.386965905	0	0	0	0.891975521	0	0	0	0	0	0	0.660295694	0	0	0.38347043	0	0	0	0	0	0.200482481	0.354599429	0	0	0.253581201	0	0	0	0	0	0	0	0	0	0.503591362	0	0	0	0.663269108	0	0.220252237	0	0	0	4.37850959	0.153539806	0	0	0
Bacteria|Firmicutes|c__Clostridia|o__Clostridiales|Clostridiaceae|Clostridium|Clostridium beijerinckii	0	0	0	0	0	0	0	0	0	0	0	0	0	0	0	0	0	0	0	0	0	0	0	0	0	0	0	0	0	0	0	0	0	0	0	0	0	0	0	0	0	0	0	0	0.761479929	0	0	0	0
Bacteria|Firmicutes|c__Clostridia|o__Clostridiales|Clostridiaceae|Clostridium|Clostridium butyricum	0	0	0	0	0	0	0	0	0	0	0	0	0	0	0	0	0	0	0	0	0	0	0	0	0	0	0	0	0	0	0	0	0	0	0	0	0	0	0	0	0	0	0	0	0	0	0	0	0
Bacteria|Firmicutes|c__Clostridia|o__Clostridiales|Clostridiaceae|Clostridium|Clostridium perfringens	0	0	0.385801725	0	0.594650347	0	0	0	0	0	0	0	0	0	0	0	0	0	0	0	0.400964962	0.354599429	0	0	0.253581201	0	0	0	0	0	0	0	0	0	0	0	0	0	0	0	0	0	0	0	4.568879572	0	0	0	0
Bacteria|Firmicutes|c__Clostridia|o__Clostridiales|Clostridiaceae|Clostridium|Clostridium septicum	0	0	0	0	0	0	0	0	0	0	0	0	0	0	0	0	0	0	0	0	0	0	0	0	0	0	0	0	0	0	0	0	0	0	0	0	0	0	0	0	0	0	0	0	0	0	0	0	0
Bacteria|Firmicutes|c__Clostridia|o__Clostridiales|Clostridiaceae|Clostridium|Clostridium sp. CT4	0	0	0	0	0	0	0	0	0	0	0	0	0	0	0	0	0	0	0	0	0	0	0	0	0	0	0	0	0	0	0	0	0	0	0	0	0	0	0	0	0	0	0	0	0	0	0	0	0
Bacteria|Firmicutes|c__Clostridia|o__Clostridiales|Clostridiaceae|Clostridium|Clostridium sp. SY8519	0	0	0	0	0	0	0	0	0	0	0	0	0	0	0	0	0	0	0	0	0	0	0	0	0	0	0	0	0	0	0	0	0	0	0	0	0	0	0	0	0	0	0	0	0	0	0	0	0
Bacteria|Firmicutes|c__Clostridia|o__Clostridiales|Clostridiaceae|Clostridium|Clostridium unclassified	1.160897714	0	1.157405175	0	0.297325174	0	0	0	0	0	0.31685899	0.330147847	0	0	0.766940861	0	0	0	0	0	0	0.177299715	0	0	1.521487203	0	0	0	0.180269145	0	0	0	0.245163717	0	0.167863787	0	0	0	0.442179405	0	0	0	0	0.181969481	31.982157	0	0.213611724	0	0
Bacteria|Firmicutes|c__Clostridia|o__Clostridiales|Clostridiaceae|Hungatella|Hungatella hathewayi	0	0	0	0	0	0	0	0	0	0	0	0	0	0	0	0	0	0	0	0	0	0	0	0	0	0	0	0	0	0	0	0	0	0	0	0	0	0	0	0	0	0	0	0	0	0	0	0	0
Bacteria|Firmicutes|c__Clostridia|o__Clostridiales|Clostridiaceae|Mordavella|Mordavella sp. Marseille-P3756	0	0	0	0	0	0	0	0	0	0	0	0	0	0	0	0	0	0	0.36630788	0	0	0	0	0	0	0	0	0	0	0	0	0	0	0	0	0	0	0	0	0	0	0	0	0	0	0	0	0	0
Bacteria|Firmicutes|c__Clostridia|o__Clostridiales|Clostridiales Family XIII. Incertae Sedis||[Eubacterium] minutum	0	0	0	0	0	0	0	0	0	0	0	0	0	0	0	0	0	0	0	0	0.200482481	0	0.79166096	0	0.507162401	0	0	0	0	0	0	0	0	0	0	0	0	0	0	0	0.220252237	0	0	0	0	0	0	0	0
Bacteria|Firmicutes|c__Clostridia|o__Clostridiales|Clostridiales Family XIII. Incertae Sedis||[Eubacterium] sulci	0	0	0.385801725	0	0	0	0	0	0	0	0	0	0	0	0	0	0	0	0	0	0	0	0.9895762	0	0	0	0.174721472	0	0	0.223928608	0	0	0	0	0	0	0	0	0	0	0	0	0	0	0	0	0	0	0
Bacteria|Firmicutes|c__Clostridia|o__Clostridiales|Clostridiales Family XIII. Incertae Sedis||Clostridiales Family XIII. Incertae Sedis unclassified	0	0	0.385801725	0	0	0	0	0	0	0	0	0	0	0	0	0	0	0	0	0	0	0	0.59374572	0	0	0	0	0	0	0	0	0	0	0	0	0	0	0	0	0	0	0	0	0	0	0	0	0	0
Bacteria|Firmicutes|c__Clostridia|o__Clostridiales|Clostridiales Family XIII. Incertae Sedis|Mogibacterium|Mogibacterium diversum	0.386965905	0	0	0	0	0	0	0	0	0	0	0	0	0	0	0	0	0	0	0	0.200482481	0	0	0	0	0	0.174721472	0	0	0	0	0	0	0	0	0	0	0	0	0	0	0	0	0	0	0	0	0	0
Bacteria|Firmicutes|c__Clostridia|o__Clostridiales|Clostridiales Family XIII. Incertae Sedis|Mogibacterium|Mogibacterium pumilum	3.869659048	0	0	0	0	0	0	0	0	0	0	0.330147847	0	0	0	0	0	0	0	0	0	0	0.59374572	0	0	0	0	0	0	0	0	0	0	0	0	0	0	0	0	0.750636728	0	0	0	0	0	0	0	0	0
Bacteria|Firmicutes|c__Clostridia|o__Clostridiales|Clostridiales Family XIII. Incertae Sedis|Mogibacterium|Mogibacterium unclassified	0	0	1.157405175	0	0	0	0	0	0	0	0	0	0	0	0	0	0	0	0	0	0	0	1.18749144	0	0	0	0.174721472	0	0	0	0	0	0	0	0	0	0	0	0	0	0	0	0	0	0	0	0	0	0
Bacteria|Firmicutes|c__Clostridia|o__Clostridiales|Eubacteriaceae||Eubacteriaceae unclassified	0	0	0	0	0	0	0	0	0	0	0	0	0	0	0	0	0	0	0	0	0	0	0.39583048	0	0	0	0	0	0.180269145	0	0	0	0	0	0	0	0	0	0	0	0	0	0	0	0	0	0	0	0
Bacteria|Firmicutes|c__Clostridia|o__Clostridiales|Eubacteriaceae|Eubacterium|[Eubacterium] eligens	0.386965905	0	0	0	0	0	0	0	0	0	0	0	0	0	0	0	0	0	0	0	0	0	0	0.466502986	0.253581201	0	0	0	0	0	0	0	0	0	0	0	0	0	0	0	0.440504475	0	0	0.181969481	4.37850959	0	0.640835171	0	0
Bacteria|Firmicutes|c__Clostridia|o__Clostridiales|Eubacteriaceae|Eubacterium|Eubacterium callanderi	0	0	0	0	0	0	0	0	0	0	0	0	0	0	0	0	0	0	0	0	0	0	0	0	0	0	0	0	0	0	0	0	0	0	0	0	0	0	0	0	0	0	0	0	0	0	0	0	0
Bacteria|Firmicutes|c__Clostridia|o__Clostridiales|Eubacteriaceae|Eubacterium|Eubacterium limosum	0	0	0	0	0	0	0	0	0	0	0	0	0	0	0	0	0	0	0	0	0	0	0	0	0	0	0	0	0	0	0	0	0	0	0	0	0	0	0	0	0	0	0	0	0	0	0	0	0
Bacteria|Firmicutes|c__Clostridia|o__Clostridiales|Eubacteriaceae|Eubacterium|Eubacterium unclassified	0	0	0	0	0	0	0	0	0	0	0	0	0	0	0.38347043	0	0	0	0	0	0	0	0.59374572	0	0	0	0.349442944	0	0.540807436	0	0	0	0	0	0	0	0	0	0	0	0	0	0	0	0	0	0	0	0
Bacteria|Firmicutes|c__Clostridia|o__Clostridiales|Hungateiclostridiaceae||Hungateiclostridiaceae unclassified	0	0	0	0	0	0	0	0	0	0	0	0	0	0	0.38347043	0	0	0	0.36630788	0	0	0	0	0	0	0	0	0	0	0.895714432	0	0	0	0	0	0	0	0	0	0	0	0	0	0	0	0	0	0	0
Bacteria|Firmicutes|c__Clostridia|o__Clostridiales|Hungateiclostridiaceae|Fastidiosipila|Fastidiosipila sanguinis	0	0	0	0	0	0	0	0	3.181776059	0	0	0	0	0	0	0	0	0	0	0	0	0	0	0	0	0	0	0	0	0	0	0	0	0	0	0	0	0	0	0.500424485	0	0	0	0	0	0	0	0	0
Bacteria|Firmicutes|c__Clostridia|o__Clostridiales|Hungateiclostridiaceae|Mageeibacillus|Mageeibacillus indolicus	0	0	0	0	0	0	0	0	0	0	0	0	0	0	1.533881722	0	0	0	6.959849726	0	0	0	0	0	0	0	0	0	0.901345727	3.806786336	0.953309203	0	0	0	0	0	0	0.689416175	1.105448513	0	0	0	0	0	0	0	0	0	0
Bacteria|Firmicutes|c__Clostridia|o__Clostridiales|Lachnospiraceae||Lachnospiraceae bacterium	0	0	0	0	0	0	0	0	0	0	0	0	0	0	0	0	0	0	0	0	0	0	0	0	0	0	0	0	0	0	0	0	0	0	0	0	0	0	0	0	0	0	0	0	0	0	0	0	0
Bacteria|Firmicutes|c__Clostridia|o__Clostridiales|Lachnospiraceae||Lachnospiraceae bacterium Choco86	0	0	0	0	0	0	0	0	0	0	0	0	0	0	0.766940861	0	0	0	0	0	0	0	0.19791524	0	0	0	0	0	0	0	0	0	0	0	0	0	0	0	0	0	0	0	0	0	0.190369982	0	0	0	0
Bacteria|Firmicutes|c__Clostridia|o__Clostridiales|Lachnospiraceae||Lachnospiraceae bacterium GAM79	0.386965905	0	0	0	0	0	0	0	0	0	0	0	0	0	0	0	0.945098295	0	0	0	0	0	0	0	0	0	0	0	0	0	0	0	0	0	0	0	0	0	0	0	0	0	0	0	0.190369982	0	0	0	0
Bacteria|Firmicutes|c__Clostridia|o__Clostridiales|Lachnospiraceae||Lachnospiraceae bacterium KGMB03038	0	0	0	0	0	0	0	0	0	0	0	0	0	0	0	0	0	0	0	0	0	0	0	0	0	0	0	0	0	0	0	0	0	0	0	0	0	0	0	0	0	0	0	0	0	0	0	0	0
Bacteria|Firmicutes|c__Clostridia|o__Clostridiales|Lachnospiraceae||Lachnospiraceae bacterium oral taxon 500	0	0	0	0	0	0	0	0	0	0	0	0	0	0	0	0	0	0	0	0	0	0	0	0	0	0	0	0	0	0	0	0	0	0	0	0	0	0	0	0	0	0	0	0	0	0	0	0	0
Bacteria|Firmicutes|c__Clostridia|o__Clostridiales|Lachnospiraceae||Lachnospiraceae unclassified	46.04894267	0	3.858017249	0.733865508	2.378601388	0.31187012	3.888170242	0	17.49976833	0.346003281	0.633717979	0	0	0	6.135526886	0.940737607	1.89019659	2.491578465	9.157697008	0.668939053	3.809167142	0	1.78123716	0	7.607436015	0	6.115251525	0	0.540807436	2.015357472	0.190661841	0.825582831	2.20647345	0.203870107	0.503591362	0	0.433016654	0.689416175	0.663269108	1.501273455	0.881008949	0	0	1.091816887	40.16806624	2.456636904	0.854446894	0.295482472	0
Bacteria|Firmicutes|c__Clostridia|o__Clostridiales|Lachnospiraceae|Anaerobutyricum|Anaerobutyricum hallii	0	0	0.385801725	0	0.297325174	0	0.598180037	0	0.397722007	0	0	0	0	0	0	0.313579202	0	0	0	0.334469526	0	0	0.39583048	0	0.253581201	0	0	0	0	0	0	0	0	0	0	0.211358132	0	0	0	0	0	0	0	0	2.66517975	0.153539806	0	0	0
Bacteria|Firmicutes|c__Clostridia|o__Clostridiales|Lachnospiraceae|Anaerostipes|Anaerostipes hadrus	0.386965905	0	0	0	1.486625868	0	0.299090019	0	0.397722007	0	0.950576969	0	0	0	0	0	0.315032765	0.622894616	0	0	1.403377368	0	0	0	0	0	0	0	0.180269145	0.223928608	0	0	0	0	0	0	0	0	0	0	0	0	0	0	36.55103657	0.153539806	0	0	0.153054017
Bacteria|Firmicutes|c__Clostridia|o__Clostridiales|Lachnospiraceae|Anaerostipes|Anaerostipes unclassified	0	0	0	0	0	0	0	0	0	0	0	0	0	0	0	0	0	0	0	0	0	0	0	0	0	0	0	0	0	0	0	0	0	0	0	0	0	0	0	0	0	0	0	0	0.571109946	0	0	0	0
Bacteria|Firmicutes|c__Clostridia|o__Clostridiales|Lachnospiraceae|Anaerotignum|Anaerotignum propionicum	0	0	0	0	0	0	0	0	0	0	0.633717979	0	0	0	0	0	0	0	0	0	0	0	0	0	0	0	0	0	0	0	0	0	0	0	0	0	0	0	0	0	0	0	0	0	0	0	0	0	0
Bacteria|Firmicutes|c__Clostridia|o__Clostridiales|Lachnospiraceae|Blautia|[Ruminococcus] gnavus	0	0	0	0	0	0	0	0	0	0	0.31685899	0	0	0	1.150411291	0	0	0	0.732615761	0	0	0	0.19791524	0	0	0	0	0	0	0	0	0	5.638765483	0	0	0	0	0	0	0	0	0	0	0	5.139989518	0	0	0	0
Bacteria|Firmicutes|c__Clostridia|o__Clostridiales|Lachnospiraceae|Blautia|Blautia producta	0	0	0	0	0.891975521	0	0	0	0	0	0	0	0	0	0	0	0	0	0	0	0	0	0	0	0	0	0	0	0	0	0	0	0	0	0	0	0	0	0	0	0	0	0	0	0	0	0	0	0
Bacteria|Firmicutes|c__Clostridia|o__Clostridiales|Lachnospiraceae|Blautia|Blautia sp. N6H1-15	0	0	0	0	0	0	0	0	0	0	0	0	0	0	0	0	0	0	0	0	0	0	0	0	0	0	0	0	0	0	0	0	0	0	0	0	0	0	0	0	0	0	0	0	0	0	0	0	0
Bacteria|Firmicutes|c__Clostridia|o__Clostridiales|Lachnospiraceae|Blautia|Blautia sp. SC05B48	1.547863619	0	0.385801725	0	1.783951041	0	1.794540112	0	0	0	3.802307874	1.980887081	0	0.300203929	2.684293013	0.940737607	0	0	4.762002444	2.675756211	0	0	0	0	7.353854815	0	0.524164416	0	0	0	0	0	0	0	0	0	0.216508327	0	0	0.500424485	0.220252237	0	0	0.363938962	4.759249554	5.066813614	0.213611724	1.181929888	0
Bacteria|Firmicutes|c__Clostridia|o__Clostridiales|Lachnospiraceae|Blautia|Blautia unclassified	0	0	0.385801725	0	0	0	0	0	0	0	0	0	0	0	0	0	0	0	0	0	0	0	0.19791524	0	0	0	0.174721472	0	0	0	0	0	0	0	0	0	0	0	0	0	0	0	0	0	0	0.153539806	0	0	0
Bacteria|Firmicutes|c__Clostridia|o__Clostridiales|Lachnospiraceae|Herbinix|Herbinix luporum	0	0	0	0	0	0	0	0	0	0	0	0	0	0	0	0	0	0	0	0	0	0	0	0	0	0	0	0	0	0	0	0	0	0	0	0	0	0	0	0	0	0	0	0	0	0	0	0	0
Bacteria|Firmicutes|c__Clostridia|o__Clostridiales|Lachnospiraceae|Lachnoanaerobaculum|Lachnoanaerobaculum umeaense	135.4380667	0	0.77160345	0	0.891975521	0	0	0	1.59088803	0	0	0	0	0	0.766940861	0	2.205229355	0	0	3.010225737	12.63039631	0	0.39583048	0	2.789393206	0	3.144986498	0	0	0	0	0	1.716146017	0.407740214	0	0	0	0	0.88435881	0	0.220252237	0	0	0	0	0	0	0	0
Bacteria|Firmicutes|c__Clostridia|o__Clostridiales|Lachnospiraceae|Lachnoclostridium|[Clostridium] bolteae	0	0	0	0	0	0	0	0	0	0	0	0	0	0	0	0	0.63006553	0	0	0	0	0	0	0	0	0	0	0	0	0	0	0	0	0	0	0	0	0	0	0	0	0	0	0	0	0	0	0	0
Bacteria|Firmicutes|c__Clostridia|o__Clostridiales|Lachnospiraceae|Lachnoclostridium|[Clostridium] saccharolyticum	0	0	0	0	0	0	0	0	0	0	0	0	0	0	0	0	0	0	0	0	0	0	0	0	0	0	0	0	0	0	0	0	0	0	0	0	0	0	0	0	0	0	0	0	0	0	0	0	0
Bacteria|Firmicutes|c__Clostridia|o__Clostridiales|Lachnospiraceae|Lachnoclostridium|[Clostridium] scindens	0	0	0	0	0	0	0	0	0	0	0	0	0	0	0.766940861	0	0	0	0	0	0.801929925	0	0	0	0	0	0.174721472	0	0	0	0	0	0	0	0	0	0	0	0	0	0	0	0	0	0	0	0	0	0
Bacteria|Firmicutes|c__Clostridia|o__Clostridiales|Lachnospiraceae|Lachnoclostridium|Lachnoclostridium phocaeense	0	0	0	0	0	0	0	0	0	0	0	0	0	0	0	0	0	0	0	0	0	0	0	0	0	0	0	0	0	0	0	0	0	0	0	0	0	0	0	0	0	0	0	0	0	0	0	0	0
Bacteria|Firmicutes|c__Clostridia|o__Clostridiales|Lachnospiraceae|Lachnoclostridium|Lachnoclostridium phytofermentans	0	0	0	0	0	0	0	0	0	0	0	0	0	0	0	0	0	0	0	0	0	0	0	0	0	0	0	0	0	0	0	0	0	0	0	0	0	0	0	0	0	0	0	0	0	0	0	0	0
Bacteria|Firmicutes|c__Clostridia|o__Clostridiales|Lachnospiraceae|Lachnoclostridium|Lachnoclostridium sp. YL32	0	0	0	0	0	0	0	0	0	0	0	0	0	0	0	0	0	0	0	0	0	0	0.9895762	0	0	0	0.524164416	0	0	0	0	0	0.245163717	0	0	0	0	0	0	0	0	0	0	0	0	0	0	0	0
Bacteria|Firmicutes|c__Clostridia|o__Clostridiales|Lachnospiraceae|Lachnoclostridium|Lachnoclostridium unclassified	0.386965905	0	0	0	0	0	0	0	0	0	0	0	0	0	0	0	0	0	0.732615761	0	0.200482481	0.177299715	0.39583048	0	0	0	1.223050305	0	0	0	0	0	0.245163717	0	0	0	0	0	0	0	0	0	0	0	0	0	0	0	0
Bacteria|Firmicutes|c__Clostridia|o__Clostridiales|Lachnospiraceae|Roseburia|Roseburia hominis	0.77393181	0	0	0	0	0	0	0	0	0	0	0	0	0	0	0	0	0	0	0	0	0	0	0	0	0	0	0	0	0	0	0	0	0	0	0	0	0	0	0	0	0	0	0.363938962	0	0	0	0	0
Bacteria|Firmicutes|c__Clostridia|o__Clostridiales|Lachnospiraceae|Roseburia|Roseburia intestinalis	0	0	0.385801725	0	0	0	0	0	0	0	0	0	0	0	0	0	0	0	0	0	0	0	0	0	0	0	0	0	0	0	0	0	0.980654867	0	0	0	0	0	0	0	0	0	0	0	1.522959857	0	0.427223447	0	0
Bacteria|Firmicutes|c__Clostridia|o__Clostridiales|Lachnospiraceae|Roseburia|Roseburia unclassified	0	0	0	0	0	0	0	0	0	0	0	0	0	0	0	0	0	0	0	0	0	0	0	0	0.507162401	0	0	0	0.180269145	0	0	0	0.245163717	0	0	0	0	0	0	0	0	0	0	0	0.951849911	0	0	0	0
Bacteria|Firmicutes|c__Clostridia|o__Clostridiales|Oscillospiraceae||Oscillospiraceae unclassified	0	0	0	0	0	0	0	0	0	0	0.633717979	0	0	0	0	0	0	0	0	0	0	0	0.9895762	0	0.507162401	0	0	0	0	0	0	0	0	0.203870107	0	0	0	0	0	0	0	0	0	0	0	0	0	0	0
Bacteria|Firmicutes|c__Clostridia|o__Clostridiales|Oscillospiraceae|Dysosmobacter|Dysosmobacter welbionis	0	0	0	0	0	0	0	0	0	0	0	0	0	0	0	0	0	0	0	0	0	0	0	0	0	0	0	0	0	0	0	0	0	0	0	0	0	0	0	0	0	0	0	0	0	0	0	0	0
Bacteria|Firmicutes|c__Clostridia|o__Clostridiales|Oscillospiraceae|Oscillibacter|Oscillibacter sp. PEA192	0	0	0	0	0	0	0	0	0	0	0	0	0	0	0	0	0	0	0	0	0	0	0	0	0	0	0	0	0	0	0	0	0	0	0	0	0	0	0	0	0	0	0	0	0	0	0	0	0
Bacteria|Firmicutes|c__Clostridia|o__Clostridiales|Peptococcaceae||Peptococcaceae unclassified	0	0	0	0	0	0	0	0	0	0	0	0	0	0	0	0	0	0	0	0	0	0	0	0	0	0	0	0	0	0	0	0	0	0	0	0	0	0	0	0	0	0	0	0	0	0	0	0	0
Bacteria|Firmicutes|c__Clostridia|o__Clostridiales|Peptococcaceae|Dehalobacterium|Dehalobacterium formicoaceticum	0	0	0	0	0	0	0	0	0	0	0	0	0	0	0	0	0	0	0	0	0	0	0	0	0	0	0	0	0	0	0	0	0	0	0	0	0	0	0	0	0	0	0	0	0	0	0	0	0
Bacteria|Firmicutes|c__Clostridia|o__Clostridiales|Peptococcaceae|Desulfotomaculum|Desulfotomaculum nigrificans	0	0	0	0	0	0	0	0	0	0	0	0	0	0	0	0	0	0	0	0	0	0	0	0	0	0	0	0	0	0	0	0	0	0	0	0	0	0	0	0	0	0	0	0	0	0	0	0	0
Bacteria|Firmicutes|c__Clostridia|o__Clostridiales|Peptostreptococcaceae||[Clostridium] hiranonis	0	0	0	0	0	0	0	0	15.9088803	0	0	0	0	0	0	0	0	0	1.465231521	3.344695263	0	0	0	0	1.267906003	0	1.921936193	0	0.540807436	0	0.190661841	0	0	0	0	0	0	0	0	0	0	0	0	0	0	0	0	0	0
Bacteria|Firmicutes|c__Clostridia|o__Clostridiales|Peptostreptococcaceae||Peptostreptococcaceae bacterium oral taxon 929	0	0	0.77160345	0	0	0	0	0	0.397722007	0	0.31685899	0.99044354	0	0	0	0	5.04052424	0	0.36630788	0	0.200482481	0	0	0.699754479	1.014324802	0	0	0	0.901345727	1.343571648	0.190661841	0.206395708	2.9419646	0.407740214	0.167863787	0	0	1.838443133	0.221089703	0.250212243	0.220252237	0	0	0	3.617029661	0	0	0	0
Bacteria|Firmicutes|c__Clostridia|o__Clostridiales|Peptostreptococcaceae||Peptostreptococcaceae unclassified	0	0	0	0	0	0	0	0	0.397722007	0	0	0	0	0	0	0	0.315032765	0	0	0	0	0	0	0	0	0	0.349442944	0	0	0	0	0	0	0	0	0	0	0	0	0	0	0	0	0	0.190369982	0	0	0	0
Bacteria|Firmicutes|c__Clostridia|o__Clostridiales|Peptostreptococcaceae|Clostridioides|Clostridioides difficile	0	0	0.385801725	0	0	0	0	0	0	0	0	0	0	0	0	0	0	0	0	0	0	0	1.9791524	1.166257466	0	0	0	0	0	0	0	0	0	0	0	0	0	0	0.663269108	0	0	0	0	0	0	0	0	0	0
Bacteria|Firmicutes|c__Clostridia|o__Clostridiales|Peptostreptococcaceae|Filifactor|Filifactor alocis	0	0	0	0	0	0	0	0	0	0	0	0	0	0	1.533881722	1.25431681	0	0	0	0	0	0	0	0	0	0	0.698885889	0	0	0	0	0	0	0	0	0	0	0	0	0.500424485	0	0	0	0	2.474809768	0	0.427223447	0	0
Bacteria|Firmicutes|c__Clostridia|o__Clostridiales|Ruminococcaceae||Ruminococcaceae bacterium CPB6	0	0	0	0	0	0	0	0	0	0	0	0	0	0	0	0	0	0	0	0	0	0	0	0	0	0	0	0	0	0	0	0	0	0	0	0	0	0	0	0	0	0	0	0	0	0	0	0	0
Bacteria|Firmicutes|c__Clostridia|o__Clostridiales|Ruminococcaceae||Ruminococcaceae unclassified	0.77393181	0	0.385801725	0	0.297325174	0	0	0	0.397722007	0	0	0	0	0	1.533881722	0	0.315032765	0	0.36630788	0	0	0	0	0	0	0	0	0	0	0	0	0	0.490327433	0	0.167863787	0	0	0	0	0	0.220252237	0	0	0	3.617029661	0	0	0	0
Bacteria|Firmicutes|c__Clostridia|o__Clostridiales|Ruminococcaceae|Ethanoligenens|Ethanoligenens harbinense	0	0	0	0	0	0	0	0	0	0	0	0	0	0	0	0	0	0	0	0	0	0	0	0	0	0	0	0	0	0	0	0	0	0	0	0	0	0	0	0	0	0	0	0	0	0	0	0	0
Bacteria|Firmicutes|c__Clostridia|o__Clostridiales|Ruminococcaceae|Faecalibacterium|Faecalibacterium prausnitzii	3.482693143	0	5.401224149	0	0.891975521	0	0.299090019	0	1.59088803	1.038009844	0.633717979	1.320591387	0.349750261	0	2.300822582	0.313579202	0.945098295	0	4.762002444	0.334469526	0.801929925	0	1.18749144	0	3.042974406	0	0.698885889	0	1.442153164	0	0	0.206395708	0	0.203870107	0.839318936	0	0	0	0	0	2.643026847	0	0	0	27.98438738	0.614159226	0.213611724	1.034188652	0
Bacteria|Firmicutes|c__Clostridia|o__Clostridiales|Ruminococcaceae|Flavonifractor|Flavonifractor plautii	0	0	0	0	0	0	0	0	0	0	0	0	0	0	0	0	0	0	0	0	0	0	0	0	0	0	0	0	0	0	0	0	0	0	0	0	0	0	0	0	0	0	0	0	0	0	0	0	0
Bacteria|Firmicutes|c__Clostridia|o__Clostridiales|Ruminococcaceae|Ruminococcus|Ruminococcus bicirculans	0	0	0	0	0	0	0	0	0	0	0	0	0	0	0	0	0	0	0	0	0.200482481	0	0	0	0	0	0	0	0.360538291	0	0	0	0	0	0	0	0	0	0	0	0	0	0	0	1.332589875	0	0	0	0
Bacteria|Firmicutes|c__Clostridia|o__Clostridiales|Ruminococcaceae|Ruminococcus|Ruminococcus sp. JE7A12	0	0	0	0	0	0	0	0	0	0	0	0	0	0	0	0	0	0	0	0	0	0	0	0	0	0	0	0	0	0	0	0	0	0	0	0	0	0	0	0	0	0	0	0.181969481	0.190369982	0.767699032	0	0	0
Bacteria|Firmicutes|c__Clostridia|o__Clostridiales|Ruminococcaceae|Ruminococcus|Ruminococcus unclassified	0	0	0	0	0	0	0	0	0	0	0	0	0	0	0	0	0	0	0	0	0	0	0	0	0	0	0	0	0	0	0	0	0	0	0	0	0	0	0	0	0	0	0	0	0.380739964	0	0	0	0
Bacteria|Firmicutes|c__Clostridia|o__Clostridiales|Ruminococcaceae|Ruthenibacterium|Ruthenibacterium lactatiformans	0	0	0	0	0.297325174	0	0	0	0	0	0	0	0	0	0	0	0	0	0	0	0	0	0	0	0	0	1.572493249	0	0	0	0	0	0	0	0	0	0	0	0	0	0	0	0	0	0	0	0	0	0
Bacteria|Firmicutes|c__Clostridia|o__Clostridiales|Symbiobacteriaceae|Symbiobacterium|Symbiobacterium thermophilum	0	0	0	0	0	0	0	0	0	0	0	0	0	0	0	0	0	0	0	0	0	0	0	0	0	0	0	0	0	0	0	0	0	0	0	0	0	0	0	0	0	0	0	0	0	0	0	0	0
Bacteria|Firmicutes|c__Clostridia|o__Thermoanaerobacterales|||Thermoanaerobacterales unclassified	0	0	0.77160345	0	0	0	0	0	0	0	0	0	0	0	0	0	0	0	0	0	0	0	0	0	0	0	0	0	0	0	0	0	0	0	0	0	0	0	0	0	0	0	0	0	0	0	0	0	0
Bacteria|Firmicutes|c__Clostridia|o__Thermoanaerobacterales|Thermoanaerobacteraceae|Moorella|Moorella thermoacetica	0	0	0	0	0	0	0	0	0	0	0	0	0	0	0	0	0	0	0	0	0	0	0	0	0	0	0	0	0	0	0	0	0	0	0	0	0	0	0	0	0	0	0	0	0	0	0	0	0
Bacteria|Firmicutes|c__Clostridia|o__Thermoanaerobacterales|Thermoanaerobacterales Family III. Incertae Sedis|Caldicellulosiruptor|Caldicellulosiruptor unclassified	0	0	0	0	0	0	0	0	0	0	0	0	0	0	0	0	0	0	0	0	0	0	0	0	0	0	0	0	0	0	0	0	0	0	0	0	0	0	0	0	0	0	0	0	0	0	0	0	0
Bacteria|Firmicutes|c__Clostridia|o__Thermoanaerobacterales|Thermoanaerobacterales Family III. Incertae Sedis|Thermoanaerobacterium|Thermoanaerobacterium sp. RBIITD	0	0	0	0	0	0	0	0	0	0	0	0	0	0	0	0	0	0	0	0	0	0	0	0	0	0	0	0	0	0	0	0	0	0	0	0	0	0	0	0	0	0	0	0	0	0	0	0	0
Bacteria|Firmicutes|c__Clostridia|o__Thermoanaerobacterales|Thermoanaerobacterales Family III. Incertae Sedis|Thermoanaerobacterium|Thermoanaerobacterium thermosaccharolyticum	0	0	0	0	0	0	0	0	0	0	0	0	0	0	0	0	0	0	0	0	0	0	0	0	0	0	0	0	0	0	0	0	0	0	0	0	0	0	0	0	0	0	0	0	0	0	0.213611724	0	0
Bacteria|Firmicutes|c__Clostridia|o__Thermoanaerobacterales|Thermoanaerobacterales Family III. Incertae Sedis|Thermoanaerobacterium|Thermoanaerobacterium unclassified	0	0	1.157405175	0	0	0	0	0	0	0	0	0	0	0	0	0	0.315032765	0	0	0	0	0	0	0	0	0	0.174721472	0	0	0	0	0	0	0	0	0	0.216508327	0	0	0	0	0	0	0	0	0	0	0	0
Bacteria|Firmicutes|c__Erysipelotrichia|o__Erysipelotrichales|Erysipelotrichaceae||Erysipelotrichaceae bacterium GAM147	0	0	0	0	0	0	6.879070428	0	0	0	0	0	0	0	0	0	0	0	0	0	0	0	0	0	0	0	0	0	0.180269145	0	0	0	0	0	0	0	0	0	0	0	0	0	0	0	0	0	0	0	0
Bacteria|Firmicutes|c__Erysipelotrichia|o__Erysipelotrichales|Erysipelotrichaceae||Erysipelotrichaceae unclassified	1.160897714	0	4.243818974	0	2.081276215	0	1.794540112	0	0	0.346003281	0	0	0	0	0.38347043	0	0	0.934341924	1.465231521	0	0	0.354599429	1.38540668	1.166257466	0.760743602	0.428753128	0.174721472	0	2.343498891	0	0	0	0	0	0	0	0	0	0	0	0	0	0	0	6.853319358	0	0	0.443223708	0
Bacteria|Firmicutes|c__Erysipelotrichia|o__Erysipelotrichales|Erysipelotrichaceae|Faecalitalea|Faecalitalea cylindroides	0	0	0	0	0	0	0	0	0	0	0	0	0	0	0	0	0	0	0	0	0	0	0	0	0	0	0	0	0	0	0	0	0	0	0	0	0	0	0	0	0	0	0	0	0	0	0	0	0
Bacteria|Firmicutes|c__Erysipelotrichia|o__Erysipelotrichales|Erysipelotrichaceae|Longibaculum|Longibaculum sp. KGMB06250	0	0	0	0	0	0	1.196360074	0	0	0	0	0	0	0	0	0	0	0	0	0	0	0	0	0	0	0	0	0	0	0	0	0	0	0	0	0	0	0	0	0	0	0	0	0	0	0	0	0	0
Bacteria|Firmicutes|c__Erysipelotrichia|o__Erysipelotrichales|Erysipelotrichaceae|Turicibacter|Turicibacter sp. H121	0	0	0	0	0	0	0	0	0	0	0	0	0	0	0	0	0	0	0	0	1.603859849	0	0	0	0.253581201	0	0	0	0	0	0	0	0	0	0	0	0	0	0	0	0	0	0	0	0.190369982	0	0	0	0
Bacteria|Firmicutes|c__Negativicutes|o__|||Negativicutes unclassified	23.60492019	0	3.858017249	0	0.297325174	0	0	0	1.193166022	0	0	0.330147847	0	0	1.150411291	0	0.63006553	0.311447308	3.296770923	3.010225737	0.801929925	0.177299715	19.19777828	0	0	0	2.096657666	0	2.163229745	1.11964304	0.571985522	0.206395708	1.225818583	0	0	0	0.216508327	0	0.442179405	0.250212243	0	0	0.145986318	0	7.234059322	0	0.427223447	0	0
Bacteria|Firmicutes|c__Negativicutes|o__Acidaminococcales|Acidaminococcaceae||Acidaminococcaceae unclassified	0	0	0	0	0	0	0	0	0	0	0	0	0	0	0	0	0	0	0.732615761	0	0	0	0	0	0	0	0	0	0.180269145	0.223928608	0	0	0	0	0	0	0	0	0.663269108	0	0	0	0	0	2.66517975	0	0	0	0
Bacteria|Firmicutes|c__Negativicutes|o__Acidaminococcales|Acidaminococcaceae|Acidaminococcus|Acidaminococcus intestini	0	0	0	0	0	0	0	0	1.193166022	0	0	0	0	0	0	0	0	0	0	0	0	0	0	0	0.507162401	0	0	0	3.785652054	0.223928608	0	0	0	0	0	0	0	0	0	0	0	0	0	0	0	0	0	0	0
Bacteria|Firmicutes|c__Negativicutes|o__Acidaminococcales|Acidaminococcaceae|Acidaminococcus|Acidaminococcus unclassified	0	0	0	0	0	0	0	0	0	0	0	0	0	0	0.38347043	0	0	0	0	0	0	0	0	0	0	0	0	0	0.360538291	0	0	0	0	0	0	0	0	0	0	0	0	0	0	0	0	0	0	0	0
Bacteria|Firmicutes|c__Negativicutes|o__Acidaminococcales|Acidaminococcaceae|Phascolarctobacterium|Phascolarctobacterium faecium	0	0	0	0	0	0	0	0	0	0	0	0	0	0	0	0	0	0	0	0	0	0	0	0	0	0	0	0	0	0	0	0	0	0	0	0	0	0	0	0	0	0	0	0	0	0	0	0	0
Bacteria|Firmicutes|c__Negativicutes|o__Acidaminococcales|Acidaminococcaceae|Phascolarctobacterium|Phascolarctobacterium unclassified	0	0	0	0	0.297325174	0	0	0	0	0.346003281	0	0	0	0	0	0	0.63006553	0	6.593541846	0	0	0	0	0	0	0.214376564	1.572493249	0	0	0	0	0	0	0	0	0	0	0	1.76871762	0.500424485	1.321513424	0	0	0.181969481	14.08737868	0.921238839	1.281670341	0.147741236	0
Bacteria|Firmicutes|c__Negativicutes|o__Selenomonadales|||Selenomonadales unclassified	0	0	0	0	0	0	0	0	0	0	0	0	0	0	0	0	0	0	0	0	0	0	0	0	0	0	0	0	0	0	0	0	0	0	0	0	0	0	0	0	0	0	0	0	0	0	0	0	0
Bacteria|Firmicutes|c__Negativicutes|o__Selenomonadales|Selenomonadaceae||Selenomonadaceae unclassified	0.386965905	0	0	0	0	0	0	0	0	0	0	0	0	0	0	0	0	0	0	0	0	0	0	0	0	0	0	0	0	0	0	0	0	0	0	0	0	0	0	0	0	0	0	0	0	0	0	0	0
Bacteria|Firmicutes|c__Negativicutes|o__Selenomonadales|Selenomonadaceae|Megamonas|Megamonas hypermegale	0	0	0	0	0	0	0	0	0	0	0	0	0	0	0	0	0	0	1.098923641	0	0	0	0	0	0	0	0	0	0	0	0	0	0	0	0	0	0	0	0	0	0	0	0	0	0	0	1.708893788	0	0
Bacteria|Firmicutes|c__Negativicutes|o__Selenomonadales|Selenomonadaceae|Selenomonas|Selenomonas sp. oral taxon 126	0.386965905	0	0	0	0	0	0	0	0	0	0	0	0	0	0	0	0	0	0	0	0	0	0	0	0	0	0	0	0	0	0	0	0	0	0	0	0	0	0	0	0	0	0	0	0	0	0	0	0
Bacteria|Firmicutes|c__Negativicutes|o__Selenomonadales|Selenomonadaceae|Selenomonas|Selenomonas sp. oral taxon 136	0	0	0	0	0	0	0	0	0	0	0	0	0	0	0	0	0	0	0	0	0	0	0.19791524	0	0	0	0	0	0	0	0	0	0	0	0	0	0	0	0	0	0	0	0	0	0	0	0	0	0
Bacteria|Firmicutes|c__Negativicutes|o__Selenomonadales|Selenomonadaceae|Selenomonas|Selenomonas sp. oral taxon 478	0	0	0	0	0	0	0	0	0	0	0	0	0	0	0	0	0	0	0	0	0	0	0	0	0	0	0	0	0	0	0	0	0	0	0	0	0	0	0	0	0	0	0	0	0	0	0	0	0
Bacteria|Firmicutes|c__Negativicutes|o__Selenomonadales|Selenomonadaceae|Selenomonas|Selenomonas sp. oral taxon 920	0	0	0	0	0	0	0	0	0	0	0	0	0	0	0	0	0	0	0	1.672347632	0	0	0	0	0	0	0	0	0	0	0	0	0	0	0	0	0	0	0	0	0	0	0	0	0	0	0	0	0
Bacteria|Firmicutes|c__Negativicutes|o__Selenomonadales|Selenomonadaceae|Selenomonas|Selenomonas sputigena	1.547863619	0	0	0	0	0	0	0	0.795444015	0	0	0	0	0	0	0	0	0	0	0	0	0	1.18749144	0	0	0	0	0	0	0	0	0	0	0	0	0	0.216508327	0	0.442179405	0	0	0	0	0	0	0	0	0	0
Bacteria|Firmicutes|c__Negativicutes|o__Selenomonadales|Selenomonadaceae|Selenomonas|Selenomonas unclassified	16.252568	0	0.385801725	0	0	0	0	0	0	0	0	0	0	0	0	0	0.315032765	0	1.465231521	0	0.200482481	0	3.760389561	0	0	0	0.349442944	0	0	0	0	0	0.245163717	0	0	0	0	0	0.221089703	0	0	0	0	0	0	0	0	0	0
Bacteria|Firmicutes|c__Negativicutes|o__Veillonellales|Veillonellaceae||Veillonellaceae unclassified	5.417522667	0	3.472215524	0	0	0	0	0	0	0	0	0	0	0	0.38347043	0	0	0.622894616	1.465231521	0.334469526	0.200482481	0	3.958304801	0	0	0	0.873607361	0	0.721076582	0	0	0	0.490327433	0	0	0	0	0	0.221089703	0	0	0	0	0	1.142219893	0	0	0	0
Bacteria|Firmicutes|c__Negativicutes|o__Veillonellales|Veillonellaceae|Dialister|Dialister pneumosintes	0	0	0	0	0	0	0	0	0	0	0	0	0	0	0	0.313579202	0	0	0	0	0	0	0	0	0.507162401	0	1.572493249	0.202121222	0	0	0.190661841	0.412791415	0	0.407740214	0	0	0	0	0.442179405	0.250212243	0	0	0	0	0	0	0	0	0
Bacteria|Firmicutes|c__Negativicutes|o__Veillonellales|Veillonellaceae|Dialister|Dialister unclassified	1.547863619	0	0	0	0	0	0	0	0	0.346003281	0.31685899	0	0	0	0	0	0	0	0	0	0	0	1.78123716	0	0	0	0.698885889	0.202121222	0	0.223928608	0	0	0	0	0	0	0	0	0	0.250212243	0	0	0	0	0.380739964	0	0	0	0
Bacteria|Firmicutes|c__Negativicutes|o__Veillonellales|Veillonellaceae|Megasphaera|Megasphaera elsdenii	0	0	0.77160345	0	0	0	0	0	0	0	0.31685899	0	0	0	0	0	0	0	0.732615761	0	0	0	0	0	0	0	0.873607361	0	0	0	0	0	0.245163717	0	0	0	0	0	0	0	0	0	0	0	0	0	0	0	0
Bacteria|Firmicutes|c__Negativicutes|o__Veillonellales|Veillonellaceae|Megasphaera|Megasphaera stantonii	0	0	0	0	0	0	0	0	0	0	0.31685899	0	0	0	0	0	0	0	0	0	0	0	0	0	0	0	0	0	0	0.671785824	0	0	0	0	0	0	0.216508327	0	0.221089703	0	0	0	0	0	0	0	0.427223447	0	0
Bacteria|Firmicutes|c__Negativicutes|o__Veillonellales|Veillonellaceae|Megasphaera|Megasphaera unclassified	0	0	1.5432069	0	0	0	0	0	0	0	0.31685899	0	0	0	1.150411291	0	0	0	0	0	0.200482481	0	1.9791524	0	0	0	1.747214721	0	0.360538291	0	0	0	0.245163717	0	0.335727575	0	0.216508327	0.229805392	0.442179405	0	0.220252237	0	0	0	0	0	0	0	0
Bacteria|Firmicutes|c__Negativicutes|o__Veillonellales|Veillonellaceae|Veillonella|Veillonella atypica	3.095727239	0	0	0	0	0	0	0	0	0	0.31685899	0	0	0	0	0	0	0	0	0.334469526	0.801929925	0	0	0	0	0	0	0	0	0	0	0	1.4709823	0	0	0	0	0	0	0	0	0	0	0	0.380739964	0	1.495282065	0	0
Bacteria|Firmicutes|c__Negativicutes|o__Veillonellales|Veillonellaceae|Veillonella|Veillonella dispar	2.708761334	0	0.385801725	0	0	0	0	0	0	0	4.752884843	0	0	0	0	0	0	0	1.098923641	1.003408579	0.400964962	0	1.78123716	0	0	0	0	0	0	0	0	0	0	0	0	0	0	0	0	0	0	0	0	0	2.66517975	0	0.213611724	0	0
Bacteria|Firmicutes|c__Negativicutes|o__Veillonellales|Veillonellaceae|Veillonella|Veillonella parvula	105.641692	0.380465964	6.558629324	0	0	0	0	0	0	0	0.31685899	0	0.349750261	0	2.300822582	0	1.575163825	0	1.465231521	0	17.0410109	0	103.7075858	0.233251493	2.535812005	0.214376564	0.349442944	0	0	0	0	0	2.451637167	1.019350535	0	0.422716265	0	0	0	0.500424485	0	0	0	0	7.234059322	0	0	0	0
Bacteria|Firmicutes|c__Negativicutes|o__Veillonellales|Veillonellaceae|Veillonella|Veillonella unclassified	213.6051795	0	11.95985347	0	0	0	0	0	1.59088803	0	0.950576969	0.330147847	0	0	3.067763443	0	3.15032765	0.934341924	11.72185217	15.72006774	20.44921308	0	161.3009206	0	2.535812005	1.286259384	2.795543554	0	0.540807436	0.447857216	2.478603928	0	7.600075216	0.203870107	3.189411958	0	0	0	2.874166133	0.750636728	0.220252237	0	0.145986318	0	12.7547888	0	10.25336273	0	0
Bacteria|Firmicutes|c__Tissierellia|o__|||Tissierellia unclassified	1.934829524	0	5.015422424	0	0	0	0	0	0.795444015	0	0	0.660295694	0	0	1.150411291	0	0.315032765	0.311447308	1.098923641	1.003408579	0.200482481	0.177299715	3.16664384	0	1.267906003	0	0.174721472	0	0.180269145	0	0	0	2.9419646	0	0	0.422716265	0.216508327	0	12.60211304	5.254457093	0	0	0	0	4.188139607	0	0.213611724	0	0
Bacteria|Firmicutes|c__Tissierellia|o__||Ezakiella|Ezakiella massiliensis	0	0	0	0	0	0	0	0	3.181776059	0	0.633717979	0	0	0	2.300822582	0	0	0.311447308	9.157697008	0	0	0	0.19791524	0	3.803718008	0.857506256	0.349442944	0	0	0	0.381323681	0.206395708	0.73549115	0.203870107	0	0	0	0	0	2.752334668	0.660756712	0	0	0	4.759249554	0.307079613	0	0	0
Bacteria|Firmicutes|c__Tissierellia|o__Tissierellales|||Tissierellales unclassified	0.77393181	0	8.487637948	0.366932754	0	0	0	0	0.795444015	0	0.31685899	0.660295694	0	0.300203929	1.150411291	0	0.315032765	0.622894616	3.663078803	0.334469526	0.801929925	0	5.343711481	0	1.521487203	0.214376564	0.349442944	0	0	0	0	0.206395708	3.432292033	0	0	0.211358132	0	0	7.07487048	4.754032608	0	0	0	0	1.142219893	0	0	0	0
Bacteria|Firmicutes|c__Tissierellia|o__Tissierellales|Peptoniphilaceae||Peptoniphilaceae unclassified	6.191454477	0	12.3456552	0	0	0	0	0.323275061	3.579498067	0.692006563	0.31685899	1.980887081	0	0.300203929	1.533881722	0.627158405	1.575163825	4.98315693	6.593541846	3.010225737	1.603859849	0	4.749965761	0.933005973	3.042974406	0.428753128	1.223050305	0	1.081614873	0.447857216	0	0.825582831	7.600075216	0.407740214	0.503591362	1.268148794	0	0.229805392	16.13954828	31.52674256	1.101261186	0.427745635	0	0	5.3303595	0	2.563340682	0	0
Bacteria|Firmicutes|c__Tissierellia|o__Tissierellales|Peptoniphilaceae|Anaerococcus|Anaerococcus mediterraneensis	0	0	1.929008625	0	0	0	0	0	2.386332045	0	1.901153937	0	0	0	0	0	0	0	0.36630788	0	0.400964962	0	0	0	1.014324802	0	0.349442944	0.202121222	0	0	0	0	13.2388407	0.407740214	0	0.211358132	0	0	0.221089703	1.501273455	0.440504475	0	0	0	9.899239072	0	0	0	0
Bacteria|Firmicutes|c__Tissierellia|o__Tissierellales|Peptoniphilaceae|Anaerococcus|Anaerococcus prevotii	1.160897714	0	48.99681906	0	0.891975521	0	0	0	5.568108104	1.038009844	0.633717979	8.25369617	0.699500522	0	6.135526886	0.940737607	3.78039318	0	14.65231521	2.341286684	0.801929925	0.354599429	0.39583048	3.032269411	7.607436015	0.643129692	2.271379138	0	0.901345727	0.223928608	3.431913131	0.412791415	15.69047787	0.611610321	0.167863787	2.324939456	0.649524981	2.068248524	17.9082659	19.26634268	0	0.641618453	0	0	43.40435593	0	1.281670341	0	0
Bacteria|Firmicutes|c__Tissierellia|o__Tissierellales|Peptoniphilaceae|Anaerococcus|Anaerococcus unclassified	0.77393181	0	17.74687935	0	0.594650347	0	0	0	2.386332045	0.692006563	0.31685899	0.330147847	0	0	2.684293013	0	1.26013106	0.622894616	9.524004888	1.672347632	0.400964962	0.177299715	0.79166096	0.466502986	3.803718008	0.428753128	1.921936193	0.202121222	0.180269145	1.11964304	0.571985522	1.031978538	8.580730083	0.611610321	0.503591362	2.324939456	0.433016654	0.689416175	16.80281739	14.26209782	0.440504475	0.85549127	0	0	15.22959857	0	1.068058618	0	0
Bacteria|Firmicutes|c__Tissierellia|o__Tissierellales|Peptoniphilaceae|Finegoldia|Finegoldia magna	22.05705657	0	101.8516554	12.10878088	2.081276215	0	0	0	80.73756751	6.228059067	23.13070623	26.74197559	0	5.403670714	34.89580917	4.703688036	26.14771949	36.75078236	88.28019915	20.40264111	33.07960939	0.531899144	4.552050521	1.866011945	64.66320613	4.501907844	10.83273127	0.202121222	5.768612654	6.717858239	2.85992761	4.33430986	296.1577697	6.11610321	21.65442856	17.54272499	6.495249807	2.987470091	253.5898888	939.797183	3.964540271	4.491329168	1.167890543	0	218.9254795	0	39.30455713	0	1.224432135
Bacteria|Firmicutes|c__Tissierellia|o__Tissierellales|Peptoniphilaceae|Murdochiella|Murdochiella vaginalis	0	0	0	0	0	0	0	0	0	0	0	0	0	0	0	0	0.315032765	0	0	0	0	0	0	0	0	0	0	0	0	0	0	0	0	0	0	0	0	0	0	0	0	0	0	0	0	0	0	0	0
Bacteria|Firmicutes|c__Tissierellia|o__Tissierellales|Peptoniphilaceae|Parvimonas|Parvimonas micra	78.94104458	0	234.181647	1.83466377	0.891975521	0	0	0	4.374942082	0.346003281	0.633717979	0	0.699500522	1.501019643	3.834704304	0	2.835294885	0	13.18708369	0	21.05066052	0	955.9306093	3.498772397	13.69338483	0	8.910795079	0	0.180269145	0	0.190661841	0	6.374256633	0.407740214	0	0	0	0	3.095255835	0.250212243	0.220252237	0	0	0	0	0	7.049186876	0	0
Bacteria|Firmicutes|c__Tissierellia|o__Tissierellales|Peptoniphilaceae|Peptoniphilus|Peptoniphilus harei	21.67009067	0	48.61101734	4.403193049	0	0	0	0.969825183	11.13621621	2.42202297	2.218012927	3.301478468	1.049250782	0.600407857	9.58676076	0.627158405	12.28627783	5.294604238	30.03724619	10.36855532	38.49263638	1.241098003	1.9791524	6.764293302	16.22919683	3.644401588	3.319707971	0	1.622422309	1.343571648	0.571985522	0.412791415	40.20684953	0.815480428	0.167863787	9.511115958	0.649524981	4.36630244	36.25871121	55.54711784	0.440504475	0.213872818	0.145986318	0	72.34059322	8.598229164	16.02087926	0	0
Bacteria|Firmicutes|c__Tissierellia|o__Tissierellales|Peptoniphilaceae|Peptoniphilus|Peptoniphilus ivorii	0	0	0	0	0	0	0	0	0	0	0	0	0	0	0	0	0	0	0	0	0	0	0	0	0	0	0	0	0	0	0	0	0	0	0	0	0	0	0	0	0	0	0	0	0	0	0	0	0
Bacteria|Firmicutes|c__Tissierellia|o__Tissierellales|Peptoniphilaceae|Peptoniphilus|Peptoniphilus unclassified	0.386965905	0	1.157405175	0.366932754	0	0	0	0	0.397722007	0	0	0	0	0	1.533881722	0	0	1.55723654	0.36630788	1.672347632	0.200482481	0	0.19791524	0	2.028649604	0	0.698885889	0	0	0.223928608	0	0	0.245163717	0	0	0.211358132	0.216508327	0	3.979614645	5.754881578	0	0.213872818	0	0	0.951849911	0	0.427223447	0	0
Bacteria|Firmicutes|c__Tissierellia|o__Tissierellales|Tissierellaceae|Gudongella|Gudongella oleilytica	0	0	0	0	0	0	0	0	0	0	0	0	0	0	0	0	0	0	0	0	0	0	0	0	0	0	0	0	0	0	0	0	0	0	0	0	0	0	0	0	0	0	0	0	0	0	0	0	0
Bacteria|Fusobacteria|c__Fusobacteriia|o__Fusobacteriales|||Fusobacteriales unclassified	533.2390168	0	7.330232773	0.733865508	0.891975521	0	0	0	3.977220074	0.692006563	1.584294948	0.99044354	1.399001043	0	4.218174734	0.313579202	2.205229355	0.934341924	7.692465486	1.003408579	95.83062598	0.177299715	22.95816784	0.466502986	2.028649604	0.214376564	10.83273127	0	0.721076582	2.687143296	0.381323681	0	9.071057516	0.407740214	1.175046511	0.634074397	0	0.229805392	6.411601373	1.251061213	0.440504475	0	0	0	2.66517975	0	1.495282065	0	0
Bacteria|Fusobacteria|c__Fusobacteriia|o__Fusobacteriales|Fusobacteriaceae||Fusobacteriaceae unclassified	351.7520075	0	4.629620699	0	0	0	0	0	1.988610037	0	0.31685899	0	0.699500522	0	0.38347043	0	0.63006553	0.311447308	1.098923641	0.668939053	45.50952322	0.354599429	20.97901544	0	0.760743602	0	3.494429443	0	0.180269145	0	0.190661841	0	3.187128316	0	0	1.056790662	0.216508327	0	2.210897025	0.250212243	0.440504475	0	0	0	1.332589875	0	0.640835171	0	0
Bacteria|Fusobacteria|c__Fusobacteriia|o__Fusobacteriales|Fusobacteriaceae|Fusobacterium|Fusobacterium gonidiaformans	0	0	0	0	0	0	0	0	0	0	0	0	0	0	0	0	0	0	0	0	0	0	0	0	0	0	0	0	0	0	0	0	0	0	0	0	0	0	0	0	0	0	0	0	0	0	0	0	0
Bacteria|Fusobacteria|c__Fusobacteriia|o__Fusobacteriales|Fusobacteriaceae|Fusobacterium|Fusobacterium hwasookii	20.50919296	0	0	0	0	0	0	0	0	0	0	0	0	0	0	0	0	0	0	0	10.02412406	0	0.19791524	0	0	0	0	0	0	0	0	0	0.490327433	0	0	0	0	0	0	0.500424485	0	0	0	0	0	0	0	0	0
Bacteria|Fusobacteria|c__Fusobacteriia|o__Fusobacteriales|Fusobacteriaceae|Fusobacterium|Fusobacterium mortiferum	0	0	0	0	0	0	0	0	1.193166022	0	0	0	0	0	0	0	0	0	0	0	0.200482481	0	0	0	0	0	0	0	0.180269145	0	0	0	0	0	0	0	0	0	0	0	0	0	0	0	0	0	0	0	0
Bacteria|Fusobacteria|c__Fusobacteriia|o__Fusobacteriales|Fusobacteriaceae|Fusobacterium|Fusobacterium nucleatum	775.4796733	0	91.82081053	4.036260295	0.594650347	0	0	0	4.374942082	0	0	0.660295694	0	0	4.218174734	0	0.315032765	0.934341924	0.36630788	0	531.278575	4.787092297	194.1548505	3.265520904	2.028649604	0.643129692	0.174721472	0.202121222	1.261884018	0.223928608	0.190661841	0	1.716146017	0	0	0	0	0	0	0	0	0	0	0	4.759249554	0	0.213611724	0	0
Bacteria|Fusobacteria|c__Fusobacteriia|o__Fusobacteriales|Fusobacteriaceae|Fusobacterium|Fusobacterium periodonticum	1.547863619	0	0	0	0	0	0	0	0	0	0	0	0	0	0	0	0	0	0	0	1.002412406	0	0	0	0	0	0	0	0	0	0	0	0	0	0	0	0	0	0	0	0	0	0	0	0	0	0	0	0
Bacteria|Fusobacteria|c__Fusobacteriia|o__Fusobacteriales|Fusobacteriaceae|Fusobacterium|Fusobacterium pseudoperiodonticum	162.52568	0	0	0	0	0	0	0	0	0	0.31685899	0	0	0	0	0	0.63006553	0	0	0	22.65452037	0.531899144	0	0	0	0	0	0	0	0	0.190661841	0	4.658110616	0	0	0	0.216508327	0.229805392	0	0.750636728	0	0	0	0	0	0	0	0	0
Bacteria|Fusobacteria|c__Fusobacteriia|o__Fusobacteriales|Fusobacteriaceae|Fusobacterium|Fusobacterium sp. oral taxon 203	0.386965905	0	0.77160345	0	0	0	0	0	0	0	0	0	0	0	0	0	0	0	0	0	0	0	0.59374572	0	0	0	0	0	0	0	0	0	0	0	0	0	0	0	0	0	0	0	0	0	0	0	0	0	0
Bacteria|Fusobacteria|c__Fusobacteriia|o__Fusobacteriales|Fusobacteriaceae|Fusobacterium|Fusobacterium ulcerans	0	0	0	0	0	0	0	0	0	0	0	0	0	0	0	0	0	0	0	0	0	0	0	0	0	0	0	0	0	0	0	0	0	0	0	0	0	0	0	0	0	0	0	0	0	0	0	0	0
Bacteria|Fusobacteria|c__Fusobacteriia|o__Fusobacteriales|Fusobacteriaceae|Fusobacterium|Fusobacterium unclassified	6734.754608	0	118.0553278	14.31037741	0.594650347	0	0	0	20.68154439	0	3.802307874	0	2.798002087	0.300203929	22.24128496	1.567896012	9.450982949	1.868683849	9.890312768	3.344695263	2233.775805	15.24777546	436.6010195	3.265520904	10.65041042	0.643129692	29.00376437	1.010606109	0.901345727	3.135000512	1.334632884	0.619187123	85.3169734	4.07740214	0.839318936	8.031609031	6.495249807	0.229805392	17.2449968	15.51315904	2.42277461	0.641618453	0	0	19.60810816	0	8.971692388	1.034188652	0
Bacteria|Fusobacteria|c__Fusobacteriia|o__Fusobacteriales|Leptotrichiaceae||Leptotrichiaceae unclassified	135.4380667	0	0	0.366932754	0	0	0	0	0	0	0	0	0	0	2.684293013	0.313579202	0.63006553	1.245789232	5.860926085	3.010225737	18.24390578	0	0.19791524	0	1.521487203	0	2.096657666	0	0.540807436	4.254643552	2.669265769	0	0.490327433	0	0.671455149	0	0	0	2.210897025	0.250212243	0	0	0	0	2.284439786	0	0.427223447	0	0
Bacteria|Fusobacteria|c__Fusobacteriia|o__Fusobacteriales|Leptotrichiaceae|Leptotrichia|Leptotrichia buccalis	0	0	0	0	0	0	0	0	0	0	0	0	0	0	0	0	0	0	0	0	1.002412406	0	0	0	0	0	0	0	0	0	0	0	0.245163717	0	0.167863787	0	0	0	0.221089703	0	0	0	0	0	0	0	0	0	0
Bacteria|Fusobacteria|c__Fusobacteriia|o__Fusobacteriales|Leptotrichiaceae|Leptotrichia|Leptotrichia goodfellowii	0	0	0	0	0	0	0	0	0	0	0	0	0	0	0	0	0	0	0	0	0	0	0	0	0	0	0	0	0	0	0	0	0.980654867	0	0	0	0	0	0.442179405	0	0	0	0	0	0	0	0	0	0
Bacteria|Fusobacteria|c__Fusobacteriia|o__Fusobacteriales|Leptotrichiaceae|Leptotrichia|Leptotrichia hofstadii	53.01432896	0	0	0	0	0	0	0	1.59088803	0	0	0	0	0	0	0	0	0	0	0	28.6689948	0	0	0	0	0	0	0	0	0	0	0	0	0	0	0	0	0	0	0	0	0	0	0	0	0	0	0	0
Bacteria|Fusobacteria|c__Fusobacteriia|o__Fusobacteriales|Leptotrichiaceae|Leptotrichia|Leptotrichia hongkongensis	3.482693143	0	0	1.467731016	0	0	0	0	0.397722007	0	0.31685899	0	1.049250782	0	0	3.449371227	0.315032765	0	0	0.668939053	6.615921878	0	0	0	0	0	0.349442944	0	0	0	0.190661841	0.412791415	0	0	0	0	0	0	0	0	0	0	0	0	9.518499108	0	0	0	0
Bacteria|Fusobacteria|c__Fusobacteriia|o__Fusobacteriales|Leptotrichiaceae|Leptotrichia|Leptotrichia shahii	0	0	0	0	0	0	0	0	0	0	0	0	0	0	0	0.313579202	0.315032765	0	0	0	0.801929925	0	0	0	0	0	0	0	0	0	0	0	0	0	0	0	0	0	0	0	0	0	0	0	0	0	0	0	0
Bacteria|Fusobacteria|c__Fusobacteriia|o__Fusobacteriales|Leptotrichiaceae|Leptotrichia|Leptotrichia sp. oral taxon 212	519.3082443	0	0.385801725	0	0	0	0	0	0.795444015	0	0	0.660295694	0	0	1.150411291	0	2.835294885	0.622894616	3.663078803	2.675756211	157.3787477	0.709198859	1.58332192	0	0.253581201	0	3.843872387	0	0	0.671785824	0.381323681	0	5.8839292	0	1.007182724	0.211358132	0	0.689416175	4.200704348	0.750636728	0.660756712	0	0	0	0	0	0	0	0
Bacteria|Fusobacteria|c__Fusobacteriia|o__Fusobacteriales|Leptotrichiaceae|Leptotrichia|Leptotrichia sp. oral taxon 498	0	0	0	0	0	0	0	0	0	0	0	0	0	0	0	0	0	0	1.098923641	0	0.400964962	0	0	0.699754479	0	0	0	0	0	0	0	0	0	0	0	0	0	0	0	0	0	0	0	0	0	0	0	0	0
Bacteria|Fusobacteria|c__Fusobacteriia|o__Fusobacteriales|Leptotrichiaceae|Leptotrichia|Leptotrichia sp. oral taxon 847	0	0	0	0	0	0	0	0	0	0	0	0	0	0	0	0	0	0	0	0	0	0	0	0	0	0	0	0	0	0	0	0	0	0	0	0	0	0	0	0	0	0	0	0	0	0	0	0	0
Bacteria|Fusobacteria|c__Fusobacteriia|o__Fusobacteriales|Leptotrichiaceae|Leptotrichia|Leptotrichia trevisanii	2.708761334	0	0	0	0	0	0	0	0	0	0	0	0	0	0	0	0	0	0	0	2.806754736	0	0	0	0	0	0	0	0	0	0	0	0.245163717	0	0	0	0	0	0	0	0	0	0	0	0	0	0	0	0
Bacteria|Fusobacteria|c__Fusobacteriia|o__Fusobacteriales|Leptotrichiaceae|Leptotrichia|Leptotrichia unclassified	770.4491165	0.380465964	2.31481035	16.87890669	0	0	4.486350279	0	21.07926639	1.384013126	4.119166864	4.291922009	4.19700313	0.300203929	15.33881722	5.644425644	9.135950184	4.98315693	14.28600733	5.017042895	234.7649854	1.063798288	1.58332192	0.233251493	4.564461609	0.428753128	11.70633863	0	2.884306327	0.671785824	0.953309203	0.412791415	6.864584066	0.815480428	1.342910298	0	0.216508327	0.459610783	5.969421968	4.003395881	1.101261186	0.213872818	0	0	41.50065611	2.61017671	1.708893788	0	0.153054017
Bacteria|Fusobacteria|c__Fusobacteriia|o__Fusobacteriales|Leptotrichiaceae|Leptotrichia|Leptotrichia wadei	41.79231772	0	0.385801725	0	0	0	3.289990205	0	3.977220074	0	0	0.99044354	0	0	11.12064248	4.703688036	0.945098295	1.868683849	0.36630788	1.003408579	25.06031014	0	0.39583048	0	0.760743602	0	0	0	0	0	0	0	1.716146017	0.203870107	0	0	0	0	0	0	0	0	0	0	0	0	0	0	0
Bacteria|Fusobacteria|c__Fusobacteriia|o__Fusobacteriales|Leptotrichiaceae|Sneathia|Sneathia amnii	0	0	0	0	0	0	0	0	0.397722007	0	1.267435958	0	0.349750261	0	0	0.313579202	0	0	10.25662065	0	0.400964962	0.177299715	0.19791524	0	2.282230805	0	0.349442944	0	1.081614873	26.64750435	10.86772492	0	0.245163717	0.203870107	0.167863787	0.211358132	0	0.919221566	0.663269108	0	0	0	0	0	0	0	0	0	0
Bacteria|Fusobacteria|c__Fusobacteriia|o__Fusobacteriales|Leptotrichiaceae|Streptobacillus|Streptobacillus moniliformis	0	0	0	0	0	0	0	0	0	0	0	0	0	0	0	0	0	0	0	0	0	0	0	0	0	0	0	0	0	0	0	0	0.245163717	0	0	0	0	0	0	0	0	0	0	0	0	0	0	0	0
Bacteria|Gemmatimonadetes|c__Gemmatimonadetes|o__Gemmatimonadales|Gemmatimonadaceae||Gemmatimonadaceae unclassified	0	0	0	0	0	0	0	0	0	0	0	0	0	0	0	0	0	0	0	0	0	0	0	0	0	0	0	0	0	0	0	0	0	0	0.167863787	0	0	0	0	0	0	0	0	0	0	0	0.213611724	0	0
Bacteria|Gemmatimonadetes|c__Gemmatimonadetes|o__Gemmatimonadales|Gemmatimonadaceae|Gemmatirosa|Gemmatirosa kalamazoonesis	0	0	0	0	0	0	0	0	0	0.346003281	0	0	0	0	0	0	0	0	0	0	0	0	0	0	0	0	0	0	0	0	0	0	0	0	0	0	0	0	0	0	0	0	0	0	0	0	0	0	0
Bacteria|Ignavibacteriae|c__Ignavibacteria|o__Ignavibacteriales|Ignavibacteriaceae|Ignavibacterium|Ignavibacterium album	0	0	0	0	0	0	0	0	0	0	0	0	0	0	0	0	0	0	0	0	0	0	0	0	0	0	0	0	0	0	0	0	0	0	0	0	0	0	0	0	0	0	0	0	0	0	0	0	0
Bacteria|Nitrospirae|c__Nitrospira|o__Nitrospirales|Nitrospiraceae|Nitrospira|Nitrospira defluvii	0	0	0	0	0	0	0	0	0	0	0	0	0	0	0	0	0	0	0	0	0	0	0	0	0	0	0	0	0	0	0	0	0	0	0	0	0	0	0	0	0	0	0	0	0	0	0	0	0
Bacteria|Nitrospirae|c__Nitrospira|o__Nitrospirales|Nitrospiraceae|Nitrospira|Nitrospira unclassified	0	0	0	0	0	0	0	0	0	0	0	0	0	0	0	0	0	0	0	0	0	0	0	0	0	0	0	0	0	0	0	0	0	0	0.167863787	0	0	0	0	0	0	0	0	0	0	0	0	0	0
Bacteria|Planctomycetes|c__|o__|||Planctomycetes bacterium ETA_A1	0	0	0	0	0	0	0	0	0	0	0	0	0	0	0	0	0	0	0	0	0	0	0	0	0	0	0	0	0	0	0	0	0	0	0	0	0	0	0	0	0	0	0	0	0	0	0	0	0
Bacteria|Planctomycetes|c__|o__|||Planctomycetes bacterium ETA_A8	0	0	0	0	0	0	0	0	0	0	0	0	0	0	0	0	0	0	0	0	0	0	0	0	0	0	0	0	0	0	0	0	0	0	0	0	0	0	0	0	0	0	0	0	0	0	0	0	0
Bacteria|Planctomycetes|c__|o__|||Planctomycetes bacterium Pan44	0	0	0	0	0	0	0	0	0	0	0	0	0	0	0	0	0	0	0	0	0	0	0	0	0	0	0	0	0	0	0	0	0	0	0	0	0	0	0	0	0	0	0	0	0	0	0	0	0
Bacteria|Planctomycetes|c__|o__|||Planctomycetes unclassified	0	0	0	0	0	0	0	0	0.397722007	0	0	0	0	0	0.38347043	0.313579202	0.315032765	0.622894616	1.098923641	0	0	0	0	0	0.253581201	0	1.397771777	0	0.901345727	0.447857216	0	0	0	0	0	0	0.216508327	0	0	0	0.220252237	0	0	0	0	0	0	0	0
Bacteria|Planctomycetes|c__Planctomycetia|o__|||Planctomycetia unclassified	0.77393181	0	0.385801725	0	0	0	0	0	0	0	0	0	0	0	0	0	0.315032765	0	0	0	0	0	0	0	0.253581201	0	0.174721472	0	0	0	0	0	0	0	0	0	0.649524981	0	0	0	0	0	0	0	0	0	0	0	0
Bacteria|Planctomycetes|c__Planctomycetia|o__Gemmatales|Gemmataceae||Gemmataceae bacterium PX52	0	0	0	0	0	0	0	0	0	0	0	0	0	0	0	0	0	0	0	0	0	0	0	0	0	0	0	0	0	0	0	0	0	0	0	0	0	0	0	0	0	0	0	0	0	0	0	0	0
Bacteria|Planctomycetes|c__Planctomycetia|o__Gemmatales|Gemmataceae||Gemmataceae unclassified	0	0	0	0	0	0	0	0	0	0	0	0	0	0	0	0	0	0	0	0	0	0	0	0	0.253581201	0	0	0	0	0	0	0	0	0	0	0	0	0	0	0	0	0	0	0	0	0	0	0	0
Bacteria|Planctomycetes|c__Planctomycetia|o__Gemmatales|Gemmataceae|Gemmata|Gemmata sp. SH-PL17	0	0	0	0	0	0	0	0	0	0	0	0	0	0	0	0	0	0	0	0	0	0	0	0	0.253581201	0	0	0	0	0	0	0	0	0	0	0	0	0	0	0	0	0	0	0	0	0	0	0	0
Bacteria|Planctomycetes|c__Planctomycetia|o__Gemmatales|Gemmataceae|Gemmata|Gemmata unclassified	0	0	0	0	0	0	0	0	0	0	0	0	0	0	0	0	0	0	0	0	0	0	0	0	0	0	0	0	0	0	0	0	0	0	0	0	0	0	0	0	0	0	0	0	0	0	0	0	0
Bacteria|Planctomycetes|c__Planctomycetia|o__Isosphaerales|Isosphaeraceae||Isosphaeraceae unclassified	0	0	0	0	0	0	0	0	0	0	0	0	0	0	0	0.313579202	0	0	0	0	0	0	0	0	0	0	0	0	0	0	0	0	0	0	0	0	0	0	0	0	0	0	0	0	0	0	0	0	0
Bacteria|Planctomycetes|c__Planctomycetia|o__Isosphaerales|Isosphaeraceae|Paludisphaera|Paludisphaera borealis	0	0	0	0	0	0	0	0	0	0	0	0	0	0	0	0	0	0	0	0	0	0	0	0	0	0	0	0	0	0	0	0	0	0	0	0	0.216508327	0	0	0	0	0	0	0	0	0	0	0	0
Bacteria|Planctomycetes|c__Planctomycetia|o__Planctomycetales|Planctomycetaceae|Planctomyces|Planctomyces sp. SH-PL14	0	0	0	0	0	0	0	0	0	0	0	0	0	0	0	0	0.315032765	0	0	0	0	0	0	0	0	0	0	0	0	0	0	0	0	0	0	0	0	0	0	0	0	0	0	0	0	0	0	0	0
Bacteria|Planctomycetes|c__Planctomycetia|o__Planctomycetales|Planctomycetaceae|Planctomyces|Planctomyces sp. SH-PL62	0	0	0.385801725	0	0	0	0	0	0	0	0	0	0	0	0	0	0	0	0	0	0	0	0	0	0	0	0	0	0	0	0	0	0	0	0	0	0	0	0	0	0	0	0	0	0	0	0	0	0
Bacteria|Proteobacteria|c__|o__|||Proteobacteria bacterium H1R30-47	0	0	0	0	0	0	0	0	0	0	0	0	0	0	0	0	0	0	0	0	0	0	0	0	0	0	0	0	0	0	0	0	0	0	0	0	0	0	0	0	0	0	0	0	0	0	0	0	0
Bacteria|Proteobacteria|c__|o__|||Proteobacteria unclassified	1073.056454	1.141397893	101.8516554	54.3060476	24.6779894	0.935610359	42.47078264	12.93100243	74.37401539	31.14029533	30.73532198	33.34493253	17.8372633	33.02243214	107.7551909	22.57770257	38.43399733	37.06222966	137.731763	30.43672689	103.6494427	0.886498574	14.843643	8.630305247	67.45259933	4.930660972	71.4610821	3.233939549	25.59821865	16.34678838	14.29963805	5.366288398	134.8400442	3.669661926	6.714551491	3.593088251	15.80510786	4.136497049	97.2794691	36.53098741	9.69109844	1.069364088	5.693466397	0.545908444	153.8189456	5.68097284	76.47299702	2.511601011	5.816052642
Bacteria|Proteobacteria|c__Acidithiobacillia|o__Acidithiobacillales|Acidithiobacillaceae|Acidithiobacillus|Acidithiobacillus caldus	0	0	0	0	0	0	0	0	0	0	0	0	0	0	0	0	0	0	0	0	0	0	0	0	0	0	0	0	0	0	0	0	0	0	0	0	0	0	0	0	0	0	0	0	0	0	0	0	0
Bacteria|Proteobacteria|c__Alphaproteobacteria|o__|||Alphaproteobacteria unclassified	11.60897714	0	7.716034498	0.366932754	5.05452795	0	0	0.646550122	14.31799227	1.038009844	4.119166864	0.330147847	3.147752347	0.600407857	23.39169625	4.703688036	7.875819125	1.868683849	35.16555651	2.341286684	0.400964962	0.354599429	2.9687286	0.933005973	27.13318845	0.857506256	10.6580098	0	6.30942009	2.23928608	2.85992761	2.889539907	5.8839292	0	0.671455149	1.479506927	3.680641557	0.689416175	10.83339542	2.251910183	3.744288034	0.641618453	2.04380845	0	88.71241168	1.996017484	25.63340682	2.807083483	0.153054017
Bacteria|Proteobacteria|c__Alphaproteobacteria|o__||Micavibrio|Micavibrio aeruginosavorus	0	0	0	0	0	0	0	0	0	0	0	0	0	0	0	0	0	0	0	0	0	0	0	0	0	0	0	0	0	0	0	0	0	0	0	0	0	0	0	0	0	0	0	0	0	0	0	0	0
Bacteria|Proteobacteria|c__Alphaproteobacteria|o__||Polymorphum|Polymorphum gilvum	0	0	0	0	0	0	0	0	0	0	0	0	0	0	0	0	0	0	0	0	0	0	0	0	0	0	0	0	0	0	0	0	0	0	0	0	0	0	0	0	0	0	0	0	0	0	0	0	0
Bacteria|Proteobacteria|c__Alphaproteobacteria|o__Caulobacterales|Caulobacteraceae||Caulobacteraceae unclassified	0	0	0	0	0	0	0	0	0	0	0	0	0	0	0	0	0	0	1.098923641	0	0	0	0	0	0.507162401	0	0.698885889	0	0	0	0	0	0	0	0	0	0	0	0	0	0	0	0	0	0.951849911	0	0.213611724	0	0
Bacteria|Proteobacteria|c__Alphaproteobacteria|o__Caulobacterales|Caulobacteraceae|Brevundimonas|Brevundimonas diminuta	0	0	0	0	0	0	0	0	0	0	0	0	0	0	0	0	0	0	0	0	0	0	0	0	0	0	0	0	0	0	0	0	0	0	0	0	0	0	0	0	0	0	0	0	0	0	0	0	0
Bacteria|Proteobacteria|c__Alphaproteobacteria|o__Caulobacterales|Caulobacteraceae|Brevundimonas|Brevundimonas naejangsanensis	0	0	0	0	0	0	0	0	0	0	0	0	0	0	0	0	0	0	0	0	0	0	0	0	0	0.428753128	0	0	0	0	0	0	0	0	0	0	0	0	0	0	0	0	0	0	0	0	0	0	0
Bacteria|Proteobacteria|c__Alphaproteobacteria|o__Caulobacterales|Caulobacteraceae|Brevundimonas|Brevundimonas sp. Bb-A	0	0	0	0	0	0	0	0	0	0	0	0	0	0	0	0	0	0	0	0	0	0	0	0	0	0	0	0	0	0	0	0	0	0	0	0	0	0	0	0	0	0	0	0	0	0	0	0	0
Bacteria|Proteobacteria|c__Alphaproteobacteria|o__Caulobacterales|Caulobacteraceae|Brevundimonas|Brevundimonas sp. DS20	0	0	0	0	0	0	0	0	0	0	0	0	0	0	0	0	0	0	0	0	0	0	0	0	0	0	0	0	0	0	0	0	0	0	0	0	0	0	0	0	0	0	0	0	0	0	0	0	0
Bacteria|Proteobacteria|c__Alphaproteobacteria|o__Caulobacterales|Caulobacteraceae|Brevundimonas|Brevundimonas sp. GW460-12-10-14-LB2	0	0	0	0	0	0	0	0	0	0	0	0	0	0	0	0	0	0	0	0	0	0	0	0	0	0	0	0	0	0	0	0	0	0	0	0	0	0	0	0	0	0	0	0	0	0	0	0	0
Bacteria|Proteobacteria|c__Alphaproteobacteria|o__Caulobacterales|Caulobacteraceae|Brevundimonas|Brevundimonas sp. MF30-B	0	0	0	0	0	0	0	0	0	0	0	0	0	0	0	0	0	0	0	0	0	0	0	0	0	0	0	0	0	0	0	0	0	0	0	0	0	0	0	0	0	0	0	0	0	0	0	0	0
Bacteria|Proteobacteria|c__Alphaproteobacteria|o__Caulobacterales|Caulobacteraceae|Brevundimonas|Brevundimonas sp. SGAir0440	0	0	0	0	0	0	0	0	0	0	0	0	0	0	0	0	0	0	0	0	0	0	0	0	0	0	0	0	0	0	0	0	0	0	0	0	0	0	0	0	0	0	0	0	0	0	0	0	0
Bacteria|Proteobacteria|c__Alphaproteobacteria|o__Caulobacterales|Caulobacteraceae|Brevundimonas|Brevundimonas unclassified	0	0	0	0	0	0	0	0	0	0	0	0.660295694	0	0	0.38347043	0	0	0	0	0	0	0	0	0	0	0	0.524164416	0	0	0.447857216	0	0	0	0	0	0	0	0	0.442179405	0	0	0	0	0	2.284439786	0	0.640835171	0	0
Bacteria|Proteobacteria|c__Alphaproteobacteria|o__Caulobacterales|Caulobacteraceae|Brevundimonas|Brevundimonas vancanneytii	0	0	0	0	0	0	0	0	0	0	0	0	0	0	0	0	0	0	0	0	0	0	0	0	0	0	0	0	0	0	0	0	0	0	0	0	0	0	0	0	0	0	0	0	0	0	0	0	0
Bacteria|Proteobacteria|c__Alphaproteobacteria|o__Caulobacterales|Caulobacteraceae|Brevundimonas|Brevundimonas vesicularis	0	0	0	0	0	0	0	0	0	0	0	0	0	0	0	0	0	0	0	0	0	0	0	0	0	0	0	0	0	0	0	0	0	0	0	0	0	0	0	0	0	0	0	0	0	0	0	0	0
Bacteria|Proteobacteria|c__Alphaproteobacteria|o__Caulobacterales|Caulobacteraceae|Caulobacter|Caulobacter flavus	0	0	0	0	0	0	0	0	0	0	0	0	0	0	0	0	0	0	0	0	0	0	0	0	0	0	0	0	0	0	0	0	0	0	0	0	0	0	0	0	0	0	0	0	0	0	0	0	0
Bacteria|Proteobacteria|c__Alphaproteobacteria|o__Caulobacterales|Caulobacteraceae|Caulobacter|Caulobacter sp. FWC26	0	0	0	0	0	0	0	0	0	0	0	0	0	0	0	0	0	0	0	0	0	0	0	0	0	0	0	0	0	0	0	0	0	0	0	0	0	0	0	0	0	0	0	0	0	0	0	0	0
Bacteria|Proteobacteria|c__Alphaproteobacteria|o__Caulobacterales|Caulobacteraceae|Caulobacter|Caulobacter unclassified	0	0	0	0	0	0	0	0	0	0	0	0	0	0	0.38347043	0	0	0	0	0	0	0	0	0	0	0	0	0	0	0	0	0	0	0	0	0	0	0	0	0	0	0	0	0	0	0	0	0	0
Bacteria|Proteobacteria|c__Alphaproteobacteria|o__Caulobacterales|Caulobacteraceae|Caulobacter|Caulobacter vibrioides	0	0	0	0	0	0	0	0	0	0	0	0	0	0	0	0	0	0	0	0	0	0	0	0	0	0	0	0	0	0	0	0	0	0	0	0	0	0	0	0	0	0	0	0	0	0	0	0	0
Bacteria|Proteobacteria|c__Alphaproteobacteria|o__Caulobacterales|Caulobacteraceae|Phenylobacterium|Phenylobacterium zucineum	0	0	0	0	0	0	0	0	0	0	0	0	0	0	0	0	0	0	0	0	0	0	0	0	0	0	0	0	0	0	0	0	0	0	0	0	0	0	0	0	0	0	0	0	0	0	0	0	0
Bacteria|Proteobacteria|c__Alphaproteobacteria|o__Rhizobiales|||Rhizobiales unclassified	0.77393181	0	0	0	0	0	0	0	0	0	0	0	0	0	1.533881722	0.313579202	0	0	1.098923641	0	0	0	0.39583048	0	0.507162401	0	0.174721472	0	0	0.223928608	0	0.206395708	0.490327433	0	0	0	0.216508327	0	0	0	0.220252237	0	0	0.545908444	3.617029661	0.460619419	0	0	0
Bacteria|Proteobacteria|c__Alphaproteobacteria|o__Rhizobiales|Aurantimonadaceae|Aureimonas|Aureimonas sp. AU20	0	0	0	0	0	0	0	0	0	0	0	0	0	0	0	0	0	0	0	0	0	0	0	0	0	0	0	0	0	0	0	0	0	0	0	0	0	0	0	0	0	0	0	0	0	0	0	0	0
Bacteria|Proteobacteria|c__Alphaproteobacteria|o__Rhizobiales|Bartonellaceae|Bartonella|Bartonella apis	0	0	0	0	0	0	0	0	0	0	0	0	0	0	0	0	0	0	0	0	0	0	0	0	0	0	0	0	0	0	0	0	0	0	0	0	0	0	0	0	0	0	0	0	0	0	0	0	0
Bacteria|Proteobacteria|c__Alphaproteobacteria|o__Rhizobiales|Beijerinckiaceae||Beijerinckiaceae bacterium RH AL1	0	0	0	0	0	0	0	0	0	0	0	0	0	0	0	0	0	0	0	0	0	0	0	0	0	0	0	0	0	0	0	0	0	0	0	0	0	0	0	0	0	0	0	0	0	0	0	0	0
Bacteria|Proteobacteria|c__Alphaproteobacteria|o__Rhizobiales|Beijerinckiaceae||Beijerinckiaceae unclassified	0	0	0	0	0	0	0	0	0	0	0	0	0	0	0	0	0	0	0	0	0	0	0	0	0	0	0	0	0	0	0	0	0	0	0	0	0	0	0	0	0	0	0	0	0	0	0	0	0
Bacteria|Proteobacteria|c__Alphaproteobacteria|o__Rhizobiales|Bradyrhizobiaceae||Bradyrhizobiaceae unclassified	0	0	0	0	0	0	0	0	0	0	0	0	0	0	0	0	0	0	0	0	0	0	0	0	0	0	0	0	0	0	0	0	0	0	0	0	0	0	0	0	0	0	0	0	0.190369982	0	0	0	0
Bacteria|Proteobacteria|c__Alphaproteobacteria|o__Rhizobiales|Bradyrhizobiaceae|Bosea|Bosea sp. AS-1	0	0	0	0	0	0	0	0	0	0	0	0	0	0	0	0	0	0	0	0	0	0	0	0	0	0	0	0	0	0	0	0	0	0	0	0	0	0	0	0	0	0	0	0	0	0	0	0	0
Bacteria|Proteobacteria|c__Alphaproteobacteria|o__Rhizobiales|Bradyrhizobiaceae|Bosea|Bosea sp. RAC05	0	0	0	0	0	0	0	0	0	0	0	0	0	0	0	0	0	0	0	0	0	0	0	0	0	0	0	0	0	0	0	0	0	0	0	0	0	0	0	0	0	0	0	0	0	0	0	0	0
Bacteria|Proteobacteria|c__Alphaproteobacteria|o__Rhizobiales|Bradyrhizobiaceae|Bosea|Bosea sp. Tri-49	0	0	0	0	0	0	0	0	0	0	0	0	0	0	0	0	0	0	0	0	0	0	0	0	0	0	0	0	0	0	0	0	0	0	0	0	0	0	0	0	0	0	0	0	0	0	0	0	0
Bacteria|Proteobacteria|c__Alphaproteobacteria|o__Rhizobiales|Bradyrhizobiaceae|Bosea|Bosea unclassified	0	0	0	0	0	0	0	0	0	0	0	0	0	0	0	0	0	0	0	0	0	0	0	0	0	0	0	0	0	0	0	0	0	0	0	0	0	0	0	0	0	0	0	0	0	0	0	0	0
Bacteria|Proteobacteria|c__Alphaproteobacteria|o__Rhizobiales|Bradyrhizobiaceae|Bradyrhizobium|Bradyrhizobium betae	0	0	0	0	0	0	0	0	0	0	0	0	0	0	0	0	0	0	0	0	0	0	0	0	0	0	0	0	0	0	0	0	0	0	0	0	0	0	0	0	0	0	0	0	0	0	0	0	0
Bacteria|Proteobacteria|c__Alphaproteobacteria|o__Rhizobiales|Bradyrhizobiaceae|Bradyrhizobium|Bradyrhizobium guangdongense	0	0	0	0	0	0	0	0	0	0	0	0	0	0	0	0	0	0	0	0	0	0	0	0	0	0	0	0	0	0	0	0	0	0	0	0	0	0	0	0	0	0	0	0	0	0	0	0	0
Bacteria|Proteobacteria|c__Alphaproteobacteria|o__Rhizobiales|Bradyrhizobiaceae|Bradyrhizobium|Bradyrhizobium guangzhouense	0	0	0	0	0	0	0	0	0	0	0	0	0	0	0	0	0	0	0	0	0	0	0	0	0	0	0	0	0	0	0	0	0	0	0	0	0	0	0	0	0	0	0	0	0	0	0	0	0
Bacteria|Proteobacteria|c__Alphaproteobacteria|o__Rhizobiales|Bradyrhizobiaceae|Bradyrhizobium|Bradyrhizobium sp. BTAi1	0	0	0	0	0	0	0	0	0	0	0	0	0	0	0	0	0	0	0	0	0	0	0	0	0	0	0	0	0	0	0	0	0	0	0	0	0	0	0	0	0	0	0	0	0	0	0	0	0
Bacteria|Proteobacteria|c__Alphaproteobacteria|o__Rhizobiales|Bradyrhizobiaceae|Bradyrhizobium|Bradyrhizobium sp. SK17	0	0	0	0	0	0	0	0	0	0	0	0	0	0	0	0	0	0	0	0	0	0	0	0	0	0	0	0	0	0	0	0	0	0	0	0	0	0	0	0	0	0	0	0	0	0	0	0	0
Bacteria|Proteobacteria|c__Alphaproteobacteria|o__Rhizobiales|Bradyrhizobiaceae|Bradyrhizobium|Bradyrhizobium unclassified	0	0	0	0	0	0	0	0	0	0	0	0	0	0	0	0	0	0	0	0	0	0	0	0	0	0	0	0	0	0	0	0	0	0	0.167863787	0	0	0	0	0	0	0	0	0	0	0	0	0	0
Bacteria|Proteobacteria|c__Alphaproteobacteria|o__Rhizobiales|Bradyrhizobiaceae|Oligotropha|Oligotropha carboxidovorans	0	0	0	0	0	0	0	0	0	0	0	0	0	0	0	0	0	0	0	0	0	0	0	0	0	0	0	0	0	0	0	0	0	0	0	0	0	0	0	0	0	0	0	0	0	0	0	0	0
Bacteria|Proteobacteria|c__Alphaproteobacteria|o__Rhizobiales|Bradyrhizobiaceae|Rhodopseudomonas|Rhodopseudomonas palustris	0	0	0	0	0	0	0	0	0	0	0	0	0	0	0	0	0	0	0	0	0	0	0	0	0	0	0	0	0	0	0	0	0	0	0	0	0	0	0	0	0	0	0	0	0	0	0	0	0
Bacteria|Proteobacteria|c__Alphaproteobacteria|o__Rhizobiales|Brucellaceae||Brucellaceae unclassified	0	0	0	0	0	0	0	0	0	0	0	0	0	0	0	0	0	0	0	0	0	0	0	0	0	0	0	0	0	0	0	0	0	0	0	0	0	0	0	0	0	0	0	0.363938962	5.3303595	0	0	0	0
Bacteria|Proteobacteria|c__Alphaproteobacteria|o__Rhizobiales|Brucellaceae|Brucella|Brucella sp. 141012304	0	0	0	0	0	0	0	0	0	0	0	0	0	0	0	0	0	0	0	0	0	0	0	0	0	0	0	0	0	0	0	0	0	0	0	0	0	0	0	0	0	0	0	0	0	0	0	0	0
Bacteria|Proteobacteria|c__Alphaproteobacteria|o__Rhizobiales|Brucellaceae|Brucella|Brucella unclassified	0	0	0	0	0	0	0	0	0	0	0	0	0	0	0	0	0	0	0	0	0	0	0	0	0	0	0	0	0	0	0	0	0	0	0	0	0	0	0	0	0	0	0	0	0	0	0	0	0
Bacteria|Proteobacteria|c__Alphaproteobacteria|o__Rhizobiales|Brucellaceae|Ochrobactrum|Ochrobactrum anthropi	0	0	0	0	0	0	0	0	0	0	0	0	0	0	0	0	0	0	0	0	0	0	0	0	0	0	0	0	0	0	0	0	0	0	0	0	0	0	0.221089703	0	0	0	0	2.729542218	17.32366838	0	0	0	0
Bacteria|Proteobacteria|c__Alphaproteobacteria|o__Rhizobiales|Brucellaceae|Ochrobactrum|Ochrobactrum pituitosum	0	0	0	0	0	0	0	0	0	0	0	0	0	0	0	0	0	0	0	0	0	0	0	0	0	0	0	0	0	0	0	0	0	0	0	0	0	0	0	0	0	0	0	0	0	0	0	0	0
Bacteria|Proteobacteria|c__Alphaproteobacteria|o__Rhizobiales|Brucellaceae|Ochrobactrum|Ochrobactrum quorumnocens	0	0	0	0	0	0	0	0	0	0	0	0	0	0	0	0	0	0	0	0	0	0	0	0	0	0	0	0	0	0	0	0	0	0	0	0	0	0	0	0	0	0	0	0	0	0	0	0	0
Bacteria|Proteobacteria|c__Alphaproteobacteria|o__Rhizobiales|Brucellaceae|Ochrobactrum|Ochrobactrum unclassified	0	0	0	0	0	0	0	0	0	0	0	0	0	0	0	0	0	0	0	0	0	0	0	0	0	0	0	0	0	0	0	0	0	0	0	0	0	0	0	0	0	0	0	0.363938962	7.04368934	0	0	0	0
Bacteria|Proteobacteria|c__Alphaproteobacteria|o__Rhizobiales|Chelatococcaceae|Chelatococcus|Chelatococcus daeguensis	0	0	0	0	0	0	0	0	0	0	0	0	0	0	0	0	0	0	0	0	0	0	0	0	0	0	0	0	0	0	0	0	0	0	0	0	0	0	0	0	0	0	0	0	0	0	0	0	0
Bacteria|Proteobacteria|c__Alphaproteobacteria|o__Rhizobiales|Chelatococcaceae|Chelatococcus|Chelatococcus unclassified	0	0	0	0	0	0	0	0	0	0	0	0	0	0	0	0	0	0	0	0	0	0	0	0	0	0	0	0	0	0	0	0	0	0	0	0	0	0	0	0	0	0	0	0	0	0	0	0	0
Bacteria|Proteobacteria|c__Alphaproteobacteria|o__Rhizobiales|Hyphomicrobiaceae||Hyphomicrobiaceae unclassified	0	0	0	0	0	0	0	0	0	0	0	0	0	0	0	0.313579202	0	0	0	0	0	0	0	0	0	0	0.174721472	0	0	0	0	0	0	0	0	0	0	0	0	0	0.220252237	0	0	0	0	0	0	0	0
Bacteria|Proteobacteria|c__Alphaproteobacteria|o__Rhizobiales|Hyphomicrobiaceae|Devosia|Devosia sp. A16	0	0	0	0	0	0	0	0	0	0	0	0	0	0	0	0	0	0	0	0	0	0	0	0	0	0	0	0	0	0	0	0	0	0	0	0	0	0	0	0	0	0	0	0	0	0	0	0	0
Bacteria|Proteobacteria|c__Alphaproteobacteria|o__Rhizobiales|Hyphomicrobiaceae|Devosia|Devosia unclassified	0	0	0	0	0	0	0	0	0	0	0	0	0	0	0	0	0	0	0	0	0	0	0	0	0	0	0.174721472	0	0	0	0	0	0	0	0	0	0	0	0	0	0	0	0	0	0	0	0	0	0
Bacteria|Proteobacteria|c__Alphaproteobacteria|o__Rhizobiales|Methylobacteriaceae||Methylobacteriaceae unclassified	0.386965905	0	0.77160345	0	0	0.31187012	0	0	0	0	0	0	0	0	0.766940861	0	0.63006553	0	0.36630788	0	0	0	0.39583048	0	0.507162401	0	0	0	0	0.671785824	0.190661841	0	0.490327433	0	0	0	0.216508327	0	0	0	0	0	0	0	0.190369982	0	0.213611724	0	0
Bacteria|Proteobacteria|c__Alphaproteobacteria|o__Rhizobiales|Methylobacteriaceae|Methylobacterium|Methylobacterium aquaticum	0	0	0	0	0	0	0	0	0	0	0	0	0	0	0	0	0	0	0	0	0	0	0	0	0	0	0	0	0	0	0	0	0	0	0	0	0	0	0	0	0	0	0	0	0	0	0	0	0
Bacteria|Proteobacteria|c__Alphaproteobacteria|o__Rhizobiales|Methylobacteriaceae|Methylobacterium|Methylobacterium brachiatum	0	0	0	0	0	0	0	0	0	0	0.31685899	0	0	0	0	0	0	0	0	0	0	0	0	0	0	0	0	0	0	0	0	0	0.73549115	0	0	0	0	0	0	0	0	0	0	0	0	0	0	0	0
Bacteria|Proteobacteria|c__Alphaproteobacteria|o__Rhizobiales|Methylobacteriaceae|Methylobacterium|Methylobacterium currus	0	0	0	0	0	0	0	0	0	0	0	0	0	0	0	0	0	0	0	0	0	0	0	0	0	0	0	0	0	0	0	0	0	0	0	0	0	0	0	0	0	0	0	0	0	0	0	0	0
Bacteria|Proteobacteria|c__Alphaproteobacteria|o__Rhizobiales|Methylobacteriaceae|Methylobacterium|Methylobacterium oryzae	0	0	0	0	0	0	0	0	0	0	0	0	0	0	0	0	0	0	0	0	0	0	0	0	0	0	0	0	0	0	0	0	0	0	0	0	0	0	0	0	0	0	0	0	0	0	0	0	0
Bacteria|Proteobacteria|c__Alphaproteobacteria|o__Rhizobiales|Methylobacteriaceae|Methylobacterium|Methylobacterium phyllosphaerae	0	0	0	0	0	0	0	0	0	0	0	0	0	0	0	0	0	0	0	0	0	0	0	0	0	0	0	0	0	0	0	0	0	0	0	0	0	0	0	0	0	0	0	0	0	0	0	0	0
Bacteria|Proteobacteria|c__Alphaproteobacteria|o__Rhizobiales|Methylobacteriaceae|Methylobacterium|Methylobacterium radiotolerans	0	0	0	0	0	0	0	0	0	0	0	0	0	0	0	0	0	0	0	0	0	0	0	0	0	0	0	0	0	0	0	0	0	0	0	0	0	0	0	0	0	0	0	0	0	0	0	0	0
Bacteria|Proteobacteria|c__Alphaproteobacteria|o__Rhizobiales|Methylobacteriaceae|Methylobacterium|Methylobacterium sp. 17Sr1-1	0	0	0	0	0	0	0	0	0	0	0	0	0	0	0	0	0	0	0	0	0	0	0	0	0	0	0	0	0	0	0	0	0	0	0	0	0	0	0	0	0	0	0	0	0	0	0	0	0
Bacteria|Proteobacteria|c__Alphaproteobacteria|o__Rhizobiales|Methylobacteriaceae|Methylobacterium|Methylobacterium sp. 17Sr1-43	0	0	0.385801725	0	0	0	0	0	0	0	0	0	0	0	0	0	0	0	0	0	0	0	0	0	0	0	0	0	0	0	0	0	0	0	0	0	0	0	0	0	0	0	0	0	0	0	0	0	0
Bacteria|Proteobacteria|c__Alphaproteobacteria|o__Rhizobiales|Methylobacteriaceae|Methylobacterium|Methylobacterium sp. AMS5	0	0	0	0	0	0	0	0	0	0	0	0	0	0	0	0	0	0	0	0	0	0	0	0	0	0	0	0	0	0	0	0	0	0	0	0	0	0	0	0	0	0	0	0	0	0	0	0	0
Bacteria|Proteobacteria|c__Alphaproteobacteria|o__Rhizobiales|Methylobacteriaceae|Methylobacterium|Methylobacterium sp. C1	0	0	0	0	0	0	0	0	0	0	0	0	0	0	0	0	0	0	0	0	0	0	0	0	0	0	0	0	0	0	0	0	0	0	0	0	0	0	0	0	0	0	0	0	0	0	0	0	0
Bacteria|Proteobacteria|c__Alphaproteobacteria|o__Rhizobiales|Methylobacteriaceae|Methylobacterium|Methylobacterium sp. DM1	0	0	0	0	0	0	0	0	0	0	0	0	0	0	0	0	0	0	0	0	0	0	0	0	0	0	0	0	0	0	0	0	0	0	0	0	0	0	0	0	0	0	0	0	0	0	0	0	0
Bacteria|Proteobacteria|c__Alphaproteobacteria|o__Rhizobiales|Methylobacteriaceae|Methylobacterium|Methylobacterium sp. WL1	0	0	0	0	0	0	0	0	0	0	0	0	0	0	0	0	0	0	0	0	0	0	0	0	0	0	0	0	0	0	0	0	0	0	0	0	0	0	0	0	0	0	0	0	0	0	0	0	0
Bacteria|Proteobacteria|c__Alphaproteobacteria|o__Rhizobiales|Methylobacteriaceae|Methylobacterium|Methylobacterium sp. XJLW	0	0	0	0	0	0	0	0	0	0	0	0	0	0	0	0	0	0	0	0	0	0	0	0	0	0	0	0	0	0	0	0	0	0	0	0	0	0	0	0	0	0	0	0	0	0	0	0	0
Bacteria|Proteobacteria|c__Alphaproteobacteria|o__Rhizobiales|Methylobacteriaceae|Methylobacterium|Methylobacterium unclassified	0	0	0	0	0	0	0	0	0	0	0.633717979	0	0	0	0	0	0	0	0	0	0	0	0.19791524	0	0	0	0	0	0	0	0	0	0	0	0	0	0.216508327	0	0.221089703	0	0	0	0	0	0	0	0	0	0
Bacteria|Proteobacteria|c__Alphaproteobacteria|o__Rhizobiales|Methylobacteriaceae|Methylorubrum|Methylorubrum extorquens	0	0	0	0	0	0	0	0	0	0	0	0	0	0	0	0	0	0	0	0	0	0	0	0	0	0	0	0	0	0	0	0	0	0	0	0	0	0	0	0	0	0	0	0	0	0	0	0	0
Bacteria|Proteobacteria|c__Alphaproteobacteria|o__Rhizobiales|Methylobacteriaceae|Methylorubrum|Methylorubrum populi	0	0	0	0	0	0	0	0	0	0	0	0	0	0	0	0	0	0	0	0	0	0	0	0	0	0	0	0	0	0	0	0	0	0	0	0	0.216508327	0	0	0	0	0	0	0	0	0	0	0	0
Bacteria|Proteobacteria|c__Alphaproteobacteria|o__Rhizobiales|Methylobacteriaceae|Methylorubrum|Methylorubrum unclassified	0	0	0	0	0	0	0	0	0	0	0	0	0	0	0	0	0	0	0	0	0	0	0	0	0	0	0	0	0	0	0	0	0	0	0	0	0	0	0	0	0	0	0	0	0	0	0	0	0
Bacteria|Proteobacteria|c__Alphaproteobacteria|o__Rhizobiales|Methylobacteriaceae|Microvirga|Microvirga ossetica	0	0	0	0	0	0	0	0	0	0	0	0	0	0	0	0	0	0	0	0	0	0	0	0	0	0	0	0	0	0	0	0	0	0	0	0	0	0	0	0	0	0	0	0	0	0	0	0	0
Bacteria|Proteobacteria|c__Alphaproteobacteria|o__Rhizobiales|Methylobacteriaceae|Microvirga|Microvirga sp. HR1	0	0	0	0	0	0	0	0	0	0	0	0	0	0	0	0	0	0	0	0	0	0	0	0	0	0	0	0	0	0	0	0	0	0	0	0	0	0	0	0	0	0	0	0	0	0	0	0	0
Bacteria|Proteobacteria|c__Alphaproteobacteria|o__Rhizobiales|Methylobacteriaceae|Microvirga|Microvirga unclassified	0	0	0	0	0	0	0	0	0	0	0	0	0	0	0	0	0	0	0	0	0	0	0	0	0	0	0	0	0	0	0	0	0	0	0	0	0	0	0	0	0	0	0	0	0	0	0	0	0
Bacteria|Proteobacteria|c__Alphaproteobacteria|o__Rhizobiales|Phyllobacteriaceae||Phyllobacteriaceae unclassified	0	0	0	0	0	0	0	0	0	0	0	0	0	0	0	0	0	0.311447308	0	0	0	0	0	0	0	0	0	0	0	0	0	0	0	0	0	0	0	0	0	0	0	0	0	0	0	0	0	0	0
Bacteria|Proteobacteria|c__Alphaproteobacteria|o__Rhizobiales|Phyllobacteriaceae|Aminobacter|Aminobacter aminovorans	0	0	0	0	0	0	0	0	0	0	0	0	0	0	0	0	0	0	0	0	0	0	0	0	0	0	0	0	0	0	0	0	0	0	0	0	0	0	0	0	0	0	0	0	0	0	0	0	0
Bacteria|Proteobacteria|c__Alphaproteobacteria|o__Rhizobiales|Phyllobacteriaceae|Aminobacter|Aminobacter sp. MSH1	0	0	0	0	0	0	0	0	0	0	0	0	0	0	0	0	0	0	0	0	0	0	0	0	0	0	0	0	0	0	0	0	0	0	0	0	0	0	0	0	0	0	0	0	0	0	0	0	0
Bacteria|Proteobacteria|c__Alphaproteobacteria|o__Rhizobiales|Phyllobacteriaceae|Chelativorans|Chelativorans sp. BNC1	0	0	0	0	0	0	0	0	0	0	0	0	0	0	0	0	0	0	0	0	0	0	0	0	0	0	0	0	0	0	0	0	0	0	0	0	0	0	0	0	0	0	0	0	0	0	0	0	0
Bacteria|Proteobacteria|c__Alphaproteobacteria|o__Rhizobiales|Phyllobacteriaceae|Mesorhizobium|Mesorhizobium soli	0	0	0	0	0	0	0	0	0	0	0	0	0	0	0	0	0	9.654866551	2.197847282	0	0	0	0	0	0	0	0	0	0	0	0	0	0	0	0	0	0	0	0	0	0	0	0	0	0	0	0	0	0
Bacteria|Proteobacteria|c__Alphaproteobacteria|o__Rhizobiales|Phyllobacteriaceae|Mesorhizobium|Mesorhizobium sp. M7D.F.Ca.US.005.01.1.1	0	0	0	0	0	0	0	0	0	0	0	0	0	0	0	0	0	0	0	0	0	0	0	0	0	0	0	0	0	0	0	0	0	0	0	0	0	0	0	0	0	0	0	0	0	0	0	0	0
Bacteria|Proteobacteria|c__Alphaproteobacteria|o__Rhizobiales|Phyllobacteriaceae|Mesorhizobium|Mesorhizobium sp. Pch-S	0	0	0	0	0	0	0	0	0	0	0	0	0	0	0	0	0	0	0	0	0	0	0	0	0	0	0	0	0	0	0	0	0	0	0	0	0	0	0	0	0	0	0	0	0	0	0	0	0
Bacteria|Proteobacteria|c__Alphaproteobacteria|o__Rhizobiales|Phyllobacteriaceae|Mesorhizobium|Mesorhizobium unclassified	0	0	0	0	0	0	0	0	0	0	0	0	0	0	0	0	0	1.55723654	0	0	0	0	0	0	0	0	0	0	0	0	0	0	0	0	0	0	0	0	0	0	0	0	0	0	0	0	0	0	0
Bacteria|Proteobacteria|c__Alphaproteobacteria|o__Rhizobiales|Rhizobiaceae||Rhizobiaceae unclassified	0	0	0	0	0	0	0	0	0	0	0	0	0	0	0	0	0	0	0.36630788	0	0	0	0	0	1.014324802	0	0.524164416	0	0	0	0	0	0	0	0	0	0.216508327	0	0.221089703	0	0.220252237	0	0	0	1.332589875	0	0.427223447	0	0
Bacteria|Proteobacteria|c__Alphaproteobacteria|o__Rhizobiales|Rhizobiaceae|Agrobacterium|Agrobacterium fabrum	0	0	0	0	0	0	0	0	0	0	0	0	0	0	0	0	0	0	0	0	0	0	0	0	0	0	0	0	0	0	0	0	0	0	0	0	0	0	0	0	0	0	0	0	0	0	0	0	0
Bacteria|Proteobacteria|c__Alphaproteobacteria|o__Rhizobiales|Rhizobiaceae|Agrobacterium|Agrobacterium larrymoorei	0	0	0	0	0	0	0	0	0	0	0	0	0	0	0	0	0	0	0.732615761	0	0	0	0	0	0	0	0	0	0	0	0	0	0	0	0	0	0	0	0	0	0	0	0	0	0	0	0	0	0
Bacteria|Proteobacteria|c__Alphaproteobacteria|o__Rhizobiales|Rhizobiaceae|Agrobacterium|Agrobacterium rhizogenes	0	0	0	0	0	0	0	0	0	0	0	0	0	0	0	0	0	0	0	0	0	0	0	0	0	0	0	0	0	0	0	0	0	0	0	0	0	0	0	0	0	0	0	0	0	0	0	0	0
Bacteria|Proteobacteria|c__Alphaproteobacteria|o__Rhizobiales|Rhizobiaceae|Agrobacterium|Agrobacterium sp. MA01	0	0	0	0	0	0	0	0	0	0	0	0	0	0	0	0	0	0	0	0	0	0	0	0	0	0	0	0	0	0	0	0	0	0	0	0	0	0	0	0	0	0	0	0	0	0	0	0	0
Bacteria|Proteobacteria|c__Alphaproteobacteria|o__Rhizobiales|Rhizobiaceae|Agrobacterium|Agrobacterium tumefaciens	0	0	0	0	0	0	0	0	0	0	0	0	0	0	0	0	0	0	0	0	0	0	0	0	0	0	0	0	0	0	0	0	0	0	0	0	0	0	0	0	0	0	0	0	0	0	0.213611724	0	0
Bacteria|Proteobacteria|c__Alphaproteobacteria|o__Rhizobiales|Rhizobiaceae|Agrobacterium|Agrobacterium unclassified	0	0	0	0	0	0	0	0	0	0	0	0	0	0	0	0	0	0	0	0	0	0	0	0	0	0	0	0	0	0	0	0	0	0	0	0	0	0	0	0	0	0	0	0	0	0	0	0	0
Bacteria|Proteobacteria|c__Alphaproteobacteria|o__Rhizobiales|Rhizobiaceae|Ensifer|Ensifer adhaerens	0	0	0	0	0	0	0	0	0	0	0	0	0	0	0	0	0	0	0	0	0	0	0	0	0	0	0	0	0	0	0	0	0	0	0	0	0	0	0	0	0	0	0	0	0	0	0	0	0
Bacteria|Proteobacteria|c__Alphaproteobacteria|o__Rhizobiales|Rhizobiaceae|Georhizobium|Georhizobium profundi	0	0	0	0	0	0	0	0	0	0	0	0	0	0	0	0	0	0	0	0	0	0	0	0	0	0	0	0	0	0	0	0	0	0	0	0	0	0	0	0	0	0	0	0	0	0	0	0	0
Bacteria|Proteobacteria|c__Alphaproteobacteria|o__Rhizobiales|Rhizobiaceae|Neorhizobium|Neorhizobium sp. SOG26	0	0	0	0	0	0	0	0	0	0	0	0	0	0	0	0	0	0	0	0	0	0	0	0	0	0	0	0	0	0	0	0	0	0	0	0	0	0	0	0	0	0	0	0	0	0	0	0	0
Bacteria|Proteobacteria|c__Alphaproteobacteria|o__Rhizobiales|Rhizobiaceae|Rhizobium|Rhizobium flavum	0	0	0	0	0	0	0	0	0	0	0	0	0	0	0	0	0	0	0	0	0	0	0	0	0	0	0	0	0	0	0	0	0	0	0	0	0	0	0	0	0	0	0	0	0	0	0	0	0
Bacteria|Proteobacteria|c__Alphaproteobacteria|o__Rhizobiales|Rhizobiaceae|Rhizobium|Rhizobium leguminosarum	0	0	0	0	0	0	0	0	0	0	0	0	0	0	0	0	0	0	0	0	0	0	0	0	0	0	0	0	0	0	0	0	0	0	0	0	0	0	0	0	0	0	0	0	0	0	0	0	0
Bacteria|Proteobacteria|c__Alphaproteobacteria|o__Rhizobiales|Rhizobiaceae|Rhizobium|Rhizobium pusense	0	0	0	0	0	0	0	0	0	0	0	0	0	0	0	0	0	0	0	0	0	0	0	0	0	0	0	0	0	0	0	0	0	0	0	0	0	0	0	0	0	0	0	0	0	0	0	0	0
Bacteria|Proteobacteria|c__Alphaproteobacteria|o__Rhizobiales|Rhizobiaceae|Rhizobium|Rhizobium sp. ACO-34A	0	0	0	0	0	0	0	0	0	0	0	0	0	0	0	0	0	0	0	0	0	0	0	0	0	0	0	0	0	0	0	0	0	0	0	0	0	0	0	0	0	0	0	0	0	0	0	0	0
Bacteria|Proteobacteria|c__Alphaproteobacteria|o__Rhizobiales|Rhizobiaceae|Rhizobium|Rhizobium sp. IRBG74	0	0	0	0	0	0	0	0	0	0	0	0	0	0	0	0	0	0	0	0	0	0	0	0	0	0	0	0	0	0	0	0	0	0	0	0	0	0	0	0	0	0	0	0	0	0	0	0	0
Bacteria|Proteobacteria|c__Alphaproteobacteria|o__Rhizobiales|Rhizobiaceae|Rhizobium|Rhizobium sp. Khangiran2	0	0	0	0	0	0	0	0	0	0	0	0	0	0	0	0	0	0	0	0	0	0	0	0	0	0	0	0	0	0	0	0	0	0	0	0	0	0	0	0	0	0	0	0	0	0	0	0	0
Bacteria|Proteobacteria|c__Alphaproteobacteria|o__Rhizobiales|Rhizobiaceae|Rhizobium|Rhizobium sp. NIBRBAC000502774	0	0	0	0	0	0	0	0	0	0	0	0	0	0	0	0	0	0	0	0	0	0	0	0	0	0	0	0	0	0	0	0	0	0	0	0	0	0	0	0	0	0	0	0	0	0	0	0	0
Bacteria|Proteobacteria|c__Alphaproteobacteria|o__Rhizobiales|Rhizobiaceae|Rhizobium|Rhizobium sp. S41	0	0	0	0	0	0	0	0	0	0	0	0	0	0	0	0	0	0	0	0	0	0	0	0	0	0	0	0	0	0	0	0	0	0	0	0	0	0	0	0	0	0	0	0	0	0	0	0	0
Bacteria|Proteobacteria|c__Alphaproteobacteria|o__Rhizobiales|Rhizobiaceae|Rhizobium|Rhizobium sp. TCK	0	0	0	0	0	0	0	0	0	0	0	0	0	0	0	0	0	0	0	0	0	0	0	0	0	0	0	0	0	0	0	0	0	0	0	0	0	0	0	0	0	0	0	0	0	0	0	0	0
Bacteria|Proteobacteria|c__Alphaproteobacteria|o__Rhizobiales|Rhizobiaceae|Rhizobium|Rhizobium sp. Y9	0	0	0	0	0	0	0	0	0	0	0	0	0	0	0	0	0	0	0	0	0	0	0	0	0	0	0	0	0	0	0	0	0	0	0	0	0	0	0	0	0	0	0	0	0	0	0	0	0
Bacteria|Proteobacteria|c__Alphaproteobacteria|o__Rhizobiales|Rhizobiaceae|Rhizobium|Rhizobium unclassified	0	0	0	0	0	0	0	0	0	0	0	0	0	0	0	0	0	0	0	0	0	0	0	0	0	0	0	0	0	0	0	0	0	0	0	0	0	0	0	0	0	0	0	0	0	0	0	0	0
Bacteria|Proteobacteria|c__Alphaproteobacteria|o__Rhizobiales|Rhizobiaceae|Shinella|Shinella sp. HZN7	0	0	0	0	0	0	0	0	0	0	0	0	0	0	0	0	0	0	0	0	0	0	0	0	0	0	0	0	0	0	0	0	0	0	0	0	0	0	0	0	0	0	0	0	0.190369982	0	0	0	0
Bacteria|Proteobacteria|c__Alphaproteobacteria|o__Rhizobiales|Rhizobiaceae|Sinorhizobium|Sinorhizobium sp. M14	0	0	0	0	0	0	0	0	0	0	0	0	0	0	0	0	0	0	0	0	0	0	0	0	0	0	0	0	0	0	0	0	0	0	0	0	0	0	0	0	0	0	0	0	0	0	0	0	0
Bacteria|Proteobacteria|c__Alphaproteobacteria|o__Rhizobiales|Rhodobiaceae|Parvibaculum|Parvibaculum lavamentivorans	0	0	0	0	0	0	0	0	0	0	0	0	0	0	0	0	0	0	0	0	0	0	0	0	0	0	0	0	0	0	0	0	0	0	0	0	0	0	0	0	0	0	0	0	0	0	0	0	0
Bacteria|Proteobacteria|c__Alphaproteobacteria|o__Rhizobiales|Xanthobacteraceae||Xanthobacteraceae unclassified	0	0	0	0	0	0	0	0	0	0	0	0	0	0	0	0	0	0	0	0	0	0	0	0	0	0	0	0	0	0	0	0	0	0	0	0	0	0	0	0	0	0	0	0	1.522959857	0	0	0	0
Bacteria|Proteobacteria|c__Alphaproteobacteria|o__Rhizobiales|Xanthobacteraceae|Azorhizobium|Azorhizobium caulinodans	0	0	0	0	0	0	0	0	0	0	0	0	0	0	0	0	0	0	0	0	0	0	0	0	0	0	0	0	0	0	0	0	0	0	0	0	0	0	0	0	0	0	0	0	0	0	0	0	0
Bacteria|Proteobacteria|c__Alphaproteobacteria|o__Rhizobiales|Xanthobacteraceae|Xanthobacter|Xanthobacter autotrophicus	0	0	0	0	0	0	0	0	0	0	0	0	0	0	0	0	0	0	0	0	0	0	0	0	0	0	0	0	0	0	0	0	0	0	0	0	0	0	0	0	0	0	0	0	0	0	0	0	0
Bacteria|Proteobacteria|c__Alphaproteobacteria|o__Rhodobacterales|||Rhodobacterales unclassified	0	0	0	0	0	0	0	0	0	0	0	0	0	0	0	0	0	0	0	0	0	0	0	0	0	0.214376564	0	0	0	0.223928608	0	0	0	0	0	0	0	0	0	0	0	0	0	0	0.380739964	0	0.213611724	0	0
Bacteria|Proteobacteria|c__Alphaproteobacteria|o__Rhodobacterales|Rhodobacteraceae||Rhodobacteraceae bacterium QY30	0	0	0	0	0	0	0	0	0	0	0	0	0	0	0	0	0	0	0	0	0	0	0	0	0	0	0	0	0	0	0	0	0	0	0	0	0	0	0	0	0	0	0	0	0	0	0	0	0
Bacteria|Proteobacteria|c__Alphaproteobacteria|o__Rhodobacterales|Rhodobacteraceae||Rhodobacteraceae unclassified	6.578420382	0	1.157405175	0	0.297325174	0	0	0	3.181776059	1.038009844	2.534871916	0	0.349750261	0	6.135526886	1.881475215	3.78039318	0	10.25662065	1.003408579	0.400964962	0	0	0.233251493	5.578786411	0.214376564	2.44610061	0	0.721076582	0.447857216	0.953309203	1.444769953	1.716146017	0.611610321	0.335727575	1.268148794	0.649524981	0	1.76871762	0	0.660756712	0	0.145986318	0	35.59918666	0	9.826139282	1.772894831	0
Bacteria|Proteobacteria|c__Alphaproteobacteria|o__Rhodobacterales|Rhodobacteraceae|Defluviimonas|Defluviimonas alba	0	0	0	0	0	0	0	0	0	0	0	0	0	0	0	0	0	0	0	0	0	0	0	0	0	0	0	0	0	0	0	0	0	0	0	0	0	0	0	0	0	0	0	0	0	0	0	0	0
Bacteria|Proteobacteria|c__Alphaproteobacteria|o__Rhodobacterales|Rhodobacteraceae|Haematobacter|Haematobacter massiliensis	0	0	0	0	0	0	0	0	0	0	0	0	0	0	0	0	0	0	0	0	0	0	0	0	0	0	0	0	0	0	0	0	0	0	0	0	0	0	0	0	0	0	0	0	0	0	0	0	0
Bacteria|Proteobacteria|c__Alphaproteobacteria|o__Rhodobacterales|Rhodobacteraceae|Ketogulonicigenium|Ketogulonicigenium vulgare	0	0	0	0	0	0	0	0	0	0	0	0	0	0	0	0	0	0	0	0	0	0	0	0	0	0	0	0	0	0	0	0	0	0	0	0	0	0	0	0	0	0	0	0	0	0	0	0	0
Bacteria|Proteobacteria|c__Alphaproteobacteria|o__Rhodobacterales|Rhodobacteraceae|Labrenzia|Labrenzia unclassified	0	0	0	0	0	0	0	0	0	0	0	0	0	0	0	0	0	0	0	0	0	0	0	0	0.760743602	0	0	0	0	0	0	0	0	0	0	0	0	0	0	0	0	0	0	0	0	0	0	0	0
Bacteria|Proteobacteria|c__Alphaproteobacteria|o__Rhodobacterales|Rhodobacteraceae|Pannonibacter|Pannonibacter phragmitetus	0	0	0	0	0	0	0	0	0	0	0	0	0	0	0	0	0	0	0	0	0	0	0	0	0	0	0	0	0	0	0	0	0	0	0	0	0	0	0	0	0	0	0	0	0	0	0	0	0
Bacteria|Proteobacteria|c__Alphaproteobacteria|o__Rhodobacterales|Rhodobacteraceae|Paracoccus|Paracoccus aestuarii	0	0	0	0	0	0	0	0	0	0	0	0	0	0	0	0	0	0	0	0	0	0	0	0	0	0	0	0	0	0	0	0	0	0	0	0	0	0	0	0	0	0	0	0	0	0	0	0	0
Bacteria|Proteobacteria|c__Alphaproteobacteria|o__Rhodobacterales|Rhodobacteraceae|Paracoccus|Paracoccus aminovorans	0	0	0	0	0	0	0	0	0	0	0	0	0	0	0	0	0	0	0	0	0	0	0	0	0	0	0	0	0	0	0	0	0	0	0	0	0	0	0	0	0	0	0	0	0	0	0	0	0
Bacteria|Proteobacteria|c__Alphaproteobacteria|o__Rhodobacterales|Rhodobacteraceae|Paracoccus|Paracoccus contaminans	0	0	0	0	0	0	0	0	0	0	0	0	0	0	0	0	0	0	0	0	0	0	0	0	0	0	0	0	0	0	0	0	0.245163717	0	0	0	0	0	0	0	0	0	0	0	0.951849911	0	0	0	0
Bacteria|Proteobacteria|c__Alphaproteobacteria|o__Rhodobacterales|Rhodobacteraceae|Paracoccus|Paracoccus denitrificans	0	0	0	0	0	0	0	0	0	0	0	0	0	0	0	0	0	0	0	0	0	0	0	0	0	0	0	0	0	0	0	0	0	0	0	0	0	0	0	0	0	0	0	0	0	0	0	0	0
Bacteria|Proteobacteria|c__Alphaproteobacteria|o__Rhodobacterales|Rhodobacteraceae|Paracoccus|Paracoccus haeundaensis	0	0	0	0	0	0	0	0	0	0	0	0	0	0	0	0	0	0	0	0	0	0	0	0	0	0	0	0	0	0	0	0	0	0	0	0	0	0	0	0	0	0	0	0	0	0	0	0	0
Bacteria|Proteobacteria|c__Alphaproteobacteria|o__Rhodobacterales|Rhodobacteraceae|Paracoccus|Paracoccus kondratievae	0	0	0	0	0	0	0	0	0	0	0	0	0	0	0	0	0	0	0	0	0	0	0	0	0	0	0	0	0	0	0	0	0	0	0	0	0	0	0	0	0	0	0	0	0	0	0	0	0
Bacteria|Proteobacteria|c__Alphaproteobacteria|o__Rhodobacterales|Rhodobacteraceae|Paracoccus|Paracoccus mutanolyticus	0	0	0	0	0	0	0	0	0	0	0	0	0	0	0	0	0	0	0	0	0	0	0	0	0	0	0	0	0	0	0	0	0	0	0	0	0	0	0	0	0	0	0	0	0	0	0	0	0
Bacteria|Proteobacteria|c__Alphaproteobacteria|o__Rhodobacterales|Rhodobacteraceae|Paracoccus|Paracoccus pantotrophus	0	0	0	0	0	0	0	0	0	0	0	0	0	0	0	0	0	0	0	0	0	0	0	0	0	0	0	0	0	0	0	0	0	0	0	0	0	0	0	0	0	0	0	0	0	0	0	0	0
Bacteria|Proteobacteria|c__Alphaproteobacteria|o__Rhodobacterales|Rhodobacteraceae|Paracoccus|Paracoccus sp. 2251	0	0	0	0	0	0	0	0	0	0	0	0	0	0	0	0	0	0	0	0	0	0	0	0	0	0	0	0	0	0	0	0	0	0	0	0	0	0	0	0	0	0	0	0	0	0	0	0	0
Bacteria|Proteobacteria|c__Alphaproteobacteria|o__Rhodobacterales|Rhodobacteraceae|Paracoccus|Paracoccus sp. Arc7-R13	0	0	0	0	0	0	0	0	1.193166022	0	0	0	0	0	0.38347043	0	0	0	0	0	0	0	0	0	0	0	0	0	0	0	0	0	0	0	0	0	0	0	0	0	0	0	0	0	0.190369982	0	0.213611724	0	0
Bacteria|Proteobacteria|c__Alphaproteobacteria|o__Rhodobacterales|Rhodobacteraceae|Paracoccus|Paracoccus sp. SC2-6	0	0	0	0	0	0	0	0	0	0	0	0	0	0	0	0	0.315032765	0	0	0	0	0	0	0	0	0	0	0	0	0	0	0	0	0	0	0	0	0	0	0	0	0	0	0	0	0	0	0	0
Bacteria|Proteobacteria|c__Alphaproteobacteria|o__Rhodobacterales|Rhodobacteraceae|Paracoccus|Paracoccus unclassified	0.77393181	0	0	0	0.297325174	0	0	0	0.397722007	0	0	0	0	0	0.766940861	0	0	0	1.465231521	0	0	0	0	0.233251493	1.014324802	0	2.795543554	0	0.180269145	0	0	0.825582831	2.9419646	0	0	0	0	0.229805392	0	0	0	0	0.145986318	0	11.99330888	0	3.845011023	2.216118539	0.918324101
Bacteria|Proteobacteria|c__Alphaproteobacteria|o__Rhodobacterales|Rhodobacteraceae|Paracoccus|Paracoccus yeei	0	0	0	0	0	0	0	0	0	0	0	0	0	0	0	0	0.945098295	0	0	0	0	0	0	0	0	0	0.349442944	0	0	0	0	0	0	0.203870107	0	0	0	0	0	0	0.440504475	0	0	0	1.903699822	0	0	0.443223708	0
Bacteria|Proteobacteria|c__Alphaproteobacteria|o__Rhodobacterales|Rhodobacteraceae|Paracoccus|Paracoccus zhejiangensis	0	0	0	0	0	0	0	0	0	0	0	0	0	0	0	0	0	0	0	0	0	0	0	0	0	0	0	0	0	0	0	0	0	0	0	0	0	0	0	0	0	0	0	0	0	0	0	0	0
Bacteria|Proteobacteria|c__Alphaproteobacteria|o__Rhodobacterales|Rhodobacteraceae|Phaeobacter|Phaeobacter unclassified	0	0	0	0	0	0	0	0	0	0	0	0	0	0	0	0	0	0	0	0	0	0	0	0	0	0	0	0	0	0	0	0	0	0	0	0	0	0	0	0	0	0	0	0	0.190369982	0	0	0	0
Bacteria|Proteobacteria|c__Alphaproteobacteria|o__Rhodobacterales|Rhodobacteraceae|Rhodobacter|Rhodobacter sp. LPB0142	0	0	0	0	0	0	0	0	0	0	0	0	0	0	0	0	0	0	0	0	0	0	0	0	0	0	0	0	0	0	0	0	0	0	0	0	0	0	0	0	0	0	0	0	0	0	0	0	0
Bacteria|Proteobacteria|c__Alphaproteobacteria|o__Rhodobacterales|Rhodobacteraceae|Rhodobacter|Rhodobacter sphaeroides	0	0	0	0	0	0	0	0	0	0	0	0	0	0	0	0	0	0	0	0	0	0	0	0	0	0	0	0	0	0	0	0	0	0	0	0	0	0	0	0	0	0	0	0	0	0	0	0	0
Bacteria|Proteobacteria|c__Alphaproteobacteria|o__Rhodobacterales|Rhodobacteraceae|Rhodobacter|Rhodobacter unclassified	0	0	0	0	0	0	0	0	0	0	0	0	0	0	0	0	0	0	0	0	0	0	0	0	0	0	0	0	0	0	0	0	0	0	0	0	0	0	0	0	0	0	0	0	0	0	0	0	0
Bacteria|Proteobacteria|c__Alphaproteobacteria|o__Rhodobacterales|Rhodobacteraceae|Roseovarius|Roseovarius mucosus	0	0	0	0	0	0	0	0	0	0	0	0	0	0	0	0	0	0	0	0	0	0	0	0	0	0	0	0	0	0	0	0	0	0	0	0	0	0	0	0	0	0	0	0	0	0	0	0	0
Bacteria|Proteobacteria|c__Alphaproteobacteria|o__Rhodobacterales|Rhodobacteraceae|Roseovarius|Roseovarius unclassified	0	0	0	0	0	0	0	0	0	0	0	0	0	0	0	0	0	0	0	0	0	0	0	0	0	0	0	0	0	0	0	0	0	0	0	0	0	0	0	0	0	0	0	0	0	0	0	0	0
Bacteria|Proteobacteria|c__Alphaproteobacteria|o__Rhodospirillales|||Rhodospirillales unclassified	0	0	0	0	0	0	0	0	0.397722007	0	0	0	0	0	0	0	0	0	0	0	0	0	0	0	0	0	0	0	0.360538291	0	0	0	0	0	0	0	0	0	0.221089703	0	0	0	0	0	0	0	0	0	0.459162051
Bacteria|Proteobacteria|c__Alphaproteobacteria|o__Rhodospirillales|Acetobacteraceae||Acetobacteraceae unclassified	0	0	0	0	0	0	0	0	0	0	0	0	0	0	0	0	0	0	0.36630788	0	0	0	0.59374572	0	0	0	0	0	0.180269145	0	0	0	0.245163717	0	0	0	0.433016654	0	0.442179405	0	0	0	0	0	0	0	0	0	0.153054017
Bacteria|Proteobacteria|c__Alphaproteobacteria|o__Rhodospirillales|Acetobacteraceae|Acetobacter|Acetobacter pasteurianus	0	0	0	0	0	0	0	0	0	0	0	0	0	0	0	0	0	0	0	0	0	0	0	0	0	0	0	0	0	0	0	0	0	0	0	0	0	0	0	0	0	0	0	0	0	0	0	0	0
Bacteria|Proteobacteria|c__Alphaproteobacteria|o__Rhodospirillales|Acetobacteraceae|Acetobacter|Acetobacter unclassified	0	0	0	0	0	0	0	0	0	0	0	0	0	0	0	0	0	0	0	0	0	0	0	0	0	0	0	0	0	0	0	0	0	0	0	0	0	0	0	0	0	0	0	0	0.190369982	0	0	0	0
Bacteria|Proteobacteria|c__Alphaproteobacteria|o__Rhodospirillales|Acetobacteraceae|Acidiphilium|Acidiphilium unclassified	0	0	0	0	0	0	0	0	0	0	0	0	0	0	0	0	0	0	0	0	0	0	0	0	0	0	0	0	0	0	0	0	0	0	0	0	0	0	0	0	0	0	0	0	0	0	0	0	0
Bacteria|Proteobacteria|c__Alphaproteobacteria|o__Rhodospirillales|Acetobacteraceae|Gluconacetobacter|Gluconacetobacter diazotrophicus	0	0	0	0	0	0	0	0	0	0	0	0	0	0	0	0	0	0	0	0	0	0	0	0	0	0	0	0	0	0	0	0	0	0	0	0	0	0	0	0	0	0	0	0	0	0	0	0	0
Bacteria|Proteobacteria|c__Alphaproteobacteria|o__Rhodospirillales|Acetobacteraceae|Granulibacter|Granulibacter bethesdensis	0	0	0	0	0	0	0	0	0	0	0	0	0	0	0	0	0	0	0	0	0	0	0	0	0	0	0	0	0	0	0	0	0	0	0	0	0	0	0	0	0	0	0	0	0	0	0	0	0
Bacteria|Proteobacteria|c__Alphaproteobacteria|o__Rhodospirillales|Acetobacteraceae|Roseomonas|Roseomonas gilardii	0	0	0	0	0	0	0	0	0	0	0	0	0	0	0	0	0	0	0.36630788	0	0	0	0.39583048	0	0	0	0	0	0	0	0	0	0	0	0	0	0	0	0.442179405	0	0	0	0	0	0	0	0	0	0
Bacteria|Proteobacteria|c__Alphaproteobacteria|o__Rhodospirillales|Acetobacteraceae|Roseomonas|Roseomonas mucosa	0	0	0	0	0	0	0	0	0	0	0	0	0	0	0	0	0	0	0	0	0	0	0	0	0	0	0	0	0	0	0	0	0	0	0	0	0	0	0	0	0	0	0	0	0	0	0	0	0
Bacteria|Proteobacteria|c__Alphaproteobacteria|o__Rhodospirillales|Acetobacteraceae|Roseomonas|Roseomonas sp. FDAARGOS_362	0	0	0	0	0	0	0	0	0	0	0	0	0	0	0.38347043	0	0	0	0	0	0	0	0	0	0	0	0	0	0	0	0	0	0	0	0	0	0	0	0	0	0	0	0	0	0	0	0	0	0
Bacteria|Proteobacteria|c__Alphaproteobacteria|o__Rhodospirillales|Acetobacteraceae|Roseomonas|Roseomonas unclassified	0	0	0	0	0	0	0	0	1.193166022	0	0	0	0.349750261	0	4.985115595	0	1.89019659	0	0.36630788	0.334469526	0	0	1.18749144	0	0	0	0.349442944	0	3.425113763	1.11964304	0	1.238374246	0.73549115	0	0	0	0.433016654	0.229805392	1.76871762	0.750636728	0	0	0	0	0.190369982	0	0	0.295482472	0
Bacteria|Proteobacteria|c__Alphaproteobacteria|o__Rhodospirillales|Rhodospirillaceae||Rhodospirillaceae unclassified	0	0	0	0	0	0	0	0	0	0	0	0	0	0	0	0	0	0	0	0	0	0	0	0	0	0	0	0	0	0.223928608	0	0	0	0	0	0	0	0	0	0	0	0	0	0	0	0	0	0	0
Bacteria|Proteobacteria|c__Alphaproteobacteria|o__Rhodospirillales|Rhodospirillaceae|Azospirillum|Azospirillum lipoferum	0	0	0	0	0	0	0	0	0	0	0	0	0	0	0	0	0	0	0	0	0	0	0	0	0	0	0	0	0	0	0	0	0	0	0	0	0	0	0	0	0	0	0	0	0	0	0	0	0
Bacteria|Proteobacteria|c__Alphaproteobacteria|o__Rhodospirillales|Rhodospirillaceae|Azospirillum|Azospirillum sp. CFH 70021	0	0	0	0	0	0	0	0	0	0	0	0	0	0	0	0	0	0	0	0	0	0	0	0	0	0	0	0	0	0	0	0	0	0	0	0	0	0	0	0	0	0	0	0	0	0	0	0	0
Bacteria|Proteobacteria|c__Alphaproteobacteria|o__Rhodospirillales|Rhodospirillaceae|Azospirillum|Azospirillum sp. M2T2B2	0	0	0	0	0	0	0	0	0	0	0	0	0	0	0	0	0	0	0	0	0	0	0	0	0	0	0	0	0	0	0	0	0	0	0	0	0	0	0	0	0	0	0	0	0	0	0	0	0
Bacteria|Proteobacteria|c__Alphaproteobacteria|o__Rhodospirillales|Rhodospirillaceae|Azospirillum|Azospirillum sp. TSA2s	0	0	0	0	0	0	0	0	0	0	0	0	0	0	0	0	0	0	0	0	0	0	0	0	0	0	0	0	0	0	0	0	0	0	0	0	0	0	0	0	0	0	0	0	0	0	0	0	0
Bacteria|Proteobacteria|c__Alphaproteobacteria|o__Rhodospirillales|Rhodospirillaceae|Azospirillum|Azospirillum unclassified	0	0	0	0	0	0	0	0	0	0	0	0	0	0	0	0	0	0	0.732615761	0	0	0	0	0	0.253581201	0	0	0	0	0	0	0	0	0	0	0	0	0	0	0	0	0	0	0	0	0	0	0	0
Bacteria|Proteobacteria|c__Alphaproteobacteria|o__Rhodospirillales|Rhodospirillaceae|Indioceanicola|Indioceanicola profundi	0	0	0	0	0	0	0	0	0	0	0	0	0	0	0	0	0	0	0	0	0	0	0	0	0	0	0	0	0	0	0	0	0	0	0	0	0	0	0	0	0	0	0	0	0	0	0	0	0
Bacteria|Proteobacteria|c__Alphaproteobacteria|o__Rhodospirillales|Rhodospirillaceae|Nitrospirillum|Nitrospirillum amazonense	0	0	0	0	0	0	0	0	0	0	0	0	0	0	0	0	0	0	0	0	0	0	0	0	0	0	0	0	0	0	0	0	0	0	0	0	0	0	0	0	0	0	0	0	0	0	0	0	0
Bacteria|Proteobacteria|c__Alphaproteobacteria|o__Rhodospirillales|Rhodospirillaceae|Thalassospira|Thalassospira indica	0	0	0	0	0	0	0	0	0	0	0	0	0	0	0	0	0	0	0	0	0	0	0	0	0	0	0	0	0	0	0	0	0	0	0	0	0	0	0	0	0	0	0	0	0	0	0	0	0
Bacteria|Proteobacteria|c__Alphaproteobacteria|o__Rickettsiales|||Rickettsiales unclassified	0	0	0	0	0	0	0	0	0.397722007	0	0	0	0	0	0	0	0.315032765	0	0	0	0	0	0	0	0	0	0	0	0	0	0	0	0	0	0	0	0	0	0	0	0	0	0	0	0	0	0.854446894	0	0
Bacteria|Proteobacteria|c__Alphaproteobacteria|o__Rickettsiales|Anaplasmataceae||Anaplasmataceae unclassified	0	0	0	0	0	0	0	0	0	0	0	0	0	0	0	0	0	0	0	0	0	0	0	0	0	0	0	0	0	0	0	0	0	0	0	0	0	0	0	0	0	0	0	0	0	0	0	0	0
Bacteria|Proteobacteria|c__Alphaproteobacteria|o__Rickettsiales|Anaplasmataceae|Wolbachia|Wolbachia endosymbiont of Culex quinquefasciatus	0	0	0	0	0	0	0	0	0	0	0	0	0	0	0	0	0	0	0	0	0	0	0	0	0	0	0	0	0	0	0	0	0	0	0	0	0	0	0	0	0	0	0	0	0	0	0	0	0
Bacteria|Proteobacteria|c__Alphaproteobacteria|o__Rickettsiales|Anaplasmataceae|Wolbachia|Wolbachia pipientis	0	0	0	0	0	0	0	0	0	0	0	0	0	0	0	0	0	0	0	0	0	0	0	0	0	0	0	0	0	0	0	0	0	0	0	0	0	0	0	0	0	0	0	0	0	0	0	0	0
Bacteria|Proteobacteria|c__Alphaproteobacteria|o__Rickettsiales|Anaplasmataceae|Wolbachia|Wolbachia unclassified	0	0	0	0	0	0	0	0	0	0	0	0	0	0	0	0	1.26013106	0	0	0	0	0	0	0	0	0	0	0	0	0	0	0	0	0	0	0	0	0	0	0	0	0	0	0	0	0	0	0	0
Bacteria|Proteobacteria|c__Alphaproteobacteria|o__Rickettsiales|Rickettsiaceae||Rickettsiaceae unclassified	0	0	0	0	0	0	0	0	0	0	0	0	0	0	0	0	0	0	0.36630788	0	0	0	0	0	0	0	0	0	0	0	0	0	0	0	0	0	0	0	0	0	0	0	0	0	0	0	0	0	0
Bacteria|Proteobacteria|c__Alphaproteobacteria|o__Rickettsiales|Rickettsiaceae|Rickettsia|Rickettsia unclassified	0	0	0	0	0	0	0	0	1.59088803	0	0	0	0	0	0	0	0	0	0	0	0	0	0	0	0	0	0	0	0	0	0	0	0	0	0	0	0.216508327	0	0	0	0	0	0	0	0	0	0.213611724	0	0
Bacteria|Proteobacteria|c__Alphaproteobacteria|o__Sphingomonadales|||Sphingomonadales unclassified	0.77393181	0	0	0	0	0	0	0	0.795444015	0	0.31685899	0	0	0	1.150411291	0	0	0	1.831539402	0.334469526	0	0	0.19791524	0.233251493	1.267906003	0.214376564	0.698885889	0	1.081614873	0.223928608	0	0	0.245163717	0	0	0	0	0	0.442179405	0	0	0	0	0	0.380739964	0	0.427223447	0	0
Bacteria|Proteobacteria|c__Alphaproteobacteria|o__Sphingomonadales|Erythrobacteraceae||Erythrobacteraceae unclassified	0	0	0	0	0	0	0	0	0	0	0	0	0	0	0	0	0	0	0	0	0	0	0	0	0	0	0	0	0	0	0	0	0	0	0	0	0	0	0	0	0	0	0	0	0	0	0	0	0
Bacteria|Proteobacteria|c__Alphaproteobacteria|o__Sphingomonadales|Erythrobacteraceae|Altererythrobacter|Altererythrobacter sp. B11	0	0	0	0	0	0	0	0	0	0	0	0	0	0	0	0	0	0	0	0	0	0	0	0	0	0	0	0	0	0	0	0	1.225818583	0	0	0	0	0	0	0	0	0	0	0	0	0	0	0	0
Bacteria|Proteobacteria|c__Alphaproteobacteria|o__Sphingomonadales|Erythrobacteraceae|Altererythrobacter|Altererythrobacter sp. NS1	0	0	0	0	0	0	0	0	0	0	0	0	0	0	0	0	0	0	0	0	0	0	0	0	0	0	0	0	0	0	0	0	0	0	0	0	0	0	0	0	0	0	0	0	0	0	0	0	0
Bacteria|Proteobacteria|c__Alphaproteobacteria|o__Sphingomonadales|Erythrobacteraceae|Altererythrobacter|Altererythrobacter sp. TH136	0	0	0	0	0	0	0	0	0	0	0	0	0	0	0	0	0	0	0	0	0	0	0	0	0	0	0	0	0	0	0	0	0	0	0	0	0	0	0	0	0	0	0	0	0	0	0	0	0
Bacteria|Proteobacteria|c__Alphaproteobacteria|o__Sphingomonadales|Erythrobacteraceae|Croceicoccus|Croceicoccus marinus	0	0	0	0	0	0	0	0	0	0	0	0	0	0	0	0	0	0	0	0	0	0	0	0	0	0	0	0	0	0	0	0	0	0	0	0	0	0	0	0	0	0	0	0	0	0	0	0	0
Bacteria|Proteobacteria|c__Alphaproteobacteria|o__Sphingomonadales|Erythrobacteraceae|Croceicoccus|Croceicoccus naphthovorans	0	0	0	0	0	0	0	0	0	0	0	0	0	0	0	0	0	0	0	0	0	0	0	0	0	0	0	0	0	0	0	0	0	0	0	0	0	0	0	0	0	0	0	0	0	0	0	0	0
Bacteria|Proteobacteria|c__Alphaproteobacteria|o__Sphingomonadales|Erythrobacteraceae|Erythrobacter|Erythrobacter atlanticus	0	0	0	0	0	0	0	0	0	0	0	0	0	0	0	0	0	0	0	0	0	0	0	0	0	0	0	0	0	0	0	0	0	0	0	0	0	0	0	0	0	0	0	0	0	0	0	0	0
Bacteria|Proteobacteria|c__Alphaproteobacteria|o__Sphingomonadales|Erythrobacteraceae|Erythrobacter|Erythrobacter litoralis	0	0	0	0	0	0	0	0	0	0	0	0	0	0	0	0	0	0	0	0	0	0	0	0	0	0	0	0	0	0	0	0	0	0	0	0	0	0	0	0	0	0	0	0	0	0	0	0	0
Bacteria|Proteobacteria|c__Alphaproteobacteria|o__Sphingomonadales|Erythrobacteraceae|Erythrobacter|Erythrobacter unclassified	0	0	0	0	0	0	0	0	0	0	0	0	0	0	0	0	0	0	0	0	0	0	0	0	0	0	0	0	0	0	0	0	0	0	0	0	0	0	0	0	0	0	0	0	0	0	0	0	0
Bacteria|Proteobacteria|c__Alphaproteobacteria|o__Sphingomonadales|Erythrobacteraceae|Porphyrobacter|Porphyrobacter sp. CACIAM 03H1	0	0	0	0	0	0	0	0	0	0	0	0	0	0	0	0	0	0	0	0	0	0	0	0	0	0	0	0	0	0	0	0	0	0	0	0	0	0	0	0	0	0	0	0	0	0	0	0	0
Bacteria|Proteobacteria|c__Alphaproteobacteria|o__Sphingomonadales|Erythrobacteraceae|Porphyrobacter|Porphyrobacter sp. HT-58-2	0	0	0	0	0	0	0	0	0	0	0	0	0	0	0	0	0	0	0	0	0	0	0	0	0	0	0	0	0	0	0	0	0	0	0	0	0	0	0	0	0	0	0	0	0	0	0	0	0
Bacteria|Proteobacteria|c__Alphaproteobacteria|o__Sphingomonadales|Erythrobacteraceae|Porphyrobacter|Porphyrobacter sp. YT40	0	0	0	0	0	0	0	0	0	0	0	0	0	0	0	0	0	0	0	0	0	0	0	0	0	0	0	0	0	0	0	0	0	0	0	0	0	0	0	0	0	0	0	0	0	0	0	0	0
Bacteria|Proteobacteria|c__Alphaproteobacteria|o__Sphingomonadales|Erythrobacteraceae|Porphyrobacter|Porphyrobacter unclassified	0	0	0	0	0	0	0	0	0	0	0	0	0	0	0	0	0	0	0	0	0	0	0	0	0	0	0	0	0	0	0	0	0	0	0	0	0	0	0	0	0	0	0	0	0	0	0	0	0
Bacteria|Proteobacteria|c__Alphaproteobacteria|o__Sphingomonadales|Sphingomonadaceae||Sphingomonadaceae unclassified	0.386965905	0	0.77160345	0	0.297325174	0	0	0	0.397722007	0	0.31685899	0	0.699500522	0	0.38347043	0	0	0	0.732615761	0	0	0.177299715	0.19791524	0	0.760743602	0	0.524164416	0	1.261884018	0	0	0.206395708	0.245163717	0	0.167863787	0	0	0	0.442179405	0	0	0	0.145986318	0	0	0	0.427223447	0	0
Bacteria|Proteobacteria|c__Alphaproteobacteria|o__Sphingomonadales|Sphingomonadaceae|Blastomonas|Blastomonas unclassified	0	0	0	0	0	0	0	0	0	0	0	0	0	0	0	0	0	0	0	0	0	0	0	0	0	0	0	0	0	0	0	0	0	0	0	0	0	0	0	0	0	0	0	0	0	0	0	0	0
Bacteria|Proteobacteria|c__Alphaproteobacteria|o__Sphingomonadales|Sphingomonadaceae|Citromicrobium|Citromicrobium sp. JL477	0	0	0	0	0	0	0	0	0	0	0	0	0	0	0	0	0	0	0	0	0	0	0	0	0	0	0	0	0	0	0	0	0	0	0	0	0	0	0	0	0	0	0	0	0	0	0	0	0
Bacteria|Proteobacteria|c__Alphaproteobacteria|o__Sphingomonadales|Sphingomonadaceae|Novosphingobium|Novosphingobium aromaticivorans	0	0	0	0	0	0	0	0	0	0	0	0	0	0	0	0	0	0	0	0	0	0	0	0	0	0	0	0	0	0	0	0	0	0	0	0	0	0	0	0	0	0	0	0	0	0	0	0	0
Bacteria|Proteobacteria|c__Alphaproteobacteria|o__Sphingomonadales|Sphingomonadaceae|Novosphingobium|Novosphingobium pentaromativorans	0	0	0	0	0	0	0	0	0	0	0	0	0	0	0	0	0	0	0	0	0	0	0	0	0	0	0	0	0	0	0	0	0	0	0	0	0	0	0	0	0	0	0	0	0	0	0	0	0
Bacteria|Proteobacteria|c__Alphaproteobacteria|o__Sphingomonadales|Sphingomonadaceae|Novosphingobium|Novosphingobium resinovorum	0	0	0	0	0	0	0	0	0	0	0	0	0	0	0	0	0	0	0	0	0	0	0	0	0	0	0	0	0	0	0	0	0	0	0	0	0	0	0	0	0	0	0	0	0	0	0	0	0
Bacteria|Proteobacteria|c__Alphaproteobacteria|o__Sphingomonadales|Sphingomonadaceae|Novosphingobium|Novosphingobium sp. ABRDHK2	0	0	0	0	0	0	0	0	0	0	0	0	0	0	0	0	0	0	0	0	0	0	0	0	0	0	0	0	0	0	0	0	0	0	0	0	0	0	0	0	0	0	0	0	0	0	0	0	0
Bacteria|Proteobacteria|c__Alphaproteobacteria|o__Sphingomonadales|Sphingomonadaceae|Novosphingobium|Novosphingobium sp. P6W	0	0	0	0	0	0	0	0	0	0	0	0	0	0	0	0	0	0	0	0	0	0	0	0	0	0	0	0	0	0	0	0	0	0	0	0	0	0	0	0	0	0	0	0	0	0	0	0	0
Bacteria|Proteobacteria|c__Alphaproteobacteria|o__Sphingomonadales|Sphingomonadaceae|Novosphingobium|Novosphingobium sp. THN1	0	0	0	0	0	0	0	0	0	0	0	0	0	0	0	0	0	0	0	0	0	0	0	0	0	0	0	0	0	0	0	0	0	0	0	0	0	0	0	0	0	0	0	0	0	0	0	0	0
Bacteria|Proteobacteria|c__Alphaproteobacteria|o__Sphingomonadales|Sphingomonadaceae|Novosphingobium|Novosphingobium unclassified	0	0	0	0	0	0	0	0	0	0	0	0	0	0	0	0	0	0	0	0	0	0	0	0	0	0	0	0	0	0	0	0	0	0	0	0	0	0	0	0	0	0	0	0	0	0	0	0	0
Bacteria|Proteobacteria|c__Alphaproteobacteria|o__Sphingomonadales|Sphingomonadaceae|Rhizorhabdus|Rhizorhabdus dicambivorans	0	0	0	0	0	0	0	0	0	0	0	0	0	0	0	0	0	0	0	0	0	0	0	0	0	0	0	0	0	0	0	0	0	0	0	0	0	0	0	0	0	0	0	0	0	0	0	0	0
Bacteria|Proteobacteria|c__Alphaproteobacteria|o__Sphingomonadales|Sphingomonadaceae|Sphingobium|Sphingobium amiense	0	0	0	0	0	0	0	0	0	0	0	0	0	0	0	0	0	0	0	0	0	0	0	0	0	0	0	0	0	0	0	0	0	0	0	0	0	0	0	0	0	0	0	0	0	0	0	0	0
Bacteria|Proteobacteria|c__Alphaproteobacteria|o__Sphingomonadales|Sphingomonadaceae|Sphingobium|Sphingobium baderi	0	0	0	0	0	0	0	0	0	0	0	0	0	0	0	0	0	0	0	0	0	0	0	0	0	0	0	0	0	0	0	0	0	0	0	0	0	0	0	0	0	0	0	0	0	0	0	0	0
Bacteria|Proteobacteria|c__Alphaproteobacteria|o__Sphingomonadales|Sphingomonadaceae|Sphingobium|Sphingobium cloacae	0	0	0	0	0	0	0	0	0	0	0	0	0	0	0	0	0	0	0	0	0	0	0	0	0	0	0	0	0	0	0	0	0	0	0	0	0	0	0	0	0	0	0	0	0	0	0	0	0
Bacteria|Proteobacteria|c__Alphaproteobacteria|o__Sphingomonadales|Sphingomonadaceae|Sphingobium|Sphingobium fuliginis	0	0	0	0	0	0	0	0	0	0	0	0	0	0	0	0	0	0	0	0	0	0	0	0	0	0	0	0	0	0	0	0	0	0	0	0	0	0	0	0	0	0	0	0	0	0	0	0	0
Bacteria|Proteobacteria|c__Alphaproteobacteria|o__Sphingomonadales|Sphingomonadaceae|Sphingobium|Sphingobium herbicidovorans	0	0	0	0	0	0	0	0	0	0	0	0	0	0	0	0	0	0	0	0	0	0	0	0	0	0	0	0	0	0	0	0	0	0	0	0	0	0	0	0	0	0	0	0	0	0	0	0	0
Bacteria|Proteobacteria|c__Alphaproteobacteria|o__Sphingomonadales|Sphingomonadaceae|Sphingobium|Sphingobium hydrophobicum	0	0	0	0	0	0	0	0	0	0	0	0	0	0	0	0	0	0	0	0	0	0	0	0	0	0	0	0	0	0	0	0	0	0	0	0	0	0	0	0	0	0	0	0	0	0	0	0	0
Bacteria|Proteobacteria|c__Alphaproteobacteria|o__Sphingomonadales|Sphingomonadaceae|Sphingobium|Sphingobium sp. CAP-1	0	0	0	0	0	0	0	0	0	0	0	0	0	0	0	0	0	0	0	0	0	0	0	0	0	0	0	0	0	0	0	0	0	0	0	0	0	0	0	0	0	0	0	0	0	0	0	0	0
Bacteria|Proteobacteria|c__Alphaproteobacteria|o__Sphingomonadales|Sphingomonadaceae|Sphingobium|Sphingobium sp. LF-16	0	0	0	0	0	0	0	0	0	0	0	0	0	0	0	0	0	0	0	0	0	0	0	0	0	0	0	0	0	0	0	0	0	0	0	0	0	0	0	0	0	0	0	0	0	0	0	0	0
Bacteria|Proteobacteria|c__Alphaproteobacteria|o__Sphingomonadales|Sphingomonadaceae|Sphingobium|Sphingobium sp. PAMC28499	0	0	0	0	0	0	0	0	0	0	0	0	0	0	0	0	0	0	0	0	0	0	0	0	0	0	0	0	0	0	0	0	0	0	0	0	0	0	0	0	0	0	0	0	0	0	0	0	0
Bacteria|Proteobacteria|c__Alphaproteobacteria|o__Sphingomonadales|Sphingomonadaceae|Sphingobium|Sphingobium sp. RAC03	0	0	0	0	0	0	0	0	0	0	0	0	0	0	0	0	0	0	0	0	0	0	0	0	0	0	0	0	0	0	0	0	0	0	0	0	0	0	0	0	0	0	0	0	0	0	0	0	0
Bacteria|Proteobacteria|c__Alphaproteobacteria|o__Sphingomonadales|Sphingomonadaceae|Sphingobium|Sphingobium sp. TKS	0	0	0	0	0	0	0	0	0	0	0	0	0	0	0	0	0	0	0	0	0	0	0	0	0	0	0	0	0	0	0	0	0	0	0	0	0	0	0	0	0	0	0	0	0	0	0	0	0
Bacteria|Proteobacteria|c__Alphaproteobacteria|o__Sphingomonadales|Sphingomonadaceae|Sphingobium|Sphingobium sp. YG1	0	0	0	0	0	0	0	0	0	0	0	0	0	0	0	0	0	0	0	0	0	0	0	0	0	0	0	0	0	0	0	0	0	0	0	0	0	0	0	0	0	0	0	0	0	0	0	0	0
Bacteria|Proteobacteria|c__Alphaproteobacteria|o__Sphingomonadales|Sphingomonadaceae|Sphingobium|Sphingobium unclassified	0	0	0	0	0	0	0	0	0	0	0	0	0	0	0	0	0	0	0	0	0	0	0	0	0	0	0	0	0	0	0	0	0	0	0	0	0	0	0	0	0	0	0	0	0	0	0	0	0
Bacteria|Proteobacteria|c__Alphaproteobacteria|o__Sphingomonadales|Sphingomonadaceae|Sphingobium|Sphingobium yanoikuyae	0	0	0	0	0	0	0	0	0	0	0	0	0	0	0	0	0	0	0	0	0	0	0	0	0	0	0	0	0	0	0	0	0	0	0	0	0	0	0	0	0	0	0	0	0	0	0	0	0
Bacteria|Proteobacteria|c__Alphaproteobacteria|o__Sphingomonadales|Sphingomonadaceae|Sphingomonas|Sphingomonas koreensis	0	0	0	0	0	0	0	0	0	0	0	0	0	0	0	0	0	0	0	0	0	0	0	0	0	0	0	0	0	0	0	0	0	0	0	0	0	0	0	0	0	0	0	0	0	0	0	0	0
Bacteria|Proteobacteria|c__Alphaproteobacteria|o__Sphingomonadales|Sphingomonadaceae|Sphingomonas|Sphingomonas melonis	0	0	0	0	0	0	0	0	0	0	0	0	0	0	0	0	0	0	0	0	0	0	0	0	0	0	0	0	0	0	0	0	0	0	0	0	0	0	0	0	0	0	0	0	0	0	0	0	0
Bacteria|Proteobacteria|c__Alphaproteobacteria|o__Sphingomonadales|Sphingomonadaceae|Sphingomonas|Sphingomonas panacis	0	0	0	0	0	0	0	0	0	0	0	0	0	0	0	0	0	0	0	0	0	0	0	0	0	0	0	0	0	0	0	0	0	0	0	0	0	0	0	0	0	0	0	0	0	0	0	0	0
Bacteria|Proteobacteria|c__Alphaproteobacteria|o__Sphingomonadales|Sphingomonadaceae|Sphingomonas|Sphingomonas paucimobilis	0	0	0	0	0	0	0	0	0	0	0	0	0	0	0	0	0	0	0	0	0	0	0	0	0	0	0	0	0	0	0	0	0	0	0	0	0	0	0	0	0	0	0	0	0	0	0	0	0
Bacteria|Proteobacteria|c__Alphaproteobacteria|o__Sphingomonadales|Sphingomonadaceae|Sphingomonas|Sphingomonas sanxanigenens	0	0	0	0	0	0	0	0	0	0	0	0	0	0	0	0	0	0	0	0	0	0	0	0	0	0	0	0	0	0	0	0	0	0	0	0	0	0	0	0	0	0	0	0	0	0	0	0	0
Bacteria|Proteobacteria|c__Alphaproteobacteria|o__Sphingomonadales|Sphingomonadaceae|Sphingomonas|Sphingomonas sp. AAP5	0	0	0	0	0	0	0	0	0	0	0	0	0	0	0	0	0	0	0	0	0	0	0	0	0	0	0	0	0	0	0	0	0	0	0	0	0	0	0	0	0	0	0	0	0	0	0	0	0
Bacteria|Proteobacteria|c__Alphaproteobacteria|o__Sphingomonadales|Sphingomonadaceae|Sphingomonas|Sphingomonas sp. C8-2	0	0	0	0	0	0	0	0	0	0	0	0	0	0	0	0	0	0	0	0	0	0	0.39583048	0	0	0	0	0	0	0	0	0	0	0	0	0	0	0	0	0	0	0	0	0	0	0	0	0	0
Bacteria|Proteobacteria|c__Alphaproteobacteria|o__Sphingomonadales|Sphingomonadaceae|Sphingomonas|Sphingomonas sp. ERG5	0	0	0	0	0	0	0	0	0	0	0	0	0	0	0	0	0	0	0	0	0	0	0	0	0	0	0	0	0	0	0	0	0	0	0	0	0	0	0	0	0	0	0	0	0	0	0	0	0
Bacteria|Proteobacteria|c__Alphaproteobacteria|o__Sphingomonadales|Sphingomonadaceae|Sphingomonas|Sphingomonas sp. FARSPH	0	0	0	0	0	0	0	0	0	0	0	0	0	0	0	0	0	0	0	0	0	0	0	0	0	0	0	0	0	0	0	0	0	0	0	0	0	0	0	0	0	0	0	0	0	0	0	0	0
Bacteria|Proteobacteria|c__Alphaproteobacteria|o__Sphingomonadales|Sphingomonadaceae|Sphingomonas|Sphingomonas sp. IC081	0	0	0	0	0	0	0	0	0	0	0	0	0	0	0	0	0	0	0	0	0	0	0	0	0	0	0	0	0	0	0	0	0	0	0	0	0	0	0	0	0	0	0	0	0	0	0	0	0
Bacteria|Proteobacteria|c__Alphaproteobacteria|o__Sphingomonadales|Sphingomonadaceae|Sphingomonas|Sphingomonas sp. KC8	0	0	0	0	0	0	0	0	0	0	0	0	0	0	0	0	0	0	0	0	0	0	0	0	0	0	0	0	0	0	0	0	0	0	0	0	0	0	0	0	0	0	0	0	0	0	0	0	0
Bacteria|Proteobacteria|c__Alphaproteobacteria|o__Sphingomonadales|Sphingomonadaceae|Sphingomonas|Sphingomonas sp. LK11	0	0	0	0	0	0	0	0	0	0	0	0	0	0	0	0	0	0	0	0	0	0	0	0	0	0	0	0	0	0	0	0	0	0	0	0	0	0	0	0	0	0	0	0	0	0	0	0	0
Bacteria|Proteobacteria|c__Alphaproteobacteria|o__Sphingomonadales|Sphingomonadaceae|Sphingomonas|Sphingomonas sp. LM7	0	0	0	0	0	0	0	0	0	0	0	0	0	0	0	0	0	0	0	0	0	0	0	0	0	0	0	0	0	0	0	0	0	0	0	0	0	0	0	0	0	0	0	0	0	0	0	0	0
Bacteria|Proteobacteria|c__Alphaproteobacteria|o__Sphingomonadales|Sphingomonadaceae|Sphingomonas|Sphingomonas sp. MM-1	0	0	0	0	0	0	0	0	0	0	0	0	0	0	0	0	0	0	0	0	0	0	0	0	0	0	0	0	0	0	0	0	0	0	0	0	0	0	0	0	0	0	0	0	0	0	0	0	0
Bacteria|Proteobacteria|c__Alphaproteobacteria|o__Sphingomonadales|Sphingomonadaceae|Sphingomonas|Sphingomonas sp. NIC1	0	0	0	0	0	0	0	0	0	0	0	0	0	0	0	0	0	0	0	0	0	0	0	0	0	0	0	0	0	0	0	0	0	0	0	0	0	0	0	0	0	0	0	0	0	0	0	0	0
Bacteria|Proteobacteria|c__Alphaproteobacteria|o__Sphingomonadales|Sphingomonadaceae|Sphingomonas|Sphingomonas sp. PAMC26645	0	0	0	0	0	0	0	0	0	0	0	0	0	0	0	0	0	0	0	0	0	0	0	0	0	0	0	0	0	0	0	0	0	0	0	0	0	0	0	0	0	0	0	0	0	0	0	0	0
Bacteria|Proteobacteria|c__Alphaproteobacteria|o__Sphingomonadales|Sphingomonadaceae|Sphingomonas|Sphingomonas sp. YZ-8	0	0	0	0	0	0	0	0	0	0	0	0	0	0	0	0	0	0	0	0	0	0	0	0	0	0	0	0	0	0	0	0	0	0	0	0	0	0	0	0	0	0	0	0	0	0	0	0	0
Bacteria|Proteobacteria|c__Alphaproteobacteria|o__Sphingomonadales|Sphingomonadaceae|Sphingomonas|Sphingomonas taxi	0	0	0	0	0	0	0	0	0	0	0	0	0	0	0	0	0	0	0	0	0	0	0	0	0	0	0	0	0.540807436	0	0	0	0	0	0	0	0	0	0	0	0	0	0	0	0	0	0.854446894	0	0
Bacteria|Proteobacteria|c__Alphaproteobacteria|o__Sphingomonadales|Sphingomonadaceae|Sphingomonas|Sphingomonas unclassified	0	0	1.157405175	0	0	0	0	0	0	0	0	0	0	0	0	0	0	0	0.36630788	0	0	0	0	0	0	0	0	0	0.180269145	0	0	0	0	0	0	0	0	0	0	0	0	0	0	0	0	0	0.213611724	0	0
Bacteria|Proteobacteria|c__Alphaproteobacteria|o__Sphingomonadales|Sphingomonadaceae|Sphingomonas|Sphingomonas wittichii	0	0	0	0	0	0	0	0	0	0	0	0	0	0	0	0	0	0	0	0	0	0	0	0	0	0	0	0	0	0	0	0	0	0	0	0	0	0	0	0	0	0	0	0	0	0	0	0	0
Bacteria|Proteobacteria|c__Alphaproteobacteria|o__Sphingomonadales|Sphingomonadaceae|Sphingopyxis|Sphingopyxis alaskensis	0	0	0	0	0	0	0	0	0	0	0.950576969	0	0	0	0	0	0	0	0	0	0	0	0	0	0	0	0	0	0	0	0	0	0	0	0	0	0	0	0	0	0	0	0	0	0	0	0	0	0
Bacteria|Proteobacteria|c__Alphaproteobacteria|o__Sphingomonadales|Sphingomonadaceae|Sphingopyxis|Sphingopyxis fribergensis	0	0	0	0	0	0	0	0	0	0	0	0	0	0	0	0	0	0	0	0	0	0	0	0	0	0	0	0	0	0	0	0	0	0	0	0	0	0	0	0	0	0	0	0	0	0	0	0	0
Bacteria|Proteobacteria|c__Alphaproteobacteria|o__Sphingomonadales|Sphingomonadaceae|Sphingopyxis|Sphingopyxis granuli	0	0	0	0	0	0	0	0	0	0	0	0	0	0	0	0	0	0	0	0	0	0	0	0	0	0	0	0	0	0	0	0	0	0	0	0	0	0	0	0	0	0	0	0	0	0	0	0	0
Bacteria|Proteobacteria|c__Alphaproteobacteria|o__Sphingomonadales|Sphingomonadaceae|Sphingopyxis|Sphingopyxis lindanitolerans	0	0	0	0	0	0	0	0	0	0	0	0	0	0	0	0	0	0	0	0	0	0	0	0	0	0	0	0	0	0	0	0	0	0	0	0	0	0	0	0	0	0	0	0	0	0	0	0	0
Bacteria|Proteobacteria|c__Alphaproteobacteria|o__Sphingomonadales|Sphingomonadaceae|Sphingopyxis|Sphingopyxis macrogoltabida	0	0	0	0	0	0	0	0	0	0	0	0	0	0	0	0	0	0	0	0	0	0	0	0	0	0	0	0	0	0	0	0	0	0	0	0	0	0	0	0	0	0	0	0	0	0	0	0	0
Bacteria|Proteobacteria|c__Alphaproteobacteria|o__Sphingomonadales|Sphingomonadaceae|Sphingopyxis|Sphingopyxis sp. 113P3	0	0	0	0	0	0	0	0	0	0	0	0	0	0	0	0	0	0	0	0	0	0	0	0	0	0	0	0	0	0	0	0	0	0	0	0	0	0	0	0	0	0	0	0	0	0	0	0	0
Bacteria|Proteobacteria|c__Alphaproteobacteria|o__Sphingomonadales|Sphingomonadaceae|Sphingopyxis|Sphingopyxis sp. EG6	0	0	0	0	0	0	0	0	0	0	0	0	0	0	0	0	0	0	0	0	0	0	0	0	0	0	0	0	0	0	0	0	0	0	0	0	0	0	0	0	0	0	0	0	0	0	0	0	0
Bacteria|Proteobacteria|c__Alphaproteobacteria|o__Sphingomonadales|Sphingomonadaceae|Sphingopyxis|Sphingopyxis sp. FD7	0	0	0	0	0	0	0	0	0	0	0	0	0	0	0	0	0	0	0	0	0	0	0	0	0	0	0	0	0	0	0	0	0	0	0	0	0	0	0	0	0	0	0	0	0	0	0	0	0
Bacteria|Proteobacteria|c__Alphaproteobacteria|o__Sphingomonadales|Sphingomonadaceae|Sphingopyxis|Sphingopyxis sp. PAMC25046	0	0	0	0	0	0	0	0	0	0	0	0	0	0	0	0	0	0	0	0	0	0	0	0	0	0	0	0	0	0	0	0	0	0	0	0	0	0	0	0	0	0	0	0	0	0	0	0	0
Bacteria|Proteobacteria|c__Alphaproteobacteria|o__Sphingomonadales|Sphingomonadaceae|Sphingopyxis|Sphingopyxis unclassified	0	0	0	0	0	0	0	0	0	0	0	0	0	0	0	0	0	0	0	0	0	0	0	0	0	0	0	0	0	0	0	0	0	0	0	0	0	0	0	0	0	0	0	0	0	0	0	0	0
Bacteria|Proteobacteria|c__Alphaproteobacteria|o__Sphingomonadales|Sphingomonadaceae|Sphingosinicella|Sphingosinicella microcystinivorans	0	0	0	0	0	0	0	0	0	0	0	0	0	0	0	0	0	0	0	0	0	0	0	0	0	0	0	0	0	0	0	0	0	0	0	0	0	0	0	0	0	0	0	0	0	0	0	0	0
Bacteria|Proteobacteria|c__Alphaproteobacteria|o__Sphingomonadales|Sphingomonadaceae|Tardibacter|Tardibacter chloracetimidivorans	0	0	0	0	0	0	0	0	0	0	0	0	0	0	0	0	0	0	0	0	0	0	0	0	0	0	0	0	0	0	0	0	0	0	0	0	0	0	0	0	0	0	0	0	0	0	0	0	0
Bacteria|Proteobacteria|c__Alphaproteobacteria|o__Sphingomonadales|Sphingomonadaceae|Zymomonas|Zymomonas mobilis	0	0	0	0	0	0	0	0	0	0	0	0	0	0	0	0	0	0	0	0	0	0	0	0	0	0	0	0	0	0	0	0	0	0	0	0	0	0	0	0	0	0	0	0	0	0	0	0	0
Bacteria|Proteobacteria|c__Betaproteobacteria|o__|||Betaproteobacteria unclassified	253.4626677	2.66326175	13.11725865	4.770125803	4.459877603	0	0	1.293100243	6.363552119	3.114029533	0.950576969	1.650739234	3.147752347	0.600407857	23.00822582	3.449371227	5.04052424	0.934341924	21.97847282	2.341286684	33.28009187	0.354599429	2.17706764	1.866011945	12.93264123	1.500635948	21.49074107	1.212727331	5.588343509	3.35892912	3.431913131	1.238374246	19.85826105	0.611610321	0.839318936	0.211358132	3.464133231	0.229805392	16.36063799	3.502971395	2.202522373	0.427745635	0.583945271	0	44.16583586	0.153539806	17.72977305	0	0.306108034
Bacteria|Proteobacteria|c__Betaproteobacteria|o__Burkholderiales|||Burkholderiales bacterium GJ-E10	0	0	0	0	0	0	0	0	0	0	0	0	0	0	0	0	0	0	0	0	0	0	0	0	0	0	0	0	0	0	0	0	0	0	0	0	0	0	0	0	0	0	0	0	0	0	0	0	0
Bacteria|Proteobacteria|c__Betaproteobacteria|o__Burkholderiales|||Burkholderiales bacterium JOSHI_001	0	0	0	0	0	0	0	0	0	0	0	0	0	0	0	0	0	0	0	0	0	0	0	0	0	0	0	0	0	0	0	0	0	0	0	0	0	0	0	0	0	0	0	0	0	0	0	0	0
Bacteria|Proteobacteria|c__Betaproteobacteria|o__Burkholderiales|||Burkholderiales unclassified	37.53569277	0	7.330232773	0.733865508	2.081276215	0	0	0.323275061	3.977220074	0.346003281	0.31685899	0.660295694	0.699500522	0	9.20329033	0.627158405	1.575163825	2.180131157	8.058773367	1.337878105	1.002412406	0	0.9895762	0.466502986	6.085948812	0.643129692	4.89220122	0.202121222	2.343498891	1.343571648	1.334632884	0.825582831	4.167783183	0.407740214	0.503591362	0.211358132	1.299049961	0	6.853780778	1.751485698	0.881008949	0.427745635	0.145986318	0	19.03699822	0.460619419	5.981128259	0.295482472	0.306108034
Bacteria|Proteobacteria|c__Betaproteobacteria|o__Burkholderiales||Aquabacterium|Aquabacterium olei	0	0	0	0	0	0	0	0	0	0	0	0	0	0	0	0	0	0	0	0	0	0	0	0	0	0	0	0	0	0	0	0	0	0	0	0	0	0	0	0	0	0	0	0	0	0	0	0	0
Bacteria|Proteobacteria|c__Betaproteobacteria|o__Burkholderiales||Methylibium|Methylibium petroleiphilum	0	0	0	0	0	0	0	0	0	0	0	0	0	0	0	0	0	0	0	0	0	0	0	0	0	0	0	0	0	0	0	0	0	0	0	0	0	0	0	0	0	0	0	0	0	0	0	0	0
Bacteria|Proteobacteria|c__Betaproteobacteria|o__Burkholderiales||Methylibium|Methylibium sp. Pch-M	0	0	0	0	0	0	0	0	0	0	0	0	0	0	0	0	0	0	0	0	0	0	0	0	0	0	0	0	0	0	0	0	0	0	0	0	0	0	0	0	0	0	0	0	0	0	0	0	0
Bacteria|Proteobacteria|c__Betaproteobacteria|o__Burkholderiales||Methylibium|Methylibium unclassified	0	0	0	0	0	0	0	0	0	0	0	0	0	0	0	0	0	0	0	0	0	0	0	0	0	0	0	0	0	0	0	0	0	0	0	0	0	0	0	0	0	0	0	0	0	0	0	0	0
Bacteria|Proteobacteria|c__Betaproteobacteria|o__Burkholderiales||Mitsuaria|Mitsuaria sp. 7	0	0	0	0	0	0	0	0	0	0	0	0	0	0	0	0	0	0	0	0	0	0	0	0	0	0	0	0	0	0.223928608	0	0	0	0	0	0	0	0	0	0	0	0	0	0	0	0	0	0	0
Bacteria|Proteobacteria|c__Betaproteobacteria|o__Burkholderiales||Roseateles|Roseateles depolymerans	0	0	0	0	0	0	0	0	0	0	0	0	0	0	0	0	0	0	0	0	0	0	0	0	0	0	0	0	0	0	0	0	0	0	0	0	0	0	0	0	0	0	0	0	0	0	0	0	0
Bacteria|Proteobacteria|c__Betaproteobacteria|o__Burkholderiales||Sphaerotilus|Sphaerotilus natans	0	0	0	0	0	0	0	0	0	0	0	0	0	0	0	0	0	0	0	0	0	0	0	0	0	0	0	0	0	0	0	0	0	0	0	0	0	0	0	0	0	0	0	0	0	0	0	0	0
Bacteria|Proteobacteria|c__Betaproteobacteria|o__Burkholderiales||Thiomonas|Thiomonas intermedia	0	0	0	0	0	0	0	0	0	0	0	0	0	0	0	0	0	0	0	0	0	0	0	0	0	0	0	0	0	0	0	0	0	0	0	0	0	0	0	0	0	0	0	0	0	0	0	0	0
Bacteria|Proteobacteria|c__Betaproteobacteria|o__Burkholderiales|Alcaligenaceae||Alcaligenaceae unclassified	0	0	0.77160345	0	0.297325174	0	0	0	0	0.346003281	0	0.660295694	0	0	0.38347043	0	0	0	0.36630788	0.334469526	0	0	0	0	0	0	0.174721472	0	0.540807436	0.223928608	0	0	0.490327433	0	0	0	0	0	0	0	0	0	0	0	0	0	2.349728959	0	0
Bacteria|Proteobacteria|c__Betaproteobacteria|o__Burkholderiales|Alcaligenaceae|Achromobacter|Achromobacter denitrificans	0	0	0	0	0	0	0	0	0	0	0	0	0	0	0	0	0	0	0	0	0	0	0	0	0	0	0	0	0	0	0	0	0	0	0	0	0	0	0	0	0	0	0	0	0	0	0	0	0
Bacteria|Proteobacteria|c__Betaproteobacteria|o__Burkholderiales|Alcaligenaceae|Achromobacter|Achromobacter insolitus	0	0	0	0	0	0	0	0	0	0	0	0	0	0	0	0	0	0	0	0	0	0	0	0	0	0	0	0	0	0	0	0	0	0	0	0	0	0	0	0	0	0	0	0	0	0	0	0	0
Bacteria|Proteobacteria|c__Betaproteobacteria|o__Burkholderiales|Alcaligenaceae|Achromobacter|Achromobacter ruhlandii	0	0	0	0	0	0	0	0	0	0	0	0	0	0	0	0	0	0	0	0	0	0	0	0	0	0	0	0	0	0	0	0	0	0	0	0	0	0	0	0	0	0	0	0	0	0	0	0	0
Bacteria|Proteobacteria|c__Betaproteobacteria|o__Burkholderiales|Alcaligenaceae|Achromobacter|Achromobacter sp. AONIH1	0	0	0	0	0	0	0	0	0	0	0	0	0	0	0	0	0	0	0	0	0	0	0	0	0	0	0	0	0	0	0	0	0	0	0	0	0	0	0	0	0	0	0	0	0	0	0	0	0
Bacteria|Proteobacteria|c__Betaproteobacteria|o__Burkholderiales|Alcaligenaceae|Achromobacter|Achromobacter sp. B7	0	0	0	0	0	0	0	0	0	0	0	0	0	0	0	0	0	0	0	0	0	0	0	0	0	0	0	0	0	0	0	0	0	0	0	0	0	0	0	0	0	0	0	0	0	0	0	0	0
Bacteria|Proteobacteria|c__Betaproteobacteria|o__Burkholderiales|Alcaligenaceae|Achromobacter|Achromobacter sp. MFA1 R4	0	0	0	0	0	0	0	0	0	0	0	0	0	0	0	0	0	0	0	0	0	0	0	0	0	0	0	0	0	0	0	0	0	0	0	0	0	0	0	0	0	0	0	0	0	0	0	0	0
Bacteria|Proteobacteria|c__Betaproteobacteria|o__Burkholderiales|Alcaligenaceae|Achromobacter|Achromobacter spanius	0	0	0	0	0	0	0	0	0	0	0	0	0	0	0	0	0	0	0	0	0	0	0	0	0	0	0	0	0	0	0	0	0	0	0	0	0	0	0	0	0	0	0	0	0	0	0	0	0
Bacteria|Proteobacteria|c__Betaproteobacteria|o__Burkholderiales|Alcaligenaceae|Achromobacter|Achromobacter unclassified	0	0	0	0	0	0	0	0	0	0	0	0	0	0	0	0	0	0	0	0	0	0	0	0.233251493	0	0	0	0	0	0	0	0	0	0	0	0.211358132	0	0	0	0	0	0	0	0	0	0	0	0	0
Bacteria|Proteobacteria|c__Betaproteobacteria|o__Burkholderiales|Alcaligenaceae|Achromobacter|Achromobacter xylosoxidans	0	0	0	0	0	0	0	0	0	0	0	0	0	0	0	0	0	0	0	0	0	0	0	0	0	0	0	0	0	0	0	0	0	0	0	0	0	0	0	0	0	0	0	0	0	0	0	0	0
Bacteria|Proteobacteria|c__Betaproteobacteria|o__Burkholderiales|Alcaligenaceae|Alcaligenes|Alcaligenes aquatilis	0	0	0	0	0	0	0	0	0	0	0	0	0	0	0	0	0	0	0	0	0	0	0	0	0	0	0	0	0	0	0	0	0	0	0	0	0	0	0	0	0	0	0	0	0	0	0	0	0
Bacteria|Proteobacteria|c__Betaproteobacteria|o__Burkholderiales|Alcaligenaceae|Alcaligenes|Alcaligenes faecalis	0	0	0	0	0	0	0	0	0	0	0	0	0	0	0	0	0	0	0	0	0	0	0	0	0	0	0	0	0	0	0	0	0	0	0	0	0	0	0	0	0	0	0	0	0	0	0	0	0
Bacteria|Proteobacteria|c__Betaproteobacteria|o__Burkholderiales|Alcaligenaceae|Alcaligenes|Alcaligenes unclassified	0	0	0	0	0	0	0	0	0	0	0	0	0	0	0	0	0	0	0	0	0	0	0	0	0	0	0	0	0	0	0	0	0.490327433	0	0	0	0	0	0	0	0	0	0	0.181969481	0	0	0.427223447	0	0
Bacteria|Proteobacteria|c__Betaproteobacteria|o__Burkholderiales|Alcaligenaceae|Bordetella|Bordetella genomosp. 13	0	0	0	0	0	0	0	0	0	0	0	0	0	0	0	0	0	0	0	0	0	0	0	0	0	0	0	0	0	0	0	0	0	0	0	0	0	0	0	0	0	0	0	0	0	0	0	0	0
Bacteria|Proteobacteria|c__Betaproteobacteria|o__Burkholderiales|Alcaligenaceae|Bordetella|Bordetella hinzii	0	0	0	0	0	0	0	0	0	0	0	0	0	0	0	0	0	0	0	0	0	0	0	0	0	0	0	0	0	0	0	0	0	0	0	0	0	0	0	0	0	0	0	0	0	0	0	0	0
Bacteria|Proteobacteria|c__Betaproteobacteria|o__Burkholderiales|Alcaligenaceae|Bordetella|Bordetella holmesii	0	0	0	0	0	0	0	0	0	0	0	0	0	0	0	0	0	0	0	0	0	0	0	0	0	0	0	0	0	0	0	0	0	0	0	0	0	0	0	0	0	0	0	0	0	0	0	0	0
Bacteria|Proteobacteria|c__Betaproteobacteria|o__Burkholderiales|Alcaligenaceae|Bordetella|Bordetella petrii	0	0	0	0	0	0	0	0	0	0	0	0	0	0	0	0	0	0	0	0	0	0	0	0	0	0	0	0	0	0	0	0	0	0	0	0	0	0	0	0	0	0	0	0	0	0	0	0	0
Bacteria|Proteobacteria|c__Betaproteobacteria|o__Burkholderiales|Alcaligenaceae|Bordetella|Bordetella trematum	0	0	0	0	0	0	0	0	0	0	0	0	0	0	0	0	0	0	0	0	0	0	0	0	0	0	0	0	0	0	0	0	0	0	0	0	0	0	0	0	0	0	0	0	0	0	0	0	0
Bacteria|Proteobacteria|c__Betaproteobacteria|o__Burkholderiales|Alcaligenaceae|Bordetella|Bordetella unclassified	0	0	0	0	0	0	0	0	0	0	0	0	0	0	0	0	0	0	0	0	0	0	0	0	0	0	0	0	0	0	0	0	0	0	0	0	0	0	0	0	0	0	0	0	0	0	0	0	0
Bacteria|Proteobacteria|c__Betaproteobacteria|o__Burkholderiales|Alcaligenaceae|Kerstersia|Kerstersia gyiorum	0	0	0	0	0.297325174	0	0	0	0	0	0	0	0	0	0	0	0	0	0	0	0	0	0	0	0	0	0	0	0	0	0	0	0	0	0	0	0	0	0	0	0	0	0.145986318	0	0	0	0	0	0
Bacteria|Proteobacteria|c__Betaproteobacteria|o__Burkholderiales|Alcaligenaceae|Oligella|Oligella urethralis	0	0	0	0	0	0	0	0	0	0	0	1.980887081	0	0	1.150411291	0	0	0	0	0	0.400964962	0	0	0	1.014324802	0	0	0	0.901345727	0.671785824	0	0	0.980654867	0.203870107	0.167863787	0	0.433016654	0	0	0	0	0	0	0	0	0	0	0	0
Bacteria|Proteobacteria|c__Betaproteobacteria|o__Burkholderiales|Alcaligenaceae|Paenalcaligenes|Paenalcaligenes hominis	0	0	0	0	0	0	0	0	0	0	0	0	0	0	0	0	0	0	0	0	0	0	0	0	0	0	0	0	0	0	0	0	0	0	0	0	0	0	0.221089703	0	0	0	0	0	0	0	12.38947996	0	0
Bacteria|Proteobacteria|c__Betaproteobacteria|o__Burkholderiales|Alcaligenaceae|Pigmentiphaga|Pigmentiphaga sp. H8	0	0	0	0	0	0	0	0	0	0	0	0	0	0	0	0	0	0	0	0	0	0	0	0	0	0	0	0	0	0	0	0	0	0	0	0	0	0	0	0	0	0	0	0	0	0	0	0	0
Bacteria|Proteobacteria|c__Betaproteobacteria|o__Burkholderiales|Alcaligenaceae|Pusillimonas|Pusillimonas sp. ye3	0	0	0	0	0	0	0	0	0	0	0	0	0	0	0	0	0	0	0	0	0	0	0	0	0	0	0	0	0	0	0	0	0	0	0	0	0	0	0	0	0	0	0	0	0	0	0	0	0
Bacteria|Proteobacteria|c__Betaproteobacteria|o__Burkholderiales|Burkholderiaceae||Burkholderiaceae unclassified	18.57436343	0	6.558629324	6.604789573	0.891975521	0	0	1.616375304	2.784054052	1.730016407	1.901153937	0.99044354	0	1.200815714	3.067763443	1.25431681	1.89019659	3.114473081	2.564155162	2.341286684	0.400964962	0.177299715	0.19791524	0	0.253581201	0	0.698885889	0	0.360538291	0.223928608	0	1.031978538	0.73549115	0.203870107	1.510774085	0	0.433016654	0.459610783	1.547627918	0.750636728	0.440504475	0	1.459863179	0	5.520729483	7.369910712	2.776952406	2.363859775	1.071378118
Bacteria|Proteobacteria|c__Betaproteobacteria|o__Burkholderiales|Burkholderiaceae|Burkholderia|Burkholderia cenocepacia	0	0	0	0	0	0	0	0	0	0	0	0	0	0	0	0	0	0	0	0	0	0	0	0	0	0	0	0	0	0	0	0	0	0	0	0	0	0	0	0	0	0	0	0	0	0	0	0	0
Bacteria|Proteobacteria|c__Betaproteobacteria|o__Burkholderiales|Burkholderiaceae|Burkholderia|Burkholderia cepacia	0	0	0	0	0	0	0	0	0	0	0	0	0	0	0	0	0	0	0	0	0	0	0	0	0	0	0	0	0	0	0	0	0	0	0	0	0	0	0	0	0	0	0	0	0	0	0	0	0
Bacteria|Proteobacteria|c__Betaproteobacteria|o__Burkholderiales|Burkholderiaceae|Burkholderia|Burkholderia contaminans	0	0	0	0	0	0	0	0	0	0	0	0	0	0	0	0	0	0	0	0	0	0	0	0	0	0	0	0	0	0	0	0	0	0	0	0	0	0	0	0	0	0	0	0	0	0	0	0	0
Bacteria|Proteobacteria|c__Betaproteobacteria|o__Burkholderiales|Burkholderiaceae|Burkholderia|Burkholderia gladioli	0	0	0	0	0	0	0	0	0	0	0	0	0	0	0	0	0	0	0	0	0	0	0	0	0	0	0	0	0	0	0	0	0	0	0	0	0	0	0	0	0	0	0	0	0	0	0	0	0
Bacteria|Proteobacteria|c__Betaproteobacteria|o__Burkholderiales|Burkholderiaceae|Burkholderia|Burkholderia insecticola	0	0	0	0	0	0	0	0	0	0	0	0	0	0	0	0	0	0	0	0	0	0	0	0	0	0	0	0	0	0	0	0	0	0	0	0	0	0	0	0	0	0	0	0	0	0	0	0	0
Bacteria|Proteobacteria|c__Betaproteobacteria|o__Burkholderiales|Burkholderiaceae|Burkholderia|Burkholderia lata	0	0	0	0	0	0	0	0	0	0	0	0	0	0	0	0	0	0	0	0	0	0	0	0	0	0	0	0	0	0	0	0	0	0	0	0	0	0	0	0	0	0	0	0	0	0	0	0	0
Bacteria|Proteobacteria|c__Betaproteobacteria|o__Burkholderiales|Burkholderiaceae|Burkholderia|Burkholderia multivorans	0	0	0	0	0	0	0	0	0	0	0	0	0	0	0	0	0	0	0	0	0	0	0	0	0	0	0	0	0	0	0	0	0	0	0	0	0	0	0	0	0	0	0	0	0	0	0	0	0
Bacteria|Proteobacteria|c__Betaproteobacteria|o__Burkholderiales|Burkholderiaceae|Burkholderia|Burkholderia plantarii	0	0	0	0	0	0	0	0	0	0	0	0	0	0	0	0	0	0	0	0	0	0	0	0	0	0	0	0	0	0	0	0	0	0	0	0	0	0	0	0	0	0	0	0	0	0	0	0	0
Bacteria|Proteobacteria|c__Betaproteobacteria|o__Burkholderiales|Burkholderiaceae|Burkholderia|Burkholderia pseudomallei	0	0	0	0	0	0	0	0	0	0	0	0	0	0	0	0	0	0	0	0	0	0	0	0	0	0	0	0	0	0	0	0	0	0	0	0	0	0	0	0	0	0	0	0	0	0	0	0	0
Bacteria|Proteobacteria|c__Betaproteobacteria|o__Burkholderiales|Burkholderiaceae|Burkholderia|Burkholderia seminalis	0	0	0	0	0	0	0	0	0	0	0	0	0	0	0	0	0	0	0	0	0	0	0	0	0	0	0	0	0	0	0	0	0	0	0	0	0	0	0	0	0	0	0	0	0	0	0	0	0
Bacteria|Proteobacteria|c__Betaproteobacteria|o__Burkholderiales|Burkholderiaceae|Burkholderia|Burkholderia sp. CCGE1001	0	0	0	0	0	0	0	0	0	0	0	0	0	0	0	0	0	0	0	0	0	0	0	0	0	0	0	0	0	0	0	0	0	0	0	0	0	0	0	0	0	0	0	0	0	0	0	0	0
Bacteria|Proteobacteria|c__Betaproteobacteria|o__Burkholderiales|Burkholderiaceae|Burkholderia|Burkholderia sp. DHOD12	0	0	0	0	0	0	0	0	0	0	0	0	0	0	0	0	0	0	0	0	0	0	0	0	0	0	0	0	0	0	0	0	0	0	0	0	0	0	0	0	0	0	0	0	0	0	0	0	0
Bacteria|Proteobacteria|c__Betaproteobacteria|o__Burkholderiales|Burkholderiaceae|Burkholderia|Burkholderia sp. IDO3	0	0	0	0	0	0	0	0	0	0	0	0	0	0	0	0	0	0	0	0	0	0	0.39583048	0	0	0	0	0	0	0	0	0	0	0	0	0	0	0	0	0	0	0	0	0	0	0	0	0	0
Bacteria|Proteobacteria|c__Betaproteobacteria|o__Burkholderiales|Burkholderiaceae|Burkholderia|Burkholderia sp. JP2-270	0.386965905	0	0	0	0	0	0	0	0	0	0	0	0	0	0	0	0	0	0	0	0	0	0	0	0	0	0	0	0	0	0	0	0	0	0	0	0	0	0	0	0	0	0	0	0	0	0	0	0
Bacteria|Proteobacteria|c__Betaproteobacteria|o__Burkholderiales|Burkholderiaceae|Burkholderia|Burkholderia sp. KJ006	0	0	0	0	0	0	0	0	0	0	0	0	0	0	0	0	0	0	0	0	0	0	0	0	0	0	0	0	0	0	0	0	0	0	0	0	0	0	0	0	0	0	0	0	0	0	0	0	0
Bacteria|Proteobacteria|c__Betaproteobacteria|o__Burkholderiales|Burkholderiaceae|Burkholderia|Burkholderia sp. MSMB0856	0	0	0	0	0	0	0	0	0	0	0	0	0	0	0	0	0	0	0	0	0	0	0	0	0	0	0	0	0	0	0	0	0	0	0	0	0	0	0	0	0	0	0	0	0	0	0	0	0
Bacteria|Proteobacteria|c__Betaproteobacteria|o__Burkholderiales|Burkholderiaceae|Burkholderia|Burkholderia sp. OLGA172	0	0	0	0	0	0	0	0	0	0	0	0	0	0	0	0	0	0	0	0	0	0	0	0	0	0	0	0	0	0	0	0	0	0	0	0	0	0	0	0	0	0	0	0	0	0	0	0	0
Bacteria|Proteobacteria|c__Betaproteobacteria|o__Burkholderiales|Burkholderiaceae|Burkholderia|Burkholderia sp. PAMC 26561	0	0	0	0	0	0	0	0	0	0.692006563	0	0	0	0	0	0	0	0	0	0	0	0	0	0	0	0	0	0	0	0	0	0	0	0	0	0	0	0	0	0	0	0	0	0	0	0	0	0	0
Bacteria|Proteobacteria|c__Betaproteobacteria|o__Burkholderiales|Burkholderiaceae|Burkholderia|Burkholderia sp. PAMC 28687	0	0	0	0	0	0	0	0	0	0	0	0	0	0	0	0	0	0	0	0	0	0	0	0	0	0	0	0	0	0	0	0	0	0	0	0	0	0	0	0	0	0	0	0	0	0	0	0	0
Bacteria|Proteobacteria|c__Betaproteobacteria|o__Burkholderiales|Burkholderiaceae|Burkholderia|Burkholderia stabilis	0	0	0	0	0	0	0	0	0	0	0	0	0	0	0	0	0	0	0	0	0	0	0	0	0	0	0	0	0	0	0	0	0	0	0	0	0	0	0	0	0	0	0	0	0	0	0	0	0
Bacteria|Proteobacteria|c__Betaproteobacteria|o__Burkholderiales|Burkholderiaceae|Burkholderia|Burkholderia unclassified	0	0	0	0	0	0	0	0	1.59088803	0.692006563	0	0	0	0	0.766940861	0	0	0	0	0	0	0	0	0	0	0	0	0	0	0	0	0	0	0	0.167863787	0	0.433016654	0	0	0	0	0	0	0	0	0	0	0	0
Bacteria|Proteobacteria|c__Betaproteobacteria|o__Burkholderiales|Burkholderiaceae|Burkholderia|Burkholderia vietnamiensis	0	0	0	0	0	0	0	0	0	0	0	0	0	0	0	0	0	0	0	0	0	0	0	0	0	0	0	0	0	0	0	0	0	0	0	0	0	0	0	0	0	0	0	0	0	0	0	0	0
Bacteria|Proteobacteria|c__Betaproteobacteria|o__Burkholderiales|Burkholderiaceae|Cupriavidus|Cupriavidus basilensis	0	0	0	0	0	0	0	0	0	0	0	0	0	0	0	0	0	0	0	0	0	0	0	0	0	0	0	0	0	0	0	0	0	0	0	0	0	0	0	0	0	0	0	0	0	0	0	0	0
Bacteria|Proteobacteria|c__Betaproteobacteria|o__Burkholderiales|Burkholderiaceae|Cupriavidus|Cupriavidus campinensis	0	0	0	0	0	0	0	0	0	0	0	0	0	0	0	0	0	0	0	0	0	0	0	0	0	0	0	0	0	0	0	0	0	0	0	0	0	0	0	0	0	0	0	0	0	0	0	0	0
Bacteria|Proteobacteria|c__Betaproteobacteria|o__Burkholderiales|Burkholderiaceae|Cupriavidus|Cupriavidus gilardii	0	0	0	0	0	0	0	0	0	0	0	0	0	0	0	0	0	0	0	0	0	0	0	0	0	0	0	0	0	0	0	0	0	0	0	0	0	0	0	0	0	0	0	0	0	0	0	0	0
Bacteria|Proteobacteria|c__Betaproteobacteria|o__Burkholderiales|Burkholderiaceae|Cupriavidus|Cupriavidus metallidurans	0	0	0	0	0	0	0	0	0.795444015	0	0	0	0	0	0.38347043	0	0	0	0	0	0	0	0	0	0	0	0	0	0	0	0	0	0	0	0	0	0	0	0	0	0	0	0	0	0	0.307079613	0	0	0
Bacteria|Proteobacteria|c__Betaproteobacteria|o__Burkholderiales|Burkholderiaceae|Cupriavidus|Cupriavidus necator	0	0	0	0	0	0	0	0	0	0	0	0	0	0	0	0	0	0	0	0	0	0	0	0	0	0	0	0	0	0	0	0	0	0	0	0	0	0	0	0	0	0	0	0	0	0	0	0	0
Bacteria|Proteobacteria|c__Betaproteobacteria|o__Burkholderiales|Burkholderiaceae|Cupriavidus|Cupriavidus oxalaticus	0	0	0	0	0	0	0	0	0	0	0	0	0	0	0	0	0	0	0	0	0	0	0	0	0	0	0	0	0	0	0	0	0	0	0	0	0	0	0	0	0	0	0	0	0	0	0	0	0
Bacteria|Proteobacteria|c__Betaproteobacteria|o__Burkholderiales|Burkholderiaceae|Cupriavidus|Cupriavidus pauculus	0	0	0	0	0	0	0	0	0	0	0	0	0	0	0	0	0	0	0	0	0	0	0	0	0	0	0	0	0	0	0	0	0	0	0	0	0	0	0	0	0	0	0	0	0	0	0	0	0
Bacteria|Proteobacteria|c__Betaproteobacteria|o__Burkholderiales|Burkholderiaceae|Cupriavidus|Cupriavidus pinatubonensis	0	0	0	0	0	0	0	0	0	0	0	0	0	0	0	0	0	0	0	0	0	0	0	0	0	0	0	0	0	0	0	0	0	0	0	0	0	0	0	0	0	0	0	0	0	0	0	0	0
Bacteria|Proteobacteria|c__Betaproteobacteria|o__Burkholderiales|Burkholderiaceae|Cupriavidus|Cupriavidus sp. USMAA2-4	0	0	0	0	0	0	0	0	0	0	0	0	0	0	0	0	0	0	0	0	0	0	0	0	0	0	0	0	0	0	0	0	0	0	0	0	0	0	0	0	0	0	0	0	0	0	0	0	0
Bacteria|Proteobacteria|c__Betaproteobacteria|o__Burkholderiales|Burkholderiaceae|Cupriavidus|Cupriavidus taiwanensis	0	0	0	0	0	0	0	0	0	0	0	0	0	0	0	0	0	0	0	0	0	0	0	0	0	0	0	0	0	0	0	0	0	0	0	0	0	0	0	0	0	0	0	0	0	0	0	0	0
Bacteria|Proteobacteria|c__Betaproteobacteria|o__Burkholderiales|Burkholderiaceae|Cupriavidus|Cupriavidus unclassified	0	0	0	0	0.297325174	0	0	0	0	0	0	0.330147847	0	1.200815714	0	0	0	0	0	0	0	0	0	0	0	0	0	0	0	0	0	0	0	0	0	0	0	0	0.663269108	0	0	0	0	0	0	0	0	0.295482472	0
Bacteria|Proteobacteria|c__Betaproteobacteria|o__Burkholderiales|Burkholderiaceae|Lautropia|Lautropia mirabilis	196.1917137	0	0	0	0	0	0	0	0	0	0.633717979	0	0	0	2.684293013	2.508633619	0	0.311447308	2.564155162	1.003408579	15.03618609	0	0.59374572	0	0	0	5.066922692	0	0	0	0.762647363	0	2.20647345	0	0	0.211358132	0.216508327	0	3.53743524	0.500424485	0	0	0	0	0	0	0.213611724	0	0
Bacteria|Proteobacteria|c__Betaproteobacteria|o__Burkholderiales|Burkholderiaceae|Pandoraea|Pandoraea apista	0	0	0	0	0	0	0	0	0	0	0	0	0	0	0	0	0	0	0	0	0	0	0	0	0	0	0	0	0	0	0	0	0	0	0	0	0	0	0	0	0	0	0	0	0	0	0	0	0
Bacteria|Proteobacteria|c__Betaproteobacteria|o__Burkholderiales|Burkholderiaceae|Pandoraea|Pandoraea norimbergensis	0	0	0	0	0	0	0	0	0	0	0	0	0	0	0	0	0	0	0	0	0	0	0	0	0	0	0	0	0	0	0	0	0	0	0	0	0	0	0	0	0	0	0	0	0	0	0	0	0
Bacteria|Proteobacteria|c__Betaproteobacteria|o__Burkholderiales|Burkholderiaceae|Pandoraea|Pandoraea pnomenusa	0	0	0	0	0	0	0	0	0	0	0	0	0	0	0	0	0	0	0	0	0	0	0	0	0	0	0	0	0	0	0	0	0	0	0	0	0	0	0	0	0	0	0	0	0	0	0	0	0
Bacteria|Proteobacteria|c__Betaproteobacteria|o__Burkholderiales|Burkholderiaceae|Pandoraea|Pandoraea thiooxydans	0	0	0	0	0	0	0	0	0	0	0	0	0	0	0	0	0	0	0	0	0	0	0	0	0	0	0	0	0	0	0	0	0	0	0	0	0	0	0	0	0	0	0	0	0	0	0	0	0
Bacteria|Proteobacteria|c__Betaproteobacteria|o__Burkholderiales|Burkholderiaceae|Pandoraea|Pandoraea unclassified	0	0	0	0	0	0	0	0	0	0	0	0	0	0	0	0	0	0	0	0	0	0	0	0	0	0	0	0	0	0	0	0	0	0	0	0	0	0	0	0	0	0	0	0	0	0	0	0	0
Bacteria|Proteobacteria|c__Betaproteobacteria|o__Burkholderiales|Burkholderiaceae|Paraburkholderia|Paraburkholderia aromaticivorans	0	0	1.929008625	0	0	0	0	0	0	0	0.31685899	0	0	0	0	0	0	0	0	0	0	0	0	0	0	0	0	0	0	0	0	0	0	0	0	0	0	0	0	0	0	0	0	0	0	0	0	0	0
Bacteria|Proteobacteria|c__Betaproteobacteria|o__Burkholderiales|Burkholderiaceae|Paraburkholderia|Paraburkholderia caffeinilytica	0	0	0	0	0	0	0	0	0	0	0	0	0	0	0	0	0	0	0	0.334469526	0	0	0	0	0	0	0	0	0	0	0	0	0	0	0	0	0	0	0	0	0	0	0	0	0	0	0	0	0
Bacteria|Proteobacteria|c__Betaproteobacteria|o__Burkholderiales|Burkholderiaceae|Paraburkholderia|Paraburkholderia caledonica	0	0	0	0	0	0	0	0	0	0	0	0	0	0	0	0	0	0	0	0	0	0	0	0	0	0	0	0	0	0	0	0	0	0	0	0	0	0	0	0	0	0	0	0	0	0	0	0	0
Bacteria|Proteobacteria|c__Betaproteobacteria|o__Burkholderiales|Burkholderiaceae|Paraburkholderia|Paraburkholderia caribensis	0	0	0	0	0	0	0	0	0	0	0	0	0	0	0	0	0	0	0	0	0	0	0	0	0	0	0	0	0	0	0	0	0	0	0	0	0	0	0	0	0	0	0	0	0	0	0	0	0
Bacteria|Proteobacteria|c__Betaproteobacteria|o__Burkholderiales|Burkholderiaceae|Paraburkholderia|Paraburkholderia fungorum	3.482693143	0	0.77160345	3.669327541	0.297325174	0	0	3.87930073	3.977220074	0.692006563	0	0.99044354	0.349750261	0.600407857	0.766940861	0.313579202	2.205229355	1.868683849	2.930463042	1.672347632	0	0.354599429	0	0.466502986	0.253581201	0	0.174721472	0.202121222	0.180269145	0	0	0.206395708	0	0	1.007182724	0	0	0.229805392	1.105448513	0	0	0	0.729931589	1.637725331	3.997769625	2.763716517	1.068058618	2.954824719	0.153054017
Bacteria|Proteobacteria|c__Betaproteobacteria|o__Burkholderiales|Burkholderiaceae|Paraburkholderia|Paraburkholderia graminis	0	0	0	0	0	0	0	0	0.397722007	0	0	0	0	0	0	0	0	0	0	0	0	0	0	0	0	0	0	0	0	0	0	0	0	0	0	0	0	0	0	0	0	0	0	0	0	0	0	0	0
Bacteria|Proteobacteria|c__Betaproteobacteria|o__Burkholderiales|Burkholderiaceae|Paraburkholderia|Paraburkholderia hospita	0	0	0	0	0	0	0	0	0	0	0	0	0	0	0	0	0	0	0	0	0	0	0	0	0	0	0	0	0	0	0	0	0	0	0	0	0	0	0	0	0	0	0	0	0	0	0	0	0
Bacteria|Proteobacteria|c__Betaproteobacteria|o__Burkholderiales|Burkholderiaceae|Paraburkholderia|Paraburkholderia megapolitana	0	0	0	0	0	0	0	0	0	0	0	0	0	0	0	0	0	0	0	0	0	0	0	0	0	0	0	0	0	0	0	0	0	0	0	0	0	0	0	0	0	0	0	0	0	0	0	0	0
Bacteria|Proteobacteria|c__Betaproteobacteria|o__Burkholderiales|Burkholderiaceae|Paraburkholderia|Paraburkholderia phytofirmans	0	0	0	0	0	0	0	1.616375304	0	0	0	0.330147847	0.349750261	0	1.150411291	0	0	0	0	0	0	0.177299715	0	0	0	0	0	0	0	0.223928608	0	0	0	0	0.167863787	0	0	0	0	1.00084897	0	0	0.437958954	0	1.713329839	8.444689357	0.213611724	0	0
Bacteria|Proteobacteria|c__Betaproteobacteria|o__Burkholderiales|Burkholderiaceae|Paraburkholderia|Paraburkholderia sp. CCGE1002	0	0	0	0	0	0	0	0	0	0	0	0	0	0	0	0	0	0	0	0	0	0	0	0	0	0	0	0	0	0	0	0	0	0	0	0	0	0	0	0	0	0	0	0	0	0	0	0	0
Bacteria|Proteobacteria|c__Betaproteobacteria|o__Burkholderiales|Burkholderiaceae|Paraburkholderia|Paraburkholderia terricola	0	0	0	0	0	0	0	0	0	0	0	0	0	0	0	0	0	0	0	0	0	0	0	0	0	0	0	0	0	0	0	0	0	0	0	0	0	0	0	0	0	0	0	0	0	0	0	0	0
Bacteria|Proteobacteria|c__Betaproteobacteria|o__Burkholderiales|Burkholderiaceae|Paraburkholderia|Paraburkholderia unclassified	6.965386287	0	0.77160345	0	0.891975521	0	0	0.646550122	3.181776059	1.384013126	0.31685899	0.330147847	0.349750261	1.200815714	0.38347043	0.313579202	0.315032765	0.934341924	1.465231521	1.003408579	0	0	0	0	0	0	0	0	0	0	0	0	0.245163717	0	0.671455149	0	0	0.459610783	1.105448513	0	0	0	0.437958954	0.181969481	1.332589875	1.842477678	1.708893788	0.73870618	0.153054017
Bacteria|Proteobacteria|c__Betaproteobacteria|o__Burkholderiales|Burkholderiaceae|Paraburkholderia|Paraburkholderia xenovorans	0	0	0	0	0	0	0	0	0	0	0	0	0	0	0	0	0	0	0	0	0	0	0	0	0	0	0	0	0	0	0	0	0	0	0	0	0	0	0	0	0	0	0	0	0	0	0	0	0
Bacteria|Proteobacteria|c__Betaproteobacteria|o__Burkholderiales|Burkholderiaceae|Ralstonia|Ralstonia insidiosa	0	0	0	0	0	0	0	0	0	0	0	0	0	0	0	0	0	0	0	0	0	0	0	0	0	0	0	0	0	0	0	0	0	0	0	0	0	0	0	0	0	0	0.145986318	0	0	0	0	0	0
Bacteria|Proteobacteria|c__Betaproteobacteria|o__Burkholderiales|Burkholderiaceae|Ralstonia|Ralstonia mannitolilytica	0	0	0	0	0	0	0	0	0	0	0	0	0	0	0	0	0	0	0	0	0	0	0	0	0	0	0	0	0	0	0	0	0	0	0	0	0	0	0	0	0	0	0	0	0	0	0	0	0
Bacteria|Proteobacteria|c__Betaproteobacteria|o__Burkholderiales|Burkholderiaceae|Ralstonia|Ralstonia pickettii	0	0	0	0	0	0	0	0	0	0	0	0	0	0	0	0	0	0	0	1.003408579	0	0	0	0	0	0	0	0	0	0	0	0	0	0	0	0	0	0	0	0	0	0	0	0	0	0	0	0	0
Bacteria|Proteobacteria|c__Betaproteobacteria|o__Burkholderiales|Burkholderiaceae|Ralstonia|Ralstonia solanacearum	0	0	0	0	0	0	0	0	0	0	0	0	0	0	0	0	0	0	0	0	0	0	0	0	0	0	0	0	0	0	0	0	0	0	0	0	0	0	0	0	0	0	0	0	0	0	0	0	0
Bacteria|Proteobacteria|c__Betaproteobacteria|o__Burkholderiales|Burkholderiaceae|Ralstonia|Ralstonia unclassified	0.386965905	0	0	0	0	0	0	0	0	0	0	0	0	0	0.38347043	0	0	0	0	0	0	0	0	0	0.253581201	0	0	0.202121222	0	0	0	0	0	0	0	0.211358132	0	0	0	0	0.220252237	0	0	0	0	0.153539806	0	0	0
Bacteria|Proteobacteria|c__Betaproteobacteria|o__Burkholderiales|Comamonadaceae||Comamonadaceae unclassified	1.934829524	0	1.157405175	0	0.594650347	0	0	0.323275061	0.795444015	0	0	0	0	0	0.766940861	0	0.315032765	0	2.930463042	0	0	0	0	0	1.014324802	0	1.048328833	0	0	0	0	0.206395708	0.245163717	0	0	0	0	0	0.221089703	1.251061213	0	0	0	0	1.903699822	0	0.213611724	0	0.306108034
Bacteria|Proteobacteria|c__Betaproteobacteria|o__Burkholderiales|Comamonadaceae|Acidovorax|Acidovorax avenae	0	0	0	0	0	0	0	0	0	0	0	0	0	0	0	0	0	0	0	0	0	0	0	0	0	0	0	0	0	0	0	0	0	0	0	0	0	0	0	0	0	0	0	0	0	0	0	0	0
Bacteria|Proteobacteria|c__Betaproteobacteria|o__Burkholderiales|Comamonadaceae|Acidovorax|Acidovorax carolinensis	0	0	0	0	0	0	0	0	0	0	0	0	0	0	0	0	0	0	0	0	0	0	0	0	0	0	0	0	0	0	0	0	0	0	0	0	0	0	0	0	0	0	0	0	0	0	0	0	0
Bacteria|Proteobacteria|c__Betaproteobacteria|o__Burkholderiales|Comamonadaceae|Acidovorax|Acidovorax ebreus	0	0	0	0	0	0	0	0	0	0	0	0	0	0	0	0	0	0	0	0	0	0	0	0	0	0	0	0	0	0	0	0	0	0	0	0	0	0	0	0	0	0	0	0	0	0	0	0	0
Bacteria|Proteobacteria|c__Betaproteobacteria|o__Burkholderiales|Comamonadaceae|Acidovorax|Acidovorax sp. 1608163	0	0	0	0	0	0	0	0	0	0	0	0	0	0	0	0	0	0	0	0	0	0	0	0	0	0	0	0	0	0	0	0	0	0	0	0	0	0	0	0	0	0	0	0	0	0	0	0	0
Bacteria|Proteobacteria|c__Betaproteobacteria|o__Burkholderiales|Comamonadaceae|Acidovorax|Acidovorax sp. JS42	0	0	0	0	0	0	0	0	0	0	0	0	0	0	0	0	0	0	0	0	0	0	0	0	0	0	0	0	0	0	0	0	0	0	0	0	0	0	0	0	0	0	0	0	0	0	0	0	0
Bacteria|Proteobacteria|c__Betaproteobacteria|o__Burkholderiales|Comamonadaceae|Acidovorax|Acidovorax sp. KKS102	0	0	0	0	0	0	0	0	0	0	0	0	0	0	0	0	0	0	0	0	0	0	0	0	0	0	0	0	0	0	0	0	0	0	0	0	0	0	0	0	0	0	0	0	0	0	0	0	0
Bacteria|Proteobacteria|c__Betaproteobacteria|o__Burkholderiales|Comamonadaceae|Acidovorax|Acidovorax sp. RAC01	0	0	0	0	0	0	0	0	0	0	0	0	0	0	0	0	0	0	0	0	0	0	0	0	0	0	0	0	0	0	0	0	0	0	0	0	0	0	0	0	0	0	0	0	0	0	0	0	0
Bacteria|Proteobacteria|c__Betaproteobacteria|o__Burkholderiales|Comamonadaceae|Acidovorax|Acidovorax sp. T1	0	0	0	0	0	0	0	0	0	0	0	0	0	0	0	0	0	0	0	0	0	0	0	0	0	0	0	0	0	0	0	0	0	0	0	0	0	0	0	0	0	0	0	0	0	0	0	0	0
Bacteria|Proteobacteria|c__Betaproteobacteria|o__Burkholderiales|Comamonadaceae|Acidovorax|Acidovorax unclassified	0	0	0	0	0	0	0	0	0	0	0	0	0	0	0	0	0	0	0	0	0	0	0	0	0	0	0	0	0	0	0	0	0	0	0	0	0	0	0	0	0	0	0	0	0	0	0	0	0
Bacteria|Proteobacteria|c__Betaproteobacteria|o__Burkholderiales|Comamonadaceae|Alicycliphilus|Alicycliphilus denitrificans	0	0	0	0	0	0	0	0	0	0	0	0	0	0	0	0	0	0	0	0	0	0	0	0	0	0	0	0	0	0	0	0	0	0	0	0	0	0	0	0	0	0	0	0	0	0	0	0	0
Bacteria|Proteobacteria|c__Betaproteobacteria|o__Burkholderiales|Comamonadaceae|Comamonas|Comamonas aquatica	0	0	0	0	0	0	0	0	0	0	0	0	0	0	0	0	0	0	0	0	0	0	0	0	0	0	0.349442944	0	0	0	0	0	0.490327433	0	0	0	0	0	0.442179405	0	0	0	0	0	0	0	0	0	0
Bacteria|Proteobacteria|c__Betaproteobacteria|o__Burkholderiales|Comamonadaceae|Comamonas|Comamonas kerstersii	0	0	0	0	0	0	0	0	0	0	0	0	0	0	0	0	0	0	0	0	0	0	0	0	0	0	0	0	0	0	0	0	0	0	0	0	0	0	0	0	0	0	0	0	0	0	0	0	0
Bacteria|Proteobacteria|c__Betaproteobacteria|o__Burkholderiales|Comamonadaceae|Comamonas|Comamonas sp. 7D-2	0	0	0	0	0	0	0	0	0	0	0	0	0	0	0	0	0	0	0	0	0	0	0	0	0	0	0	0	0	0	0	0	0	0	0	0	0	0	0	0	0	0	0	0	0	0	0	0	0
Bacteria|Proteobacteria|c__Betaproteobacteria|o__Burkholderiales|Comamonadaceae|Comamonas|Comamonas terrigena	0	0	0	0	0	0	0	0	0	0	0	0	0	0	0	0	0	0	0	0	0	0	0	0	0	0	0	0	0	0	0	0	0	0	0	0	0	0	0	0	0	0	0	0	0.951849911	0	0	0	0
Bacteria|Proteobacteria|c__Betaproteobacteria|o__Burkholderiales|Comamonadaceae|Comamonas|Comamonas testosteroni	0	0	0	0	0	0	0	0	0	0	0	0	0	0	0	0	0	0	0	0	0	0	0	0	0	0	0	0	0	0	0	0	0	0	0	0	0	0	0	0	0	0	0	0	0	0	0	0	0
Bacteria|Proteobacteria|c__Betaproteobacteria|o__Burkholderiales|Comamonadaceae|Comamonas|Comamonas thiooxydans	0	0	0	0	0	0	0	0	0	0	0	0	0	0	0	0	0	0	0	0	0	0	0	0	0	0	0	0	0	0	0	0	0	0	0	0	0	0	0	0	0	0	0	0	0	0	0	0	0
Bacteria|Proteobacteria|c__Betaproteobacteria|o__Burkholderiales|Comamonadaceae|Comamonas|Comamonas unclassified	1.547863619	0	0	0	1.486625868	0	0	0	0.397722007	0	0	0	0	0	0.38347043	0	0	0	0	0	0	0	0	0	0	0	0.174721472	0	0	0	0	0	0	0	0	0	0	0	0.221089703	0	0	0	0	0	2.474809768	0	0	0	0
Bacteria|Proteobacteria|c__Betaproteobacteria|o__Burkholderiales|Comamonadaceae|Delftia|Delftia acidovorans	0	0	0	0	0	0	0	0	0	0	0	0	0	0	0	0	0	0	0	0	0	0	0	0	0	0	0	0	0	0	0	0	0	0	0	0	0	0	0	0	0	0	0	0	0	0	0	0	0
Bacteria|Proteobacteria|c__Betaproteobacteria|o__Burkholderiales|Comamonadaceae|Delftia|Delftia sp. Cs1-4	0	0	0	0	0	0	0	0	0	0	0	0	0	0	0	0	0	0	0	0	0	0	0	0	0	0	0	0	0	0	0	0	0	0	0	0	0	0	0	0	0	0	0	0	0	0	0	0	0
Bacteria|Proteobacteria|c__Betaproteobacteria|o__Burkholderiales|Comamonadaceae|Delftia|Delftia sp. HK171	0	0	0	0	0	0	0	0	0	0	0	0	0	0	0	0	0	0	0	0	0	0	0	0	0	0	0	0	0	0	0	0	0	0	0	0	0	0	0	0	0	0	0	0	0	0	0	0	0
Bacteria|Proteobacteria|c__Betaproteobacteria|o__Burkholderiales|Comamonadaceae|Delftia|Delftia sp. KV29	0	0	0	0	0	0	0	0	0	0	0	0	0	0	0	0	0	0	0	0	0	0	0	0	0	0	0	0	0	0	0	0	0	0	0	0	0	0	0	0	0	0	0	0	0	0	0	0	0
Bacteria|Proteobacteria|c__Betaproteobacteria|o__Burkholderiales|Comamonadaceae|Delftia|Delftia tsuruhatensis	0	0	0	0	0	0	0	0	0	0	0	0	0	0	0	0	0	0	0	0	0	0	0	0	0	0	0	0	0	0	0	0	0	0	0	0	0	0	0	0	0	0	0	0	0	0	0	0.147741236	0
Bacteria|Proteobacteria|c__Betaproteobacteria|o__Burkholderiales|Comamonadaceae|Delftia|Delftia unclassified	0	0	0	0	0	0	0.299090019	0	0	0.346003281	0	0	0	0	0	0	0	0	0	0	0	0	0	0	0	0	0	0	0	0	0	0	0	0	0	0	0	0	0	0	0	0	0	0	0	0	0	0	0
Bacteria|Proteobacteria|c__Betaproteobacteria|o__Burkholderiales|Comamonadaceae|Diaphorobacter|Diaphorobacter polyhydroxybutyrativorans	0	0	0	0	0	0	0	0	0	0	0	0	0	0	0	0	0	0	0	0	0	0	0	0	0	0	0	0	0	0	0	0	0	0	0	0	0	0	0	0	0	0	0	0	0	0	0	0	0
Bacteria|Proteobacteria|c__Betaproteobacteria|o__Burkholderiales|Comamonadaceae|Hydrogenophaga|Hydrogenophaga sp. NH-16	0	0	0.385801725	0	0	0	0	0	0.397722007	0	0	0	0	0	0	0	0	0	0	0	0.200482481	0	0.59374572	0	0	0	0	0	0	0	0	0	0	0	0.167863787	0	0	0	0	0	0	0	0	0	0.190369982	0	0	0	0
Bacteria|Proteobacteria|c__Betaproteobacteria|o__Burkholderiales|Comamonadaceae|Hydrogenophaga|Hydrogenophaga sp. PBC	0	0	0	0	0	0	0	0	0	0	0	0	0	0	0	0	0	0	0	0	0	0	0	0	0	0	0	0	0	0	0	0	0	0	0	0	0	0	0	0	0	0	0	0	0	0	0	0	0
Bacteria|Proteobacteria|c__Betaproteobacteria|o__Burkholderiales|Comamonadaceae|Hydrogenophaga|Hydrogenophaga sp. RAC07	0	0	0	0	0	0	0	0	0	0	0	0	0	0	0	0	0	0	0	0	0	0	0	0	0	0	0	0	0	0	0	0	0	0	0	0	0	0	0	0	0	0	0	0	0	0	0	0	0
Bacteria|Proteobacteria|c__Betaproteobacteria|o__Burkholderiales|Comamonadaceae|Hydrogenophaga|Hydrogenophaga unclassified	0	0	0	0	0	0	0	0	0	0	0	0	0	0	0	0	0	0	0	0	0	0	0	0	0	0	0	0	0	0	0	0	0	0	0	0	0	0	0	0	0	0	0	0	0	0	0	0	0
Bacteria|Proteobacteria|c__Betaproteobacteria|o__Burkholderiales|Comamonadaceae|Melaminivora|Melaminivora sp. SC2-9	0	0	0	0	0	0	0	0	0	0	0	0	0	0	0	0	0	0	0	0	0	0	0	0	0	0	0	0	0	0	0	0	0	0	0	0	0	0	0	0	0	0	0	0	0	0	0	0	0
Bacteria|Proteobacteria|c__Betaproteobacteria|o__Burkholderiales|Comamonadaceae|Ottowia|Ottowia oryzae	0	0	0	0	0	0	0	0	0	0	0	0	0	0	0	0	0	0	0	0	0	0	0	0	0	0	0	0	0	0	0	0	0	0	0	0	0	0	0	0	0	0	0	0	0	0	0	0	0
Bacteria|Proteobacteria|c__Betaproteobacteria|o__Burkholderiales|Comamonadaceae|Ottowia|Ottowia sp. oral taxon 894	0	0	0	0	0	0	0	0	0	0	0	0	0	0	0	0	0	0	0	0	0	0	0	0	0	0	0	0	0	0	0	0	1.961309733	0	0	0	0	0	0.663269108	0	0	0	0	0	0	0	0	0	0
Bacteria|Proteobacteria|c__Betaproteobacteria|o__Burkholderiales|Comamonadaceae|Polaromonas|Polaromonas unclassified	0	0	0	0	0	0	0	0	0	0	0	0	0	0	0	0	0	0	0	0	0	0	0	0	0	0	0	0	0	0	0	0	0	0	0	0	0	0	0	0	0	0	0	0	0	0	0	0	0
Bacteria|Proteobacteria|c__Betaproteobacteria|o__Burkholderiales|Comamonadaceae|Pulveribacter|Pulveribacter suum	0	0	0	0	0	0	0	0	0	0	0	0	0	0	0	0	0	0	0	0	0	0	0	0	0	0	0	0	0	0	0	0	0	0	0	0	0	0	0	0	0	0	0	0	0	0	0	0	0
Bacteria|Proteobacteria|c__Betaproteobacteria|o__Burkholderiales|Comamonadaceae|Rhodoferax|Rhodoferax saidenbachensis	0	0	0	0	0	0	0	0	0	0	0	0	0	0	0	0	0	0	0	0	0	0	0	0	0	0	0	0	0	0	0	0	0	0	0	0	0	0	0	0	0	0	0	0	0	0	0	0	0
Bacteria|Proteobacteria|c__Betaproteobacteria|o__Burkholderiales|Comamonadaceae|Rhodoferax|Rhodoferax unclassified	0	0	0	0	0	0	0	0	0	0	0	0	0	0	0	0	0	0	0	0	0	0	0	0	0	0	0	0	0	0	0	0	0	0	0	0	0	0	0	0	0	0	0	0	0	0	0	0	0
Bacteria|Proteobacteria|c__Betaproteobacteria|o__Burkholderiales|Comamonadaceae|Serpentinomonas|Serpentinomonas raichei	0	0	0	0	0	0	0	0	0	0	0	0	0	0	0	0	0	0	0	0	0	0	0	0	0	0	0	0	0	0	0	0	0	0	0	0	0	0	0	0	0	0	0	0	0	0	0	0	0
Bacteria|Proteobacteria|c__Betaproteobacteria|o__Burkholderiales|Comamonadaceae|Variovorax|Variovorax paradoxus	0	0	0	0	0	0	0	0	0	0	0	0	0	0	0	0	0	0	0	0	0	0	0	0	0	0	0	0	0	0	0	0	0	0	0	0	0	0	0	0	0	0	0	0	0	0	0	0	0
Bacteria|Proteobacteria|c__Betaproteobacteria|o__Burkholderiales|Comamonadaceae|Variovorax|Variovorax sp. PMC12	0	0	0	0	0	0	0	0	0	0	0	0	0	0	0	0	0	0	0	0	0	0	0	0	0	0	0	0	0	0	0	0	0	0	0	0	0	0	0	0	0	0	0	0	0	0	0	0	0
Bacteria|Proteobacteria|c__Betaproteobacteria|o__Burkholderiales|Comamonadaceae|Variovorax|Variovorax unclassified	0	0	0	0	0	0	0	0	0	0	0	0	0	0	0	0	0	0	0	0	0	0	0	0	0	0	0.174721472	0	0	0	0	0	0	0	0	0	0	0	0	0	0	0	0	0	0	0	0	0	0
Bacteria|Proteobacteria|c__Betaproteobacteria|o__Burkholderiales|Oxalobacteraceae||Oxalobacteraceae unclassified	2.321795429	0	1.5432069	0.366932754	0	0	0	0	0	0	0	0	0.349750261	0	3.451233874	0	0.315032765	0	4.029386683	0.334469526	0	0	0	0	1.521487203	0	0.873607361	0	1.442153164	1.11964304	0.381323681	0	1.4709823	0.203870107	0.167863787	0	0.216508327	0.229805392	2.431986728	0.250212243	0.440504475	0.213872818	0	0	6.853319358	0.153539806	1.708893788	0	0
Bacteria|Proteobacteria|c__Betaproteobacteria|o__Burkholderiales|Oxalobacteraceae|Collimonas|Collimonas unclassified	0	0	0	0	0	0	0	0	0	0	0	0	0	0	0	0	0	0	0	0	0	0	0	0	0	0	0	0	0	0	0	0	0	0	0	0	0	0	0	0	0	0	0	0	0	0	0	0	0
Bacteria|Proteobacteria|c__Betaproteobacteria|o__Burkholderiales|Oxalobacteraceae|Herbaspirillum|Herbaspirillum hiltneri	0	0	0	0	0	0	0	0	0	0	0	0	0	0	0	0	0	0	0	0	0	0	0	0	0	0	0	0	0	0	0	0	0	0	0	0	0	0	0	0	0	0	0	0	0	0	0	0	0
Bacteria|Proteobacteria|c__Betaproteobacteria|o__Burkholderiales|Oxalobacteraceae|Herbaspirillum|Herbaspirillum huttiense	0	0	0	0	0	0	0	0	0	0	0	0	0	0	0	0	0	0	0.36630788	0	0	0	0	0	0	0	1.921936193	0	0	0	0	0	0	0	0	0	0	0	0	0	0	0	0	0	0.190369982	0.153539806	0.213611724	0	0.153054017
Bacteria|Proteobacteria|c__Betaproteobacteria|o__Burkholderiales|Oxalobacteraceae|Herbaspirillum|Herbaspirillum rubrisubalbicans	0	0	0	0	0	0	0	0	0	0	0	0	0	0	0	0	0	0	0	0	0	0	0	0	0	0	0	0	0	0	0	0	0	0	0	0	0	0	0	0	0	0	0	0	0	0	0	0	0
Bacteria|Proteobacteria|c__Betaproteobacteria|o__Burkholderiales|Oxalobacteraceae|Herbaspirillum|Herbaspirillum seropedicae	0	0	0	0	0	0	0	0	0	0	0	0	0	0	0	0	0	0	0	0	0	0	0	0	0	0	0	0	0	0	0	0	0	0	0	0	0	0	0	0	0	0	0	0	0	0	0	0	0
Bacteria|Proteobacteria|c__Betaproteobacteria|o__Burkholderiales|Oxalobacteraceae|Herbaspirillum|Herbaspirillum unclassified	0	0	0	0	0	0	0	0	0	0	0	0	0	0	0	0	0	0.311447308	0	0	0	0	0	0	0	0	0	0	0	0	0	0	0	0	0	0	0	0	0	0	0	0	0	0	0.380739964	0	0	0	0
Bacteria|Proteobacteria|c__Betaproteobacteria|o__Burkholderiales|Oxalobacteraceae|Janthinobacterium|Janthinobacterium agaricidamnosum	0	0	0	0	0	0	0	0	0	0	0	0	0	0	0	0	0	0	0	0	0	0	0	0	0	0	0	0	0	0	0	0	0	0	0	0	0	0	0	0	0	0	0	0	0	0	0	0	0
Bacteria|Proteobacteria|c__Betaproteobacteria|o__Burkholderiales|Oxalobacteraceae|Janthinobacterium|Janthinobacterium sp. LM6	0	0	0	0	0	0	0	0	0	0	0	0	0	0	0	0	0	0	0	0	0	0	0	0	0	0	0	0	0	0	0	0	0	0	0	0	0	0	0	0	0	0	0	0	0	0	0	0	0
Bacteria|Proteobacteria|c__Betaproteobacteria|o__Burkholderiales|Oxalobacteraceae|Janthinobacterium|Janthinobacterium sp. Marseille	0	0	0	0	0	0	0	0	0	0	0	0	0	0	0	0	0	0	0	0	0	0	0	0	0	0	0	0	0	0	0	0	0	0	0	0	0	0	0	0	0	0	0	0	0	0	0	0	0
Bacteria|Proteobacteria|c__Betaproteobacteria|o__Burkholderiales|Oxalobacteraceae|Janthinobacterium|Janthinobacterium svalbardensis	0	0	0	0	0	0	0	0	0	0	0	0	0	0	0	0	0	0	0	0	0	0	0	0	0	0	0	0	0	0	0	0	0	0	0	0	0	0	0	0	0	0	0	0	0	0	0	0	0
Bacteria|Proteobacteria|c__Betaproteobacteria|o__Burkholderiales|Oxalobacteraceae|Janthinobacterium|Janthinobacterium unclassified	0	0	0	0	0	0	0	0	0	0	0	0	0	0	1.533881722	0	0	0	0	0	0	0	0	0	0	0	0	0	0	0	0	0	0	0	0	0	0	0	0	0	0	0	0	0	0	0	0	0	0
Bacteria|Proteobacteria|c__Betaproteobacteria|o__Burkholderiales|Oxalobacteraceae|Massilia|Massilia lutea	0	0	0.385801725	0	0	0	0	0	0	0	0	0	0	0	0	0	0	0	0	0	0	0	0	0	0	0	0	0	0	0	0	0	0	0	0	0	0	0	0	0	0	0	0	0	0	0	0	0	0
Bacteria|Proteobacteria|c__Betaproteobacteria|o__Burkholderiales|Oxalobacteraceae|Massilia|Massilia oculi	0	0	0	0	0	0	0	0	0	0	0	0	0	0	0	0	0	0	0	0	0	0	0	0	0	0	0	0	0	0	0	0	0	0	0	0	0	0	0	0	0	0	0	0	0	0	0	0	0
Bacteria|Proteobacteria|c__Betaproteobacteria|o__Burkholderiales|Oxalobacteraceae|Massilia|Massilia plicata	0	0	0	0	0	0	0	0	0	0	0	0	0	0	0	0	0	0	0	0	0	0	0	0	0	0	0	0	0	0	0	0	0	0	0	0	0	0	0	0	0	0	0	0	0.380739964	0	0	0	0
Bacteria|Proteobacteria|c__Betaproteobacteria|o__Burkholderiales|Oxalobacteraceae|Massilia|Massilia putida	0	0	0	0	0	0	0	0	0	0	0	0	0	0	0	0	0	0	0	0	0	0	0	0	0	0	0	0	0	0	0	0	0	0	0	0	0	0	0	0	0	0	0	0	0	0	0	0	0
Bacteria|Proteobacteria|c__Betaproteobacteria|o__Burkholderiales|Oxalobacteraceae|Massilia|Massilia sp. NR 4-1	0	0	0	0	0	0	0	0	0	0	0	0	0	0	0	0	0	0	0	0	0	0	0.19791524	0	0.253581201	0	0	0	0	0	0	0	0	0	0	0	0	0	0	0	0	0	0	0	0	0	0	0	0
Bacteria|Proteobacteria|c__Betaproteobacteria|o__Burkholderiales|Oxalobacteraceae|Massilia|Massilia sp. WG5	0	0	0	0	0	0	0	0	0	0	0	0	0	0	0	0	0	0	0	0	0	0	0	0	0	0	0	0	0	0	0	0	0	0	0	0	0	0	0	0	0	0	0	0	0	0	0	0	0
Bacteria|Proteobacteria|c__Betaproteobacteria|o__Burkholderiales|Oxalobacteraceae|Massilia|Massilia unclassified	0	0	1.929008625	0	0	0	0	0	0	0	0	0	0	0	0	0	0	0	0.732615761	0	0	0	0	0.466502986	0.760743602	0	0	0	0.540807436	0.671785824	1.143971044	0	0	0	0	0	0.866033308	0	0.442179405	0	0	0	0	0	4.188139607	0	0.640835171	0	0
Bacteria|Proteobacteria|c__Betaproteobacteria|o__Burkholderiales|Sutterellaceae|Sutterella|Sutterella sp. KGMB03119	0	0	0	0	0	0	0	0	0	0	0	0	0	0	0	0	0	0	0	0	0	0	0	0	0	0	0	0	1.081614873	0	0	0	0	0	0	0	0	0	0	0	0	0	0	0	0	0	0	0	0
Bacteria|Proteobacteria|c__Betaproteobacteria|o__Neisseriales|||Neisseriales unclassified	41.79231772	0	0.385801725	0	0	0	0	0.323275061	0.397722007	0	0	0	0	0	0	0	0.945098295	0	0	0	7.01688684	0	0	0	0	0	1.921936193	0	0	0	0	0	3.187128316	0	0.167863787	0	0	0	0.221089703	0	0	0	0	0	0	0	0	0	0
Bacteria|Proteobacteria|c__Betaproteobacteria|o__Neisseriales|Chromobacteriaceae||Chromobacteriaceae unclassified	0	0	0	0	0	0	0	0	0	0	0	0	0	0	0	0	0	0	0	0	0	0	0	0	0	0	0	0	0	0	0	0	0	0	0	0	0	0	0	0	0	0	0	0	0	0	0	0	0
Bacteria|Proteobacteria|c__Betaproteobacteria|o__Neisseriales|Chromobacteriaceae|Aquitalea|Aquitalea sp. THG-DN7.12	0	0	0	0	0	0	0	0	0	0	0	0	0	0	0	0	0	0	0	0	0	0	0	0	0	0	0	0	0	0	0	0	0	0	0	0	0	0	0	0	0	0	0	0	0	0	0	0	0
Bacteria|Proteobacteria|c__Betaproteobacteria|o__Neisseriales|Chromobacteriaceae|Aquitalea|Aquitalea unclassified	0	0	0	0	0	0	0	0.323275061	0	0	0	0	0	0	0	0	0	0	0	0	0	0	0	0	0	0	0	0	0	0	0	0	0	0	0	0	0	0	0	0	0	0	0	0	0	0	0	0	0
Bacteria|Proteobacteria|c__Betaproteobacteria|o__Neisseriales|Chromobacteriaceae|Microvirgula|Microvirgula aerodenitrificans	0	0	0	0	0	0	0	0	0	0	0	0	0	0	0	0	0	0	0	0	0	0	0	0	0	0	0	0	0	0	0	0	0	0	0	0	0	0	0	0	0	0	0	0	0	0	0	0	0
Bacteria|Proteobacteria|c__Betaproteobacteria|o__Neisseriales|Neisseriaceae||Neisseriaceae bacterium DSM 100970	0	0	0	0	0	0	0	0	0	0	0	0	0	0	0	0	0	0	0	0	0	0	0	0	0	0	0	0	0	0	0	0	0	0	0	0	0	0	0	0	0	0	0	0	0	0	0	0	0
Bacteria|Proteobacteria|c__Betaproteobacteria|o__Neisseriales|Neisseriaceae||Neisseriaceae unclassified	248.8190768	0	0	0	0.297325174	0	0	0	1.193166022	0	0	0.330147847	0.349750261	0	1.917352152	0	1.575163825	0	1.098923641	0	33.07960939	0	0	0	0.253581201	0	7.687744774	0.202121222	0.180269145	0	0	0.206395708	17.89695132	0.815480428	0.167863787	0	0	0	1.547627918	0.250212243	0	0	0	0	0	0	0	0	0
Bacteria|Proteobacteria|c__Betaproteobacteria|o__Neisseriales|Neisseriaceae|Eikenella|Eikenella corrodens	6.965386287	0	0	0	0	0	0	0	0	0	0	0	0	0	0	0	0	0	0	0	0.400964962	0	0	0	0	0	0	0	0	0	0	0	0	0	0	0	0	0	0	0	0	0	0	0	0	0	0	0	0
Bacteria|Proteobacteria|c__Betaproteobacteria|o__Neisseriales|Neisseriaceae|Eikenella|Eikenella exigua	0	0	0	0	0	0	0	0	0	0	0	0	0	0	0	0	0	0	0	0	0	0	0	0	0	0	0	0	0	0	0	0	0	0	0	0	0	0	0	0	0	0	0	0	0	0	0	0	0
Bacteria|Proteobacteria|c__Betaproteobacteria|o__Neisseriales|Neisseriaceae|Eikenella|Eikenella unclassified	7.352352192	0	0	0	0	0	0	0	0	0	0.950576969	0	0	0	0	0	0	0	0	0	1.403377368	0	0	0	0	0	0	0	0	0	0	0	0	0	0	0	0	0	0	0	0	0	0	0	0	0	0	0	0
Bacteria|Proteobacteria|c__Betaproteobacteria|o__Neisseriales|Neisseriaceae|Neisseria|Neisseria animalis	0	0	0	0	0	0	0	0	0	0	0	0	0	0	0	0	0	0	0	0	0	0	0	0	0	0	0	0	0	0	0	0	0	0	0	0	0	0	0	0	0	0	0	0	0	0	0	0	0
Bacteria|Proteobacteria|c__Betaproteobacteria|o__Neisseriales|Neisseriaceae|Neisseria|Neisseria animaloris	0	0	0	0	0	0	0	0	0	0	0	0	0	0	0	0	0	0	0	0	0	0	0	0	0	0	0	0	0	0	0	0	0	0	0	0	0	0	0	0	0	0	0	0	0	0	0	0	0
Bacteria|Proteobacteria|c__Betaproteobacteria|o__Neisseriales|Neisseriaceae|Neisseria|Neisseria cinerea	0	0	0	0	0	0	0	0	0	0	0	0	0	0	0	0	0	0	0	0.334469526	0	0	0	0	0	0	0	0	0	0	0	0	1.4709823	0	0	0	0	0	0	0	0	0	0	0	0	0	0	0	0
Bacteria|Proteobacteria|c__Betaproteobacteria|o__Neisseriales|Neisseriaceae|Neisseria|Neisseria elongata	80.1019423	0	1.157405175	0	0	0	0	0	0.397722007	0	0	0	0	0	0	0	0.315032765	0	0	0	2.806754736	0.354599429	0	0	0	0	0	0	0	0	0	0	7.845238933	0.815480428	0	0	0	0	0	0	0	0	0	0	0	0	0	0	0
Bacteria|Proteobacteria|c__Betaproteobacteria|o__Neisseriales|Neisseriaceae|Neisseria|Neisseria flavescens	1.934829524	0	0	0	0	0	0	0	0	0	0	0	0	0	0	0	0	0	0	0	0	0	0	0	0	0	0	0	0	0	0	0	0	0	0	0	0	0	0	0	0	0	0	0	0	0	0	0	0
Bacteria|Proteobacteria|c__Betaproteobacteria|o__Neisseriales|Neisseriaceae|Neisseria|Neisseria gonorrhoeae	0	0	0	0	0	0	0	0	0	0	0	0	0	0	0	0	0	0	0	0	0	0	0	0	0	0	0	0	0	0	0	0	0	0	0	0	0	0	0	0	0	0	0	0	0	0	0	0	0
Bacteria|Proteobacteria|c__Betaproteobacteria|o__Neisseriales|Neisseriaceae|Neisseria|Neisseria lactamica	0.386965905	0	0	0	0	0	0	0	0	0	0	0	0	0	0	0	0	0	0	0	0	0	0	0	0	0	0	0	0	0	0	0	0	0	0	0	0	0	0	0	0	0	0	0	0	0	0	0	0
Bacteria|Proteobacteria|c__Betaproteobacteria|o__Neisseriales|Neisseriaceae|Neisseria|Neisseria meningitidis	2.321795429	0	0	0	0	0	0	0	0	0	0	0	0	0	0	0	0	0	0	0	0	0	0	0	0	0	0	0	0	0	0	0	0	0	0	0	0	0	0	0	0	0	0	0	0	0	0	0	0
Bacteria|Proteobacteria|c__Betaproteobacteria|o__Neisseriales|Neisseriaceae|Neisseria|Neisseria mucosa	0.77393181	0	0	0	0	0	0	0.646550122	0	0	0	0	0.349750261	0	0	1.25431681	0.315032765	0	1.465231521	0	1.202894887	0	0	0	0	0	0	0	0	0	0	0	11.7678584	0	0	0	0	0	0	0	0	0	0	0.181969481	0	0	0	0	0
Bacteria|Proteobacteria|c__Betaproteobacteria|o__Neisseriales|Neisseriaceae|Neisseria|Neisseria polysaccharea	0	0	0	0	0	0	0	0	0	0	0	0	0	0	0	0	0	0	0	0	0	0	0	0	0	0	0	0	0	0	0	0	0	0	0	0	0	0	0	0	0	0	0	0	0	0	0	0	0
Bacteria|Proteobacteria|c__Betaproteobacteria|o__Neisseriales|Neisseriaceae|Neisseria|Neisseria sp. oral taxon 014	0	0	0	0	0	0	0	0	0	0	0	0	0	0	0	0	0	0	0	0	0.200482481	0	0	0	0	0	0	0	0	0	0	0	0	0	0	0	0	0	0	0	0	0	0	0	0	0	0	0	0
Bacteria|Proteobacteria|c__Betaproteobacteria|o__Neisseriales|Neisseriaceae|Neisseria|Neisseria subflava	189.6132934	0	0	0	0	0	0	0	0	0	0	0	0	0	0	0	0	0	0	0	17.24149338	0	0	0	0	0	0.349442944	0	0	0	0	0	0.490327433	0.203870107	0.671455149	0	0	0	1.326538215	0	0	0	0	0	0.190369982	0	0	0	0
Bacteria|Proteobacteria|c__Betaproteobacteria|o__Neisseriales|Neisseriaceae|Neisseria|Neisseria unclassified	1153.545362	0	4.629620699	0	0.297325174	0	11.06633069	2.586200487	0.397722007	0.692006563	0.633717979	0	0.699500522	0	4.985115595	0.313579202	0.63006553	0	1.098923641	1.003408579	127.3063755	0	0.79166096	0.233251493	1.521487203	0	3.144986498	0	0.360538291	1.343571648	1.715956566	0.206395708	32.11644688	0.407740214	0.671455149	0	1.732066615	0.229805392	2.874166133	0.250212243	0	0	0	0	0	0	0	0	0
Bacteria|Proteobacteria|c__Betaproteobacteria|o__Neisseriales|Neisseriaceae|Neisseria|Neisseria weaveri	0	0	0	0	0	0	0	0	0	0	0	0	0	0	0	0	0	0	0	0	0	0	0	0	0	0	0	0	0	0	0	0	0	0	0	0	0	0	0	0	0	0	0	0	0	0	0	0	0
Bacteria|Proteobacteria|c__Betaproteobacteria|o__Neisseriales|Neisseriaceae|Neisseria|Neisseria zoodegmatis	0	0	0	0	0	0	0	0	0	0	0	0	0	0	0	0	0	0	0	0	0	0	0	0	0	0	0	0	0	0	0	0	0	0	0	0	0	0	0	0	0	0	0	0	0	0	0	0	0
Bacteria|Proteobacteria|c__Betaproteobacteria|o__Neisseriales|Neisseriaceae|Snodgrassella|Snodgrassella alvi	0	0	0	0	0	0	0	0	0	0	0	0	0	0	0	0	0	0	0	0	0	0	0	0	0	0	0	0	0	0	0	0	0	0	0	0	0	0	0	0	0	0	0	0	0	0	0	0	0
Bacteria|Proteobacteria|c__Betaproteobacteria|o__Nitrosomonadales|||Nitrosomonadales unclassified	0	0	0	0	0	0	0	0	0	0	0	0	0	0	0	0	0	0	0	0	0	0	0	0	0	0	0	0	0	0	0	0	0	0	0	0	0	0	0.221089703	0	0	0	0	0	0	0	0	0	0
Bacteria|Proteobacteria|c__Betaproteobacteria|o__Nitrosomonadales|Gallionellaceae|Gallionella|Gallionella capsiferriformans	0	0	0	0	0	0	0	0	0	0	0	0	0	0	0	0	0	0	0	0	0	0	0	0	0	0	0	0	0	0	0	0	0	0	0	0	0	0	0	0	0	0	0	0	0	0	0	0	0
Bacteria|Proteobacteria|c__Betaproteobacteria|o__Nitrosomonadales|Methylophilaceae||Methylomonas clara	0	0	0	0	0	0	0	0	0	0	0	0	0	0	0	0	0	0	0	0	0	0	0	0	0	0	0	0	0	0	0	0	0	0	0	0	0	0	0	0	0	0	0	0	0	0	0	0	0
Bacteria|Proteobacteria|c__Betaproteobacteria|o__Nitrosomonadales|Methylophilaceae||Methylophilaceae unclassified	0	0	0	0	0	0	0	0	0	0	0	0	0	0	0	0	0	0	0	0	0	0	0	0	0	0	0	0	0	0.223928608	0	0	0	0	0	0	0	0	0	0	0	0	0	0	0	0	0	0	0
Bacteria|Proteobacteria|c__Betaproteobacteria|o__Nitrosomonadales|Methylophilaceae|Methylophilus|Methylophilus sp. TWE2	0	0	0	0	0	0	0	0	0	0	0	0	0	0	0	0	0	0	0	0	0	0	0	0	0	0	0	0	0	0	0	0	0	0	0	0	0	0	0	0	0	0	0	0	0	0	0	0	0
Bacteria|Proteobacteria|c__Betaproteobacteria|o__Nitrosomonadales|Methylophilaceae|Methylotenera|Methylotenera versatilis	0	0	0	0	0	0	0	0	0	0	0	0	0	0	0	0	0	0	0	0	0	0	0	0	0	0	0	0	0	0	0	0	0	0	0	0	0	0	0	0	0	0	0	0	0	0	0	0	0
Bacteria|Proteobacteria|c__Betaproteobacteria|o__Nitrosomonadales|Nitrosomonadaceae||Nitrosomonadaceae unclassified	0	0	0	0	0	0	0	0	0	0	0	0	0	0	0	0	0	0	0	0	0	0	0	0	0	0	0	0	0	0	0	0	0	0	0	0	0	0	0.663269108	0	0	0	0	0	0	0	0	0	0
Bacteria|Proteobacteria|c__Betaproteobacteria|o__Nitrosomonadales|Sterolibacteriaceae||Sterolibacteriaceae bacterium J5B	0	0	0	0	0	0	0	0	0	0	0	0	0	0	0	0	0	0	0	0	0	0	0	0	0	0	0	0	0	0	0	0	0	0	0	0	0	0	0	0	0	0	0	0	0	0	0	0	0
Bacteria|Proteobacteria|c__Betaproteobacteria|o__Nitrosomonadales|Sterolibacteriaceae||Sterolibacteriaceae bacterium M52	0	0	0	0	0	0	0	0	0	0	0	0	0	0	0	0	0	0	0	0	0	0	0	0	0	0	0	0	0	0	0	0	0	0	0	0	0	0	0	0	0	0	0	0	0	0	0	0	0
Bacteria|Proteobacteria|c__Betaproteobacteria|o__Nitrosomonadales|Sterolibacteriaceae|Methyloversatilis|Methyloversatilis sp. RAC08	0	0	0	0	0	0	0	0	0	0	0	0	0	0	0	0	0	0	0	0	0	0	0	0	0	0	0	0	0	0	0	0	0	0	0	0	0	0	0	0	0	0	0	0	0	0	0	0	0
Bacteria|Proteobacteria|c__Betaproteobacteria|o__Nitrosomonadales|Sterolibacteriaceae|Sterolibacterium|Sterolibacterium denitrificans	0	0	0	0	0	0	0	0	0	0	0	0	0	0	0	0	0	0	0	0	0	0	0	0	0	0	0	0	0	0	0	0	0	0	0	0	0	0	0	0	0	0	0	0	0	0	0	0	0
Bacteria|Proteobacteria|c__Betaproteobacteria|o__Nitrosomonadales|Thiobacillaceae|Sulfuritortus|Sulfuritortus calidifontis	0	0	0	0	0	0	0	0	0	0	0	0	0	0	0	0	0	0	0	0	0	0	0	0	0	0	0	0	0	0	0	0	0	0	0	0	0	0	0	0	0	0	0	0	0	0	0	0	0
Bacteria|Proteobacteria|c__Betaproteobacteria|o__Rhodocyclales|||Rhodocyclales unclassified	0	0	0	0	0	0	0	0	0	0	0	0	0	0	0	0	0	0	0	0	0	0	0	0	0	0	0	0	0	0	0	0	0	0	0	0	0	0	0	0	0	0	0	0	0.190369982	0	0	0	0
Bacteria|Proteobacteria|c__Betaproteobacteria|o__Rhodocyclales|Rhodocyclaceae||Rhodocyclaceae bacterium	0	0	0	0	0	0	0	0	0	0	0	0	0	0	0	0	0	0	0	0	0	0	0	0	0	0	0	0	0	0	0	0	0	0	0	0	0	0	0	0	0	0	0	0	0	0	0	0	0
Bacteria|Proteobacteria|c__Betaproteobacteria|o__Rhodocyclales|Rhodocyclaceae||Rhodocyclaceae unclassified	0	0	0	0	0	0	0	0	0	0	0	0	0	0	0	0	0	0	0.36630788	0	0	0	0	0	0	0	0	0	0	0	0	0	0	0	0	0	0	0	0	0	0	0	0	0	0	0	0	0	0
Bacteria|Proteobacteria|c__Betaproteobacteria|o__Rhodocyclales|Rhodocyclaceae|Azospira|Azospira oryzae	0	0	0	0	0	0	0	0	0	0	0	0	0	0	0	0	0	0	0	0	0	0	0	0	0	0	0	0	0	0	0	0	0	0	0	0	0	0	0	0	0	0	0	0	0	0	0	0	0
Bacteria|Proteobacteria|c__Betaproteobacteria|o__Rhodocyclales|Rhodocyclaceae|Azospira|Azospira sp. I09	0	0	0	0	0	0	0	0	0	0	0	0	0	0	0	0	0	0	0	0	0	0	0	0	0	0	0	0	0	0	0	0	0	0	0	0	0	0	0	0	0	0	0	0	0	0	0	0	0
Bacteria|Proteobacteria|c__Betaproteobacteria|o__Rhodocyclales|Rhodocyclaceae|Azospira|Azospira unclassified	0	0	0	0	0	0	0	0	0	0.346003281	0	0	0	0	0	0	0	0	0	0	0	0	0	0	0	0	0	0	0	0	0.190661841	0	0.245163717	0	0.167863787	0	0	0	0	0	0	0	0	0	0.951849911	0	0	0	0
Bacteria|Proteobacteria|c__Betaproteobacteria|o__Rhodocyclales|Rhodocyclaceae|Oryzomicrobium|Oryzomicrobium terrae	0	0	0	0	0	0	0	0	0	0	0	0	0	0	0	0	0	0	0	0	0	0	0	0	0	0	0	0	0	0	0	0	0	0	0	0	0	0	0	0	0	0	0	0	0	0	0	0	0
Bacteria|Proteobacteria|c__Betaproteobacteria|o__Rhodocyclales|Zoogloeaceae||Zoogloeaceae bacteirum Par-f-2	0	0	0	0	0	0	0	0	0	0	0	0	0	0	0	0	0	0	0	0	0	0	0	0	0	0	0	0	0	0	0	0	0	0	0	0	0	0	0	0	0	0	0	0	0	0	0	0	0
Bacteria|Proteobacteria|c__Betaproteobacteria|o__Rhodocyclales|Zoogloeaceae||Zoogloeaceae unclassified	0	0	0	0	0	0	0	0	0	0	0	0	0	0	0	0	0	0	0	0	0	0	0	0	0	0	0	0	0	0	0	0	0	0	0	0	0	0	0	0	0	0	0	0	0	0	0	0	0
Bacteria|Proteobacteria|c__Betaproteobacteria|o__Rhodocyclales|Zoogloeaceae|Azoarcus|Azoarcus communis	0	0	0	0	0	0	0	0	0	0	0	0	0	0	0	0	0	0	0	0	0	0	0	0	0	0	0	0	0	0	0	0	0	0	0	0	0	0	0	0	0	0	0	0	0	0	0	0	0
Bacteria|Proteobacteria|c__Betaproteobacteria|o__Rhodocyclales|Zoogloeaceae|Azoarcus|Azoarcus sp. DD4	0	0	0	0	0	0	0	0	0	0	0	0	0	0	0	0	0	0	0	0	0	0	0	0	0	0	0	0	0	0	0	0	0	0	0	0	0	0	0	0	0	0	0	0	0	0	0	0	0
Bacteria|Proteobacteria|c__Betaproteobacteria|o__Rhodocyclales|Zoogloeaceae|Thauera|Thauera aromatica	0	0	0	0	0	0	0	0	0	0	0	0	0	0	0	0	0	0	0	0	0	0	0	0	0	0	0	0	0	0	0	0	0	0	0	0	0	0	0	0	0	0	0	0	0	0	0	0	0
Bacteria|Proteobacteria|c__Betaproteobacteria|o__Rhodocyclales|Zoogloeaceae|Thauera|Thauera chlorobenzoica	0	0	0	0	0	0	0	0	0	0	0	0	0	0	0	0	0	0	0	0	0	0	0	0	0	0	0	0	0	0	0	0	0	0	0	0	0	0	0	0	0	0	0	0	0	0	0	0	0
Bacteria|Proteobacteria|c__Betaproteobacteria|o__Rhodocyclales|Zoogloeaceae|Thauera|Thauera humireducens	0	0	0	0	0	0	0	0	0	0	0	0	0	0	0	0	0	0	0	0	0	0	0	0	0	0	0	0	0	0	0	0	0	0	0	0	0	0	0	0	0	0	0	0	0	0	0	0	0
Bacteria|Proteobacteria|c__Betaproteobacteria|o__Rhodocyclales|Zoogloeaceae|Thauera|Thauera hydrothermalis	0	0	0	0	0	0	0	0	0	0	0	0	0	0	0	0	0	0	0	0	0	0	0	0	0	0	0	0	0	0	0	0	0	0	0	0	0	0	0	0	0	0	0	0	0	0	0	0	0
Bacteria|Proteobacteria|c__Betaproteobacteria|o__Rhodocyclales|Zoogloeaceae|Thauera|Thauera sp. MZ1T	0	0	0	0	0	0	0	0	0	0	0	0	0	0	0	0	0	0	0	0	0	0	0	0	0	0	0	0	0	0	0	0	0	0	0	0	0	0	0	0	0	0	0	0	0	0	0	0	0
Bacteria|Proteobacteria|c__Betaproteobacteria|o__Rhodocyclales|Zoogloeaceae|Thauera|Thauera unclassified	0	0	0	0	0	0	0	0	0	0	0	0	0	0	0	0	0	0	0	0	0	0	0	0	0	0	0	0	0	0	0	0	0	0	0	0	0	0	0.221089703	0	0	0	0	0	0	0	0	0	0
Bacteria|Proteobacteria|c__Deltaproteobacteria|o__|||Deltaproteobacteria unclassified	0	0	0.385801725	0	0	0	0	0	0	0	0	0	0	0	0	0	0	0	0	0	0	0	0	0	0.253581201	0	0.873607361	0	0	0	0	0	0	0	0	0	0	0	0	0	0	0	0	0	0	0	0	0	0
Bacteria|Proteobacteria|c__Deltaproteobacteria|o__Desulfobacterales|Desulfobacteraceae|Desulfococcus|Desulfococcus multivorans	0	0	0	0	0	0	0	0	0	0	0	0	0	0	0	0	0	0	0	0	0	0	0	0	0	0	0	0	0	0	0	0	0	0	0	0	0	0	0	0	0	0	0	0	0	0	0	0	0
Bacteria|Proteobacteria|c__Deltaproteobacteria|o__Desulfobacterales|Desulfobulbaceae|Desulfobulbus|Desulfobulbus oralis	0	0	0	0	0	0	0	0	0	0	0	0	0	0	0	0	0	0	0	0	0	0	0	0	0	0	0	0	0	0	0	0	0	0	0	0	0	0	0	0	0	0	0	0	0	0	0	0	0
Bacteria|Proteobacteria|c__Deltaproteobacteria|o__Desulfovibrionales|Desulfohalobiaceae|Desulfohalobium|Desulfohalobium retbaense	0	0	0	0	0	0	0	0	0	0	0	0	0	0	0	0	0	0	0	0	0	0	0	0	0	0	0	0	0	0	0	0	0	0	0	0	0	0	0	0	0	0	0	0	0	0	0	0	0
Bacteria|Proteobacteria|c__Deltaproteobacteria|o__Desulfovibrionales|Desulfovibrionaceae||Desulfovibrionaceae unclassified	0	0	0	0	0	0	0	0	0	0	0	0	0	0	0	0	0	0	0	0	0	0	0	0	0	0	0	0	0	0	0	0	0	0	0	0	0	0	0	0	0	0	0	0	0	0	0	0	0
Bacteria|Proteobacteria|c__Deltaproteobacteria|o__Desulfovibrionales|Desulfovibrionaceae|Desulfovibrio|Desulfovibrio fairfieldensis	0	0	0	0	0	0	0	0	0	0	0	0	0	0	0	0	0	0	0	0	0	0	0	0	0	0	0	0	0	0	0	0	0	0	0	0	0	0	0	0	0	0	0	0	0	0	0	0	0
Bacteria|Proteobacteria|c__Deltaproteobacteria|o__Desulfovibrionales|Desulfovibrionaceae|Desulfovibrio|Desulfovibrio piger	0	0	0	0	0	0	0	0	0	0	0	0	0	0	0	0	0	0	0	0	0	0	0	0	0	0	0	0	0	0	0	0	0	0	0	0	0	0	0	0	0	0	0	0	0	0	0	0	0
Bacteria|Proteobacteria|c__Deltaproteobacteria|o__Desulfovibrionales|Desulfovibrionaceae|Desulfovibrio|Desulfovibrio unclassified	0	0	0	0	0	0	0	0	0	0	0	0	0	0	0	0	0	0	0	0	0	0	0.39583048	0	0	0	0	0	0.180269145	0	0	0	0	0	0	0	0	0	0	0	0	0	0	0	0	0	0	0	0
Bacteria|Proteobacteria|c__Deltaproteobacteria|o__Desulfovibrionales|Desulfovibrionaceae|Desulfovibrio|Desulfovibrio vulgaris	0	0	0	0	0	0	0	0	0	0	0	0	0	0	0	0	0	0	0	0	0	0	0	0	0	0	0	0	0	0	0	0	0	0	0	0	0	0	0	0	0	0	0	0	0	0	0	0	0
Bacteria|Proteobacteria|c__Deltaproteobacteria|o__Desulfuromonadales|Geobacteraceae|Geobacter|Geobacter sulfurreducens	0	0	0	0	0	0	0	0	0	0	0	0	0	0	0	0	0	0	0	0	0	0	0	0	0	0	0	0	0	0	0	0	0	0	0	0	0	0	0	0	0	0	0	0	0	0	0	0	0
Bacteria|Proteobacteria|c__Deltaproteobacteria|o__Myxococcales|||Myxococcales unclassified	0	0	0	0	0	0	0	0	0.397722007	0	0	0	0.699500522	0	0	0	0	0	0	0	0	0	0	0	0	0	8.910795079	0	0.180269145	0	0	2.889539907	0	0	0.335727575	0	1.515558288	0	0	0	0	0	0	0	0	0	0	0	0
Bacteria|Proteobacteria|c__Deltaproteobacteria|o__Myxococcales|Archangiaceae||Archangiaceae unclassified	0	0	2.31481035	0	0	0	0	0	0	0	0	0	0	0	0	0	0	0	0	0	0	0	0	0	0	0	0.698885889	0	0	0	0	0	0	0	0	0	0.866033308	0	0	0	0	0	0	0	0	0	0	0	0
Bacteria|Proteobacteria|c__Deltaproteobacteria|o__Myxococcales|Archangiaceae|Archangium|Archangium gephyra	0	0	0	0	0	0	0	0	0	0	0	0	0	0	0	0	0	0	0	0	0	0	0	0	0	0	0	0	0	0	0	0	0	0	0	0	0	0	0	0	0	0	0	0	0	0	0	0	0
Bacteria|Proteobacteria|c__Deltaproteobacteria|o__Myxococcales|Archangiaceae|Stigmatella|Stigmatella aurantiaca	0	0	0	0	0	0	0	0	0	0	0	0	0	0	0	0	0	0	0	0	0	0	0	0	0	0	0.698885889	0	0	0	0	0	0	0	0	0	0	0	0	0	0	0	0	0	0	0	0	0	0
Bacteria|Proteobacteria|c__Deltaproteobacteria|o__Myxococcales|Labilitrichaceae|Labilithrix|Labilithrix luteola	0	0	0	0	0	0	0	0	0	0	0	0	0	0	0	0	0	0	0	0	0	0	0	0	0	0	0	0	0	0	0	0	0	0	0	0	0	0	0	0	0	0	0	0	0	0	0	0	0
Bacteria|Proteobacteria|c__Deltaproteobacteria|o__Myxococcales|Myxococcaceae||Myxococcaceae unclassified	0	0	0	0	0	0	0	0	0	0	0	0	0	0	0	0	0	0	0	0	0	0	0	0	0	0	0	0	0	0	0	0	0	0	0	0	0	0	0	0	0	0	0	0	0	0	0	0	0
Bacteria|Proteobacteria|c__Deltaproteobacteria|o__Myxococcales|Myxococcaceae|Corallococcus|Corallococcus coralloides	0	0	0	0	0	0	0	0	0	0	0	0	0	0	0	0	0	0	0	0	0	0	0	0	0	0	0	0	0	0	0	0	0	0	0	0	0	0	0	0	0	0	0	0	0	0	0	0	0
Bacteria|Proteobacteria|c__Deltaproteobacteria|o__Myxococcales|Myxococcaceae|Myxococcus|Myxococcus unclassified	0	0	0	0	0	0	0	0	0	0	0	0	0	0	0	0	0	0	0	0	0	0	0	0	0	0	0	0	0	0	0	0	0	0	0	0	0	0	0	0	0	0	0	0	0	0	0	0	0
Bacteria|Proteobacteria|c__Deltaproteobacteria|o__Myxococcales|Myxococcaceae|Myxococcus|Myxococcus xanthus	0	0	0	0	0	0	0	0	0	0	0	0	0	0	0	0	0	0	0	0	0	0	0	0	0	0	0	0	0	0	0	0	0	0	0	0	0	0	0	0	0	0	0	0	0	0	0	0	0
Bacteria|Proteobacteria|c__Epsilonproteobacteria|o__|||Epsilonproteobacteria unclassified	1.547863619	0	0.385801725	0	0	0	0	0	0	0	0.31685899	0	0	0	0	0	0	0	0	0	0.801929925	0	1.18749144	0	0	0	0	0	0	0	0	0	0	0	0	0	0	0	0	0	0	0	0	0	0	0	0	0	0
Bacteria|Proteobacteria|c__Epsilonproteobacteria|o__Campylobacterales|||Campylobacterales unclassified	14.70470438	0	0	0.366932754	0	0	0	0	0	0	0	0	0	0	0	0	0	0.311447308	0	0	1.603859849	0	3.36455908	0	0	0	0	0	0	0	0	0	0	0	0	0	0	0	0.221089703	0	0	0	0	0	0	0	0.213611724	0	0
Bacteria|Proteobacteria|c__Epsilonproteobacteria|o__Campylobacterales|Campylobacteraceae||Campylobacteraceae unclassified	11.60897714	0	0	0	0	0	0	0	0	0	0.31685899	0	0	0	0.766940861	0	0	0	0	0	0.400964962	0	2.17706764	0	0	0	0.174721472	0	0	0	0	0	0.490327433	0	0	0	0	0	0	0	0	0	0	0	0	0	0.427223447	0	0
Bacteria|Proteobacteria|c__Epsilonproteobacteria|o__Campylobacterales|Campylobacteraceae|Arcobacter|Arcobacter butzleri	0	0	0	0	0	0	0	0	0	0	0	0	0	0	0	0	0	0	0	0	0	0	0	0	0	0	0	0	0	0	0	0	0	0	0	0	0	0	0	0	0	0	0	0	0	0	0	0	0
Bacteria|Proteobacteria|c__Epsilonproteobacteria|o__Campylobacterales|Campylobacteraceae|Arcobacter|Arcobacter cryaerophilus	0	0	0	0	0	0	0	0	0	0	0	0	0	0	0	0	0	0	0	0	0	0	0	0	0	0	0	0	0	0	0	0	0	0	0	0	0	0	0	0	0	0	0	0	0	0	0	0	0
Bacteria|Proteobacteria|c__Epsilonproteobacteria|o__Campylobacterales|Campylobacteraceae|Arcobacter|Arcobacter suis	0	0	0	0	0	0	0	0	0	0	0	0	0	0	0	0	0	0	0	0	0	0	0	0	0	0	0	0	0	0	0	0	0	0	0	0	0	0	0	0	0	0	0	0	0	0	0	0	0
Bacteria|Proteobacteria|c__Epsilonproteobacteria|o__Campylobacterales|Campylobacteraceae|Arcobacter|Arcobacter unclassified	0	0	0	0	0	0	0	0	0	0	0	0	0	0	0	0	0	0	0	0	0	0	0	0	0	0	0	0	0	0	0	0	0	0	0	0	0	0	0	0	0	0	0	0	0	0	0	0	0
Bacteria|Proteobacteria|c__Epsilonproteobacteria|o__Campylobacterales|Campylobacteraceae|Campylobacter|Campylobacter coli	0	0	0	0	0	0	0	0	0	0	0	0	0	0	0	0	0	0	0	0	0	0	0	0	0	0	0	0	0	0	0	0	0	0	0	0	0	0	0	0	0	0	0	0	0	0	0	0	0
Bacteria|Proteobacteria|c__Epsilonproteobacteria|o__Campylobacterales|Campylobacteraceae|Campylobacter|Campylobacter concisus	1.934829524	0	0	0	0	0	0	0	0	0	0	0	0	0	0	0	0	0	0	0	0.601447443	0	0	0	0	0	0	0	0	0	0	0	0	0	0	0	0	0	0	0	0	0	0	0	0	0	0	0	0
Bacteria|Proteobacteria|c__Epsilonproteobacteria|o__Campylobacterales|Campylobacteraceae|Campylobacter|Campylobacter curvus	0	0	0	0	0	0	0	0	0	0	0	0	0	0	0	0	0	0	0	0	0	0	0	0	0	0	0	0	0	0	0	0	0	0	0	0	0	0	0	0	0	0	0	0	0	0	0	0	0
Bacteria|Proteobacteria|c__Epsilonproteobacteria|o__Campylobacterales|Campylobacteraceae|Campylobacter|Campylobacter gracilis	2.321795429	0	0.77160345	0	0	0	0	0	0	0	0	0	0	0	0	0	0	0	0	0	0	0	12.8644906	0	0	0	0	0	0	0	0	0	0	0	0	0	0	0	0	0	0	0	0	0	0.190369982	0	0	0	0
Bacteria|Proteobacteria|c__Epsilonproteobacteria|o__Campylobacterales|Campylobacteraceae|Campylobacter|Campylobacter helveticus	0	0	0	0	0	0	0	0	0	0	0	0	0	0	0	0	0	0	0	0	0	0	0	0	0	0	0	0	0	0	0	0	0	0	0	0	0	0	0	0	0	0	0	0	0	0	0	0	0
Bacteria|Proteobacteria|c__Epsilonproteobacteria|o__Campylobacterales|Campylobacteraceae|Campylobacter|Campylobacter hominis	0	0	0.385801725	0	0	0	0	0	0	0	0	0	0	0	0	0	0	0	0.36630788	0	0	0	2.37498288	0	0	0	0	0	0	0	0	1.031978538	0	0	0	0	0	0	0	0	0	0	0	0	0	0	0	0	0
Bacteria|Proteobacteria|c__Epsilonproteobacteria|o__Campylobacterales|Campylobacteraceae|Campylobacter|Campylobacter jejuni	0	0	0	0	0	0	0	0	0	0	0	0	0	0	0	0	0	0	0	0	0	0	0	0	0	0	0	0	0	0	0	0	0	0	0	0	0	0	0	0	0	0	0	0	0	0	0	0	0
Bacteria|Proteobacteria|c__Epsilonproteobacteria|o__Campylobacterales|Campylobacteraceae|Campylobacter|Campylobacter showae	13.93077257	0	0	0	0	0	0	0	0	0	0	0	0	0	0	0	0	0	0	0	4.009649623	0	1.18749144	0	0	0	0	0	0	0	0	0	0	0	0	0	0	0	0	0	0	0	0	0	0	0	0	0	0
Bacteria|Proteobacteria|c__Epsilonproteobacteria|o__Campylobacterales|Campylobacteraceae|Campylobacter|Campylobacter unclassified	82.42373773	0	3.086413799	1.83466377	0	0	0	0	0	0	0.31685899	0	0.349750261	0	0	0	0	0	3.296770923	0.668939053	5.813991953	0.177299715	23.35399832	0	0.507162401	0	0.349442944	0	0.180269145	0.223928608	0	0.206395708	0.73549115	0	0	0	0	0	0	0	0	0	0	0	2.094069804	0	0.213611724	0	0
Bacteria|Proteobacteria|c__Epsilonproteobacteria|o__Campylobacterales|Campylobacteraceae|Campylobacter|Campylobacter upsaliensis	0	0	0	0	0	0	0	0	0	0	0	0	0	0	0	0	0	0	0	0	0	0	0	0	0	0	0	0	0	0	0	0	0	0	0	0	0	0	0	0	0	0	0	0	0	0	0	0	0
Bacteria|Proteobacteria|c__Epsilonproteobacteria|o__Campylobacterales|Campylobacteraceae|Campylobacter|Campylobacter ureolyticus	0	0	0	0	0	0	0	0	0	0	0	0	0	0.300203929	0	1.567896012	0	0	0	0	0	0	0.19791524	0	1.521487203	0	0	0	1.802691454	0	0	0	1.4709823	0	0	0	0	0	0.221089703	1.00084897	0	0	0	0	0	0	0.213611724	0	0
Bacteria|Proteobacteria|c__Epsilonproteobacteria|o__Campylobacterales|Helicobacteraceae||Helicobacteraceae unclassified	0	0	0	0	0	0	0	0	0	0	0	0	0	0	0	0	0	0	0	0	0.200482481	0	0	0	0	0	0	0	0	0	0	0	0	0	0	0	0	0	0	0	0	0	0	0	0	0	0	0	0
Bacteria|Proteobacteria|c__Epsilonproteobacteria|o__Campylobacterales|Helicobacteraceae|Helicobacter|Helicobacter bilis	0	0	0	0	0	0	0	0	0	0	0	0	0	0	0	0	0	0	0	0	1.403377368	0	0	0	0	0	0	0	0	0	0	0	0	0	0	0	0	0	0	0	0	0	0	0	0	0	0	0	0
[truncated: 656 more rows]
[truncated: 56 more columns]
